# Supplementary material for: Global extracellular vesicle proteomic signature defines U87-MG glioma cell hypoxic status with potential implications for non-invasive diagnostics
Source: J Neurooncol. 2019 Aug 14;144(3):477–88. doi: 10.1007/s11060-019-03262-4 (PMC6764937; doi:10.1007/s11060-019-03262-4)
Supplement: Supplementary file 6 — Supplementary file6 (XLSX 230 kb) [file 11060_2019_3262_MOESM6_ESM.xlsx]

## Sheet: Sheet1
	Supplementary Table 2. Protein identities in EVs isolated from hypoxic U87 glioblastoma cells as determined by NG LC-MS/MS
	No.	Accession	Description	ΣCoverage	Σ# Proteins	Σ# Unique Peptides	Σ# Peptides	Σ# PSMs	# AAs	MW [kDa]	calc. pI
	1	Q6ZYL4	General transcription factor IIH subunit 5 OS=Homo sapiens GN=GTF2H5 PE=1 SV=1 - [TF2H5_HUMAN]	98.59	1	1	4	8	71	8.04819	4.65283
	2	P60709	Actin, cytoplasmic 1 OS=Homo sapiens GN=ACTB PE=1 SV=1 - [ACTB_HUMAN]	95.47	5	5	31	385	375	41.7097	5.47803
	3	P80723	Brain acid soluble protein 1 OS=Homo sapiens GN=BASP1 PE=1 SV=2 - [BASP1_HUMAN]	89.87	2	17	18	222	227	22.68	4.62744
	4	P62328	Thymosin beta-4 OS=Homo sapiens GN=TMSB4X PE=1 SV=2 - [TYB4_HUMAN]	88.64	1	2	5	27	44	5.04952	5.05908
	5	P31949	Protein S100-A11 OS=Homo sapiens GN=S100A11 PE=1 SV=2 - [S10AB_HUMAN]	88.57	1	4	8	53	105	11.7328	7.12256
	6	P60174	Triosephosphate isomerase OS=Homo sapiens GN=TPI1 PE=1 SV=3 - [TPIS_HUMAN]	88.11	3	16	20	172	286	30.7717	5.92236
	7	P04406	Glyceraldehyde-3-phosphate dehydrogenase OS=Homo sapiens GN=GAPDH PE=1 SV=3 - [G3P_HUMAN]	87.76	2	12	29	231	335	36.0304	8.45557
	8	P37802	Transgelin-2 OS=Homo sapiens GN=TAGLN2 PE=1 SV=3 - [TAGL2_HUMAN]	87.44	1	9	17	100	199	22.3772	8.25049
	9	P09936	Ubiquitin carboxyl-terminal hydrolase isozyme L1 OS=Homo sapiens GN=UCHL1 PE=1 SV=2 - [UCHL1_HUMAN]	87.44	1	9	15	70	223	24.8085	5.47803
	10	P13489	Ribonuclease inhibitor OS=Homo sapiens GN=RNH1 PE=1 SV=2 - [RINI_HUMAN]	86.77	1	12	29	83	461	49.9411	4.81787
	11	P62158	Calmodulin OS=Homo sapiens GN=CALM1 PE=1 SV=2 - [CALM_HUMAN]	85.91	1	4	10	71	149	16.8268	4.22119
	12	P07737	Profilin-1 OS=Homo sapiens GN=PFN1 PE=1 SV=2 - [PROF1_HUMAN]	85.71	1	6	11	70	140	15.0446	8.26514
	13	P10599	Thioredoxin OS=Homo sapiens GN=TXN PE=1 SV=3 - [THIO_HUMAN]	84.76	2	3	7	34	105	11.7297	4.91943
	14	Q9H0U4	Ras-related protein Rab-1B OS=Homo sapiens GN=RAB1B PE=1 SV=1 - [RAB1B_HUMAN]	84.58	20	1	15	100	201	22.1572	5.73193
	15	P06733	Alpha-enolase OS=Homo sapiens GN=ENO1 PE=1 SV=2 - [ENOA_HUMAN]	84.33	2	18	38	327	434	47.1393	7.38623
	16	P61224	Ras-related protein Rap-1b OS=Homo sapiens GN=RAP1B PE=1 SV=1 - [RAP1B_HUMAN]	83.15	5	1	14	144	184	20.8116	5.78271
	17	Q9H3Z4-2	Isoform 2 of DnaJ homolog subfamily C member 5 OS=Homo sapiens GN=DNAJC5 - [DNJC5_HUMAN]	82.63	2	2	7	21	167	18.7888	5.59229
	18	P00441	Superoxide dismutase [Cu-Zn] OS=Homo sapiens GN=SOD1 PE=1 SV=2 - [SODC_HUMAN]	82.47	1	3	8	19	154	15.9259	6.12549
	19	P59998-3	Isoform 3 of Actin-related protein 2/3 complex subunit 4 OS=Homo sapiens GN=ARPC4 - [ARPC4_HUMAN]	82.35	4	3	14	47	187	21.5742	8.5874
	20	Q7Z309-5	Isoform 5 of Protein FAM122B OS=Homo sapiens GN=FAM122B - [F122B_HUMAN]	82.35	5	1	10	17	170	19.1614	6.78564
	21	P15121	Aldose reductase OS=Homo sapiens GN=AKR1B1 PE=1 SV=3 - [ALDR_HUMAN]	82.28	3	13	23	147	316	35.8305	6.97607
	22	P09382	Galectin-1 OS=Homo sapiens GN=LGALS1 PE=1 SV=2 - [LEG1_HUMAN]	82.22	1	7	12	115	135	14.7062	5.50342
	23	P51149	Ras-related protein Rab-7a OS=Homo sapiens GN=RAB7A PE=1 SV=1 - [RAB7A_HUMAN]	81.64	1	8	20	95	207	23.4748	6.69775
	24	Q96FQ6	Protein S100-A16 OS=Homo sapiens GN=S100A16 PE=1 SV=1 - [S10AG_HUMAN]	81.55	1	3	8	38	103	11.794	6.78564
	25	Q8WU39	Marginal zone B- and B1-cell-specific protein OS=Homo sapiens GN=MZB1 PE=1 SV=1 - [MZB1_HUMAN]	81.48	4	1	10	16	189	20.6812	5.56689
	26	Q13636	Ras-related protein Rab-31 OS=Homo sapiens GN=RAB31 PE=1 SV=1 - [RAB31_HUMAN]	81.44	1	3	12	48	194	21.5549	7.06396
	27	P12814-4	Isoform 4 of Alpha-actinin-1 OS=Homo sapiens GN=ACTN1 - [ACTN1_HUMAN]	81.29	6	12	56	206	930	107.074	5.57959
	28	P84085	ADP-ribosylation factor 5 OS=Homo sapiens GN=ARF5 PE=1 SV=2 - [ARF5_HUMAN]	81.11	2	3	13	69	180	20.5166	6.78564
	29	P04083	Annexin A1 OS=Homo sapiens GN=ANXA1 PE=1 SV=2 - [ANXA1_HUMAN]	80.92	1	21	34	335	346	38.69	7.02002
	30	Q8NC24	RELT-like protein 2 OS=Homo sapiens GN=RELL2 PE=1 SV=1 - [RELL2_HUMAN]	80.86	1	1	11	34	303	32.385	6.90283
	31	P11233	Ras-related protein Ral-A OS=Homo sapiens GN=RALA PE=1 SV=1 - [RALA_HUMAN]	80.58	2	5	15	55	206	23.552	7.10791
	32	Q99497	Protein DJ-1 OS=Homo sapiens GN=PARK7 PE=1 SV=2 - [PARK7_HUMAN]	80.42	1	5	9	48	189	19.8785	6.78564
	33	Q08431	Lactadherin OS=Homo sapiens GN=MFGE8 PE=1 SV=2 - [MFGM_HUMAN]	80.36	3	16	26	190	387	43.0955	8.14795
	34	P00698	Lysozyme C OS=Gallus gallus GN=LYZ PE=1 SV=1 - [LYSC_CHICK]	80.27	1	14	18	536	147	16.228	9.0708
	35	P15531	Nucleoside diphosphate kinase A OS=Homo sapiens GN=NME1 PE=1 SV=1 - [NDKA_HUMAN]	80.26	2	1	10	53	152	17.1377	6.18896
	36	Q15286	Ras-related protein Rab-35 OS=Homo sapiens GN=RAB35 PE=1 SV=1 - [RAB35_HUMAN]	80.1	20	7	16	83	201	23.0108	8.29443
	37	Q95IE3	HLA class II histocompatibility antigen, DRB1-12 beta chain OS=Homo sapiens GN=HLA-DRB1 PE=1 SV=1 - [2B1C_HUMAN]	79.32	3	1	14	29	266	29.8591	7.79639
	38	P54709	Sodium/potassium-transporting ATPase subunit beta-3 OS=Homo sapiens GN=ATP1B3 PE=1 SV=1 - [AT1B3_HUMAN]	79.21	1	7	16	91	279	31.4921	8.35303
	39	P25398	40S ribosomal protein S12 OS=Homo sapiens GN=RPS12 PE=1 SV=3 - [RS12_HUMAN]	78.79	1	5	9	36	132	14.5055	7.21045
	40	P80297	Metallothionein-1X OS=Homo sapiens GN=MT1X PE=1 SV=1 - [MT1X_HUMAN]	78.69	8	3	5	37	61	6.06325	7.95752
	41	P31939	Bifunctional purine biosynthesis protein PURH OS=Homo sapiens GN=ATIC PE=1 SV=3 - [PUR9_HUMAN]	78.55	1	13	34	96	592	64.5753	6.7124
	42	P61981	14-3-3 protein gamma OS=Homo sapiens GN=YWHAG PE=1 SV=2 - [1433G_HUMAN]	78.54	3	8	19	119	247	28.2849	4.89404
	43	P0CG48	Polyubiquitin-C OS=Homo sapiens GN=UBC PE=1 SV=3 - [UBC_HUMAN]	78.54	4	5	7	109	685	76.9915	7.66455
	44	A6NIH7	Protein unc-119 homolog B OS=Homo sapiens GN=UNC119B PE=1 SV=1 - [U119B_HUMAN]	78.49	1	1	9	15	251	28.119	5.68115
	45	P54920	Alpha-soluble NSF attachment protein OS=Homo sapiens GN=NAPA PE=1 SV=3 - [SNAA_HUMAN]	77.97	2	7	18	58	295	33.2113	5.36377
	46	P84077	ADP-ribosylation factor 1 OS=Homo sapiens GN=ARF1 PE=1 SV=2 - [ARF1_HUMAN]	77.9	3	2	13	66	181	20.6837	6.80029
	47	P04899	Guanine nucleotide-binding protein G(i) subunit alpha-2 OS=Homo sapiens GN=GNAI2 PE=1 SV=3 - [GNAI2_HUMAN]	77.75	9	11	23	290	355	40.4251	5.5415
	48	A6NHG4	D-dopachrome decarboxylase-like protein OS=Homo sapiens GN=DDTL PE=2 SV=1 - [DDTL_HUMAN]	77.61	2	1	5	14	134	14.1863	6.29053
	49	Q96FJ2	Dynein light chain 2, cytoplasmic OS=Homo sapiens GN=DYNLL2 PE=1 SV=1 - [DYL2_HUMAN]	77.53	2	1	5	22	89	10.3431	7.37158
	50	P07355-2	Isoform 2 of Annexin A2 OS=Homo sapiens GN=ANXA2 - [ANXA2_HUMAN]	77.31	3	22	32	417	357	40.3857	8.36768
	51	P08670	Vimentin OS=Homo sapiens GN=VIM PE=1 SV=4 - [VIME_HUMAN]	77.25	28	25	38	339	466	53.6191	5.12256
	52	P18085	ADP-ribosylation factor 4 OS=Homo sapiens GN=ARF4 PE=1 SV=3 - [ARF4_HUMAN]	77.22	1	3	12	91	180	20.4977	7.13721
	53	P50990	T-complex protein 1 subunit theta OS=Homo sapiens GN=CCT8 PE=1 SV=4 - [TCPQ_HUMAN]	77.01	1	14	34	121	548	59.5825	5.60498
	54	P01892	HLA class I histocompatibility antigen, A-2 alpha chain OS=Homo sapiens GN=HLA-A PE=1 SV=1 - [1A02_HUMAN]	76.99	19	7	25	153	365	40.8962	6.99072
	55	Q9H4M9	EH domain-containing protein 1 OS=Homo sapiens GN=EHD1 PE=1 SV=2 - [EHD1_HUMAN]	76.97	2	17	35	167	534	60.5887	6.82959
	56	P60842	Eukaryotic initiation factor 4A-I OS=Homo sapiens GN=EIF4A1 PE=1 SV=1 - [IF4A1_HUMAN]	76.85	5	12	28	100	406	46.1246	5.47803
	57	Q9HCJ6	Synaptic vesicle membrane protein VAT-1 homolog-like OS=Homo sapiens GN=VAT1L PE=1 SV=2 - [VAT1L_HUMAN]	76.85	1	2	21	43	419	45.8701	5.05908
	58	P60660	Myosin light polypeptide 6 OS=Homo sapiens GN=MYL6 PE=1 SV=2 - [MYL6_HUMAN]	76.82	3	5	11	71	151	16.9191	4.65283
	59	P22392-2	Isoform 3 of Nucleoside diphosphate kinase B OS=Homo sapiens GN=NME2 - [NDKB_HUMAN]	76.78	3	4	15	88	267	30.1176	8.92432
	60	P14678-2	Isoform SM-B of Small nuclear ribonucleoprotein-associated proteins B and B' OS=Homo sapiens GN=SNRPB - [RSMB_HUMAN]	76.19	4	1	16	47	231	23.6402	10.9019
	61	P08758	Annexin A5 OS=Homo sapiens GN=ANXA5 PE=1 SV=2 - [ANXA5_HUMAN]	75.94	1	15	27	273	320	35.9144	5.04639
	62	P05556	Integrin beta-1 OS=Homo sapiens GN=ITGB1 PE=1 SV=2 - [ITB1_HUMAN]	75.94	5	25	46	455	798	88.357	5.38916
	63	Q06830	Peroxiredoxin-1 OS=Homo sapiens GN=PRDX1 PE=1 SV=1 - [PRDX1_HUMAN]	75.88	1	7	15	91	199	22.0963	8.1333
	64	P05386	60S acidic ribosomal protein P1 OS=Homo sapiens GN=RPLP1 PE=1 SV=1 - [RLA1_HUMAN]	75.44	1	2	3	18	114	11.5067	4.32275
	65	O60888	Protein CutA OS=Homo sapiens GN=CUTA PE=1 SV=2 - [CUTA_HUMAN]	75.42	3	2	6	15	179	19.1041	5.50342
	66	Q9BV86-2	Isoform 2 of N-terminal Xaa-Pro-Lys N-methyltransferase 1 OS=Homo sapiens GN=NTMT1 - [NTM1A_HUMAN]	75.17	2	1	9	15	145	15.8861	9.12939
	67	O14684	Prostaglandin E synthase OS=Homo sapiens GN=PTGES PE=1 SV=2 - [PTGES_HUMAN]	75	1	1	8	9	152	17.091	9.49561
	68	P68366	Tubulin alpha-4A chain OS=Homo sapiens GN=TUBA4A PE=1 SV=1 - [TBA4A_HUMAN]	75	2	6	23	209	448	49.8924	5.05908
	69	P30086	Phosphatidylethanolamine-binding protein 1 OS=Homo sapiens GN=PEBP1 PE=1 SV=3 - [PEBP1_HUMAN]	74.87	1	7	10	20	187	21.0437	7.53271
	70	P19105	Myosin regulatory light chain 12A OS=Homo sapiens GN=MYL12A PE=1 SV=2 - [ML12A_HUMAN]	74.85	3	4	9	43	171	19.7815	4.80518
	71	P00387-3	Isoform 3 of NADH-cytochrome b5 reductase 3 OS=Homo sapiens GN=CYB5R3 - [NB5R3_HUMAN]	74.85	3	1	14	36	334	38.2016	6.90283
	72	P51148-2	Isoform 2 of Ras-related protein Rab-5C OS=Homo sapiens GN=RAB5C - [RAB5C_HUMAN]	74.7	2	4	14	62	249	27.0185	8.66064
	73	P09525	Annexin A4 OS=Homo sapiens GN=ANXA4 PE=1 SV=4 - [ANXA4_HUMAN]	74.61	1	9	28	62	319	35.8601	6.12549
	74	Q9NRV9	Heme-binding protein 1 OS=Homo sapiens GN=HEBP1 PE=1 SV=1 - [HEBP1_HUMAN]	74.6	1	2	13	29	189	21.0835	5.79541
	75	P62070	Ras-related protein R-Ras2 OS=Homo sapiens GN=RRAS2 PE=1 SV=1 - [RRAS2_HUMAN]	74.51	3	1	16	40	204	23.3847	6.01123
	76	A6NHS1	Putative uncharacterized protein ENSP00000347057 OS=Homo sapiens PE=5 SV=3 - [YK042_HUMAN]	74.47	1	1	3	5	94	10.2048	4.18311
	77	P07237	Protein disulfide-isomerase OS=Homo sapiens GN=P4HB PE=1 SV=3 - [PDIA1_HUMAN]	74.41	1	17	29	133	508	57.0807	4.86865
	78	P68032	Actin, alpha cardiac muscle 1 OS=Homo sapiens GN=ACTC1 PE=1 SV=1 - [ACTC_HUMAN]	74.27	5	1	24	286	377	41.9919	5.38916
	79	O75083	WD repeat-containing protein 1 OS=Homo sapiens GN=WDR1 PE=1 SV=4 - [WDR1_HUMAN]	74.09	2	15	34	107	606	66.1519	6.65381
	80	Q7RTN6-6	Isoform 6 of STE20-related kinase adapter protein alpha OS=Homo sapiens GN=STRADA - [STRAA_HUMAN]	73.89	6	1	17	29	314	34.6025	6.68311
	81	P14618	Pyruvate kinase PKM OS=Homo sapiens GN=PKM PE=1 SV=4 - [KPYM_HUMAN]	73.82	4	5	42	376	531	57.9	7.84033
	82	Q14764	Major vault protein OS=Homo sapiens GN=MVP PE=1 SV=4 - [MVP_HUMAN]	73.8	1	28	52	251	893	99.2659	5.47803
	83	P50395	Rab GDP dissociation inhibitor beta OS=Homo sapiens GN=GDI2 PE=1 SV=2 - [GDIB_HUMAN]	73.48	2	11	28	138	445	50.6309	6.46826
	84	P78371	T-complex protein 1 subunit beta OS=Homo sapiens GN=CCT2 PE=1 SV=4 - [TCPB_HUMAN]	73.46	2	14	34	165	535	57.4521	6.45557
	85	Q15582	Transforming growth factor-beta-induced protein ig-h3 OS=Homo sapiens GN=TGFBI PE=1 SV=1 - [BGH3_HUMAN]	73.21	1	21	37	176	683	74.634	7.7085
	86	Q9H299	SH3 domain-binding glutamic acid-rich-like protein 3 OS=Homo sapiens GN=SH3BGRL3 PE=1 SV=1 - [SH3L3_HUMAN]	73.12	1	2	5	20	93	10.4313	4.93213
	87	Q00610-2	Isoform 2 of Clathrin heavy chain 1 OS=Homo sapiens GN=CLTC - [CLH1_HUMAN]	72.91	4	47	89	411	1639	187.771	5.69385
	88	Q8NHG7	Small VCP/p97-interacting protein OS=Homo sapiens GN=SVIP PE=3 SV=1 - [SVIP_HUMAN]	72.73	1	1	4	10	77	8.43742	8.90967
	89	P09104	Gamma-enolase OS=Homo sapiens GN=ENO2 PE=1 SV=3 - [ENOG_HUMAN]	72.58	1	5	25	126	434	47.239	5.03369
	90	Q96BJ3	Axin interactor, dorsalization-associated protein OS=Homo sapiens GN=AIDA PE=1 SV=1 - [AIDA_HUMAN]	72.55	2	1	15	90	306	35.0013	6.55127
	91	P14618-2	Isoform M1 of Pyruvate kinase PKM OS=Homo sapiens GN=PKM - [KPYM_HUMAN]	72.32	3	1	38	301	531	58.0249	7.7085
	92	P62258	14-3-3 protein epsilon OS=Homo sapiens GN=YWHAE PE=1 SV=1 - [1433E_HUMAN]	72.16	2	9	20	152	255	29.1554	4.7417
	93	P04075-2	Isoform 2 of Fructose-bisphosphate aldolase A OS=Homo sapiens GN=ALDOA - [ALDOA_HUMAN]	72.01	2	16	25	193	418	45.2321	8.25049
	94	P50991	T-complex protein 1 subunit delta OS=Homo sapiens GN=CCT4 PE=1 SV=4 - [TCPD_HUMAN]	71.99	2	8	27	90	539	57.8878	7.82568
	95	Q9BUF5	Tubulin beta-6 chain OS=Homo sapiens GN=TUBB6 PE=1 SV=1 - [TBB6_HUMAN]	71.97	3	4	24	98	446	49.825	4.88135
	96	Q9BVA1	Tubulin beta-2B chain OS=Homo sapiens GN=TUBB2B PE=1 SV=1 - [TBB2B_HUMAN]	71.91	5	1	23	184	445	49.9209	4.89404
	97	P29992	Guanine nucleotide-binding protein subunit alpha-11 OS=Homo sapiens GN=GNA11 PE=1 SV=2 - [GNA11_HUMAN]	71.87	3	8	24	116	359	42.0965	5.69385
	98	P12111-4	Isoform 4 of Collagen alpha-3(VI) chain OS=Homo sapiens GN=COL6A3 - [CO6A3_HUMAN]	71.52	1	1	174	2361	2570	278.031	8.14795
	99	Q8WUM4-2	Isoform 2 of Programmed cell death 6-interacting protein OS=Homo sapiens GN=PDCD6IP - [PDC6I_HUMAN]	71.36	2	33	58	323	873	96.7114	6.52197
	100	O60488	Long-chain-fatty-acid--CoA ligase 4 OS=Homo sapiens GN=ACSL4 PE=1 SV=2 - [ACSL4_HUMAN]	71.17	3	21	38	179	711	79.1367	8.38232
	101	P00492	Hypoxanthine-guanine phosphoribosyltransferase OS=Homo sapiens GN=HPRT1 PE=1 SV=2 - [HPRT_HUMAN]	71.1	1	2	13	21	218	24.5636	6.68311
	102	P01911	HLA class II histocompatibility antigen, DRB1-15 beta chain OS=Homo sapiens GN=HLA-DRB1 PE=1 SV=2 - [2B1F_HUMAN]	71.05	11	3	14	40	266	29.947	7.73779
	103	P10809	60 kDa heat shock protein, mitochondrial OS=Homo sapiens GN=HSPD1 PE=1 SV=2 - [CH60_HUMAN]	71.03	1	17	35	154	573	61.0164	5.87158
	104	O43707	Alpha-actinin-4 OS=Homo sapiens GN=ACTN4 PE=1 SV=2 - [ACTN4_HUMAN]	71.02	4	19	56	277	911	104.788	5.43994
	105	Q9UBI6	Guanine nucleotide-binding protein G(I)/G(S)/G(O) subunit gamma-12 OS=Homo sapiens GN=GNG12 PE=1 SV=3 - [GBG12_HUMAN]	70.83	1	5	6	46	72	8.00117	8.96826
	106	P12109	Collagen alpha-1(VI) chain OS=Homo sapiens GN=COL6A1 PE=1 SV=3 - [CO6A1_HUMAN]	70.82	1	35	56	602	1028	108.462	5.42725
	107	P84095	Rho-related GTP-binding protein RhoG OS=Homo sapiens GN=RHOG PE=1 SV=1 - [RHOG_HUMAN]	70.68	4	7	11	51	191	21.2949	8.11865
	108	P17987	T-complex protein 1 subunit alpha OS=Homo sapiens GN=TCP1 PE=1 SV=1 - [TCPA_HUMAN]	70.68	1	10	30	111	556	60.3056	6.11279
	109	P63218	Guanine nucleotide-binding protein G(I)/G(S)/G(O) subunit gamma-5 OS=Homo sapiens GN=GNG5 PE=1 SV=3 - [GBG5_HUMAN]	70.59	1	2	3	13	68	7.31381	9.84717
	110	P47895	Aldehyde dehydrogenase family 1 member A3 OS=Homo sapiens GN=ALDH1A3 PE=1 SV=2 - [AL1A3_HUMAN]	70.51	8	10	24	78	512	56.0728	7.25439
	111	P05387	60S acidic ribosomal protein P2 OS=Homo sapiens GN=RPLP2 PE=1 SV=1 - [RLA2_HUMAN]	70.43	1	4	5	47	115	11.6578	4.53857
	112	P04080	Cystatin-B OS=Homo sapiens GN=CSTB PE=1 SV=2 - [CYTB_HUMAN]	70.41	1	3	4	27	98	11.1326	7.56201
	113	P08754	Guanine nucleotide-binding protein G(k) subunit alpha OS=Homo sapiens GN=GNAI3 PE=1 SV=3 - [GNAI3_HUMAN]	70.34	5	12	23	234	354	40.5063	5.69385
	114	P09543-2	Isoform CNPI of 2',3'-cyclic-nucleotide 3'-phosphodiesterase OS=Homo sapiens GN=CNP - [CN37_HUMAN]	70.32	2	14	27	95	401	45.0703	8.52881
	115	O43854-2	Isoform 2 of EGF-like repeat and discoidin I-like domain-containing protein 3 OS=Homo sapiens GN=EDIL3 - [EDIL3_HUMAN]	70.21	2	21	34	290	470	52.7136	7.78174
	116	Q9NZL4	Hsp70-binding protein 1 OS=Homo sapiens GN=HSPBP1 PE=1 SV=1 - [HPBP1_HUMAN]	70.17	1	2	14	31	362	39.4485	5.21143
	117	P36871	Phosphoglucomutase-1 OS=Homo sapiens GN=PGM1 PE=1 SV=3 - [PGM1_HUMAN]	70.11	3	4	24	42	562	61.4105	6.75635
	118	Q9UNM6	26S proteasome non-ATPase regulatory subunit 13 OS=Homo sapiens GN=PSMD13 PE=1 SV=2 - [PSD13_HUMAN]	69.95	2	4	19	34	376	42.9181	5.80811
	119	P12111	Collagen alpha-3(VI) chain OS=Homo sapiens GN=COL6A3 PE=1 SV=5 - [CO6A3_HUMAN]	69.85	4	23	200	2665	3177	343.457	6.68311
	120	Q9NXU5	ADP-ribosylation factor-like protein 15 OS=Homo sapiens GN=ARL15 PE=1 SV=1 - [ARL15_HUMAN]	69.61	1	1	7	8	204	22.8615	5.63037
	121	P31150	Rab GDP dissociation inhibitor alpha OS=Homo sapiens GN=GDI1 PE=1 SV=2 - [GDIA_HUMAN]	69.35	1	1	28	86	447	50.5501	5.13525
	122	P55957-2	Isoform 2 of BH3-interacting domain death agonist OS=Homo sapiens GN=BID - [BID_HUMAN]	69.29	3	1	12	28	241	26.8194	7.07861
	123	P07919	Cytochrome b-c1 complex subunit 6, mitochondrial OS=Homo sapiens GN=UQCRH PE=1 SV=2 - [QCR6_HUMAN]	69.23	1	1	5	14	91	10.7319	4.43701
	124	P47756-2	Isoform 2 of F-actin-capping protein subunit beta OS=Homo sapiens GN=CAPZB - [CAPZB_HUMAN]	69.12	2	5	15	51	272	30.6094	5.99854
	125	Q14376	UDP-glucose 4-epimerase OS=Homo sapiens GN=GALE PE=1 SV=2 - [GALE_HUMAN]	68.97	1	1	13	19	348	38.2573	6.72705
	126	Q9Y3E7-3	Isoform 3 of Charged multivesicular body protein 3 OS=Homo sapiens GN=CHMP3 - [CHMP3_HUMAN]	68.92	3	1	12	35	251	28.3681	4.76709
	127	Q15907	Ras-related protein Rab-11B OS=Homo sapiens GN=RAB11B PE=1 SV=4 - [RB11B_HUMAN]	68.81	3	7	15	51	218	24.4735	5.93506
	128	P10768	S-formylglutathione hydrolase OS=Homo sapiens GN=ESD PE=1 SV=2 - [ESTD_HUMAN]	68.79	1	4	11	27	282	31.4425	7.02002
	129	P15172	Myoblast determination protein 1 OS=Homo sapiens GN=MYOD1 PE=1 SV=3 - [MYOD1_HUMAN]	68.75	1	1	12	23	320	34.4797	5.85889
	130	P63104	14-3-3 protein zeta/delta OS=Homo sapiens GN=YWHAZ PE=1 SV=1 - [1433Z_HUMAN]	68.57	2	11	19	244	245	27.7277	4.79248
	131	P28066	Proteasome subunit alpha type-5 OS=Homo sapiens GN=PSMA5 PE=1 SV=3 - [PSA5_HUMAN]	68.46	2	3	14	31	241	26.3942	4.79248
	132	P57053	Histone H2B type F-S OS=Homo sapiens GN=H2BFS PE=1 SV=2 - [H2BFS_HUMAN]	68.25	16	5	10	66	126	13.9356	10.3745
	133	P01112	GTPase HRas OS=Homo sapiens GN=HRAS PE=1 SV=1 - [RASH_HUMAN]	68.25	2	1	12	46	189	21.2846	5.31299
	134	P01111	GTPase NRas OS=Homo sapiens GN=NRAS PE=1 SV=1 - [RASN_HUMAN]	68.25	1	2	12	54	189	21.2155	5.17334
	135	P49773	Histidine triad nucleotide-binding protein 1 OS=Homo sapiens GN=HINT1 PE=1 SV=2 - [HINT1_HUMAN]	68.25	1	1	5	13	126	13.7931	6.94678
	136	P62879	Guanine nucleotide-binding protein G(I)/G(S)/G(T) subunit beta-2 OS=Homo sapiens GN=GNB2 PE=1 SV=3 - [GBB2_HUMAN]	68.24	3	4	19	145	340	37.3071	5.99854
	137	Q6ZN54	Differentially expressed in FDCP 8 homolog OS=Homo sapiens GN=DEF8 PE=2 SV=2 - [DEFI8_HUMAN]	68.16	5	1	18	32	512	58.6721	6.52197
	138	P48643	T-complex protein 1 subunit epsilon OS=Homo sapiens GN=CCT5 PE=1 SV=1 - [TCPE_HUMAN]	68.02	1	10	30	108	541	59.6328	5.65576
	139	P55854	Small ubiquitin-related modifier 3 OS=Homo sapiens GN=SUMO3 PE=1 SV=2 - [SUMO3_HUMAN]	67.96	4	1	4	11	103	11.6297	5.49072
	140	P62888	60S ribosomal protein L30 OS=Homo sapiens GN=RPL30 PE=1 SV=2 - [RL30_HUMAN]	67.83	1	3	7	23	115	12.7757	9.62744
	141	O00560	Syntenin-1 OS=Homo sapiens GN=SDCBP PE=1 SV=1 - [SDCB1_HUMAN]	67.79	3	7	13	107	298	32.4239	7.53271
	142	A6NHL2-2	Isoform 2 of Tubulin alpha chain-like 3 OS=Homo sapiens GN=TUBAL3 - [TBAL3_HUMAN]	67.73	2	1	20	46	406	45.4886	6.31592
	143	O15498	Synaptobrevin homolog YKT6 OS=Homo sapiens GN=YKT6 PE=1 SV=1 - [YKT6_HUMAN]	67.68	1	6	13	37	198	22.4034	6.91748
	144	Q9Y266	Nuclear migration protein nudC OS=Homo sapiens GN=NUDC PE=1 SV=1 - [NUDC_HUMAN]	67.67	1	2	19	36	331	38.2191	5.37646
	145	P31946-2	Isoform Short of 14-3-3 protein beta/alpha OS=Homo sapiens GN=YWHAB - [1433B_HUMAN]	67.62	4	8	16	110	244	27.8327	4.83057
	146	P08195-3	Isoform 3 of 4F2 cell-surface antigen heavy chain OS=Homo sapiens GN=SLC3A2 - [4F2_HUMAN]	67.61	4	19	32	162	568	61.7778	5.21143
	147	P59768	Guanine nucleotide-binding protein G(I)/G(S)/G(O) subunit gamma-2 OS=Homo sapiens GN=GNG2 PE=1 SV=2 - [GBG2_HUMAN]	67.61	1	1	6	11	71	7.84503	7.98682
	148	P26038	Moesin OS=Homo sapiens GN=MSN PE=1 SV=3 - [MOES_HUMAN]	67.59	1	17	48	276	577	67.7778	6.40479
	149	P24534	Elongation factor 1-beta OS=Homo sapiens GN=EEF1B2 PE=1 SV=3 - [EF1B_HUMAN]	67.56	1	3	8	22	225	24.7483	4.66553
	150	Q15084	Protein disulfide-isomerase A6 OS=Homo sapiens GN=PDIA6 PE=1 SV=1 - [PDIA6_HUMAN]	67.5	2	5	21	46	440	48.0913	5.08447
	151	Q15008	26S proteasome non-ATPase regulatory subunit 6 OS=Homo sapiens GN=PSMD6 PE=1 SV=1 - [PSMD6_HUMAN]	67.35	2	2	20	46	389	45.5023	5.61768
	152	P62820	Ras-related protein Rab-1A OS=Homo sapiens GN=RAB1A PE=1 SV=3 - [RAB1A_HUMAN]	67.32	21	1	15	96	205	22.6634	6.21436
	153	Q00325-2	Isoform B of Phosphate carrier protein, mitochondrial OS=Homo sapiens GN=SLC25A3 - [MPCP_HUMAN]	67.31	2	1	17	49	361	39.9326	9.36377
	154	P07741	Adenine phosphoribosyltransferase OS=Homo sapiens GN=APRT PE=1 SV=2 - [APT_HUMAN]	67.22	2	4	8	28	180	19.5954	6.02393
	155	P43490	Nicotinamide phosphoribosyltransferase OS=Homo sapiens GN=NAMPT PE=1 SV=1 - [NAMPT_HUMAN]	67.21	1	16	23	114	491	55.4866	7.15186
	156	Q9NY97-2	Isoform 2 of UDP-GlcNAc:betaGal beta-1,3-N-acetylglucosaminyltransferase 2 OS=Homo sapiens GN=B3GNT2 - [B3GN2_HUMAN]	67.18	2	1	20	50	393	45.4552	8.1333
	157	Q92930	Ras-related protein Rab-8B OS=Homo sapiens GN=RAB8B PE=1 SV=2 - [RAB8B_HUMAN]	67.15	18	2	17	80	207	23.5691	9.0708
	158	P06756-3	Isoform 3 of Integrin alpha-V OS=Homo sapiens GN=ITGAV - [ITAV_HUMAN]	67.07	3	34	51	248	1002	111.061	5.61768
	159	P27797	Calreticulin OS=Homo sapiens GN=CALR PE=1 SV=1 - [CALR_HUMAN]	66.91	1	11	18	99	417	48.1118	4.43701
	160	P06703	Protein S100-A6 OS=Homo sapiens GN=S100A6 PE=1 SV=1 - [S10A6_HUMAN]	66.67	1	2	4	19	90	10.1733	5.47803
	161	P07437	Tubulin beta chain OS=Homo sapiens GN=TUBB PE=1 SV=2 - [TBB5_HUMAN]	66.67	5	3	21	224	444	49.639	4.89404
	162	P48060	Glioma pathogenesis-related protein 1 OS=Homo sapiens GN=GLIPR1 PE=1 SV=3 - [GLIP1_HUMAN]	66.54	2	1	10	18	266	30.3461	8.48486
	163	P60953	Cell division control protein 42 homolog OS=Homo sapiens GN=CDC42 PE=1 SV=2 - [CDC42_HUMAN]	66.49	5	9	13	107	191	21.245	6.55127
	164	P52788	Spermine synthase OS=Homo sapiens GN=SMS PE=1 SV=2 - [SPSY_HUMAN]	66.39	2	1	12	16	366	41.2418	5.021
	165	Q9H0A8	COMM domain-containing protein 4 OS=Homo sapiens GN=COMMD4 PE=1 SV=1 - [COMD4_HUMAN]	66.33	2	1	8	18	199	21.7503	7.31299
	166	P45880	Voltage-dependent anion-selective channel protein 2 OS=Homo sapiens GN=VDAC2 PE=1 SV=2 - [VDAC2_HUMAN]	66.33	3	2	10	25	294	31.5465	7.56201
	167	P52272	Heterogeneous nuclear ribonucleoprotein M OS=Homo sapiens GN=HNRNPM PE=1 SV=3 - [HNRPM_HUMAN]	66.3	2	1	39	133	730	77.4643	8.70459
	168	P00338-3	Isoform 3 of L-lactate dehydrogenase A chain OS=Homo sapiens GN=LDHA - [LDHA_HUMAN]	66.2	8	13	22	209	361	39.8119	8.42627
	169	A8MUM7	Galectin-16 OS=Homo sapiens GN=LGALS16 PE=2 SV=1 - [LEG16_HUMAN]	66.2	1	1	7	16	142	16.5654	5.80811
	170	P31942	Heterogeneous nuclear ribonucleoprotein H3 OS=Homo sapiens GN=HNRNPH3 PE=1 SV=2 - [HNRH3_HUMAN]	65.9	3	1	15	27	346	36.9031	6.87354
	171	Q71U36-2	Isoform 2 of Tubulin alpha-1A chain OS=Homo sapiens GN=TUBA1A - [TBA1A_HUMAN]	65.87	5	6	22	226	416	46.2678	5.08447
	172	Q14344	Guanine nucleotide-binding protein subunit alpha-13 OS=Homo sapiens GN=GNA13 PE=1 SV=2 - [GNA13_HUMAN]	65.78	5	6	22	84	377	44.0217	8.00146
	173	Q9NZN4	EH domain-containing protein 2 OS=Homo sapiens GN=EHD2 PE=1 SV=2 - [EHD2_HUMAN]	65.75	1	5	27	65	543	61.1227	6.45557
	174	Q562R1	Beta-actin-like protein 2 OS=Homo sapiens GN=ACTBL2 PE=1 SV=2 - [ACTBL_HUMAN]	65.69	1	3	18	153	376	41.976	5.59229
	175	P22676	Calretinin OS=Homo sapiens GN=CALB2 PE=1 SV=2 - [CALB2_HUMAN]	65.68	1	1	14	18	271	31.5196	5.14795
	176	P62333	26S protease regulatory subunit 10B OS=Homo sapiens GN=PSMC6 PE=1 SV=1 - [PRS10_HUMAN]	65.55	1	1	20	27	389	44.1451	7.48877
	177	P08133	Annexin A6 OS=Homo sapiens GN=ANXA6 PE=1 SV=3 - [ANXA6_HUMAN]	65.53	2	17	40	143	673	75.8256	5.60498
	178	Q13501	Sequestosome-1 OS=Homo sapiens GN=SQSTM1 PE=1 SV=1 - [SQSTM_HUMAN]	65.45	2	5	16	45	440	47.6569	5.22412
	179	P35232	Prohibitin OS=Homo sapiens GN=PHB PE=1 SV=1 - [PHB_HUMAN]	65.44	1	6	15	37	272	29.7859	5.75732
	180	P20671	Histone H2A type 1-D OS=Homo sapiens GN=HIST1H2AD PE=1 SV=2 - [H2A1D_HUMAN]	65.38	17	2	7	76	130	14.0989	10.9019
	181	P19971	Thymidine phosphorylase OS=Homo sapiens GN=TYMP PE=1 SV=2 - [TYPH_HUMAN]	65.35	2	1	19	37	482	49.9242	5.52881
	182	Q8WU03	Glycine N-acyltransferase-like protein 2 OS=Homo sapiens GN=GLYATL2 PE=1 SV=1 - [GLYL2_HUMAN]	65.31	1	1	11	26	294	34.2551	6.68311
	183	Q7L592-2	Isoform 2 of NADH dehydrogenase [ubiquinone] complex I, assembly factor 7 OS=Homo sapiens GN=NDUFAF7 - [NDUF7_HUMAN]	65.31	2	1	17	42	343	37.9977	8.60205
	184	Q6IN85	Serine/threonine-protein phosphatase 4 regulatory subunit 3A OS=Homo sapiens GN=SMEK1 PE=1 SV=1 - [P4R3A_HUMAN]	65.31	3	1	31	76	833	95.308	4.94482
	185	P55072	Transitional endoplasmic reticulum ATPase OS=Homo sapiens GN=VCP PE=1 SV=4 - [TERA_HUMAN]	65.26	1	15	42	155	806	89.2657	5.26221
	186	Q96RS6-2	Isoform 2 of NudC domain-containing protein 1 OS=Homo sapiens GN=NUDCD1 - [NUDC1_HUMAN]	65.16	3	1	23	77	554	63.4616	5.10986
	187	P51159	Ras-related protein Rab-27A OS=Homo sapiens GN=RAB27A PE=1 SV=3 - [RB27A_HUMAN]	65.16	2	1	10	23	221	24.8523	5.22412
	188	O00299	Chloride intracellular channel protein 1 OS=Homo sapiens GN=CLIC1 PE=1 SV=4 - [CLIC1_HUMAN]	65.15	1	11	15	97	241	26.9057	5.17334
	189	P35998	26S protease regulatory subunit 7 OS=Homo sapiens GN=PSMC2 PE=1 SV=3 - [PRS7_HUMAN]	64.9	1	11	26	53	433	48.6031	5.94775
	190	P30481	HLA class I histocompatibility antigen, B-44 alpha chain OS=Homo sapiens GN=HLA-B PE=1 SV=1 - [1B44_HUMAN]	64.64	20	6	17	70	362	40.4561	6.03662
	191	Q14697	Neutral alpha-glucosidase AB OS=Homo sapiens GN=GANAB PE=1 SV=3 - [GANAB_HUMAN]	64.51	2	10	40	87	944	106.807	6.13818
	192	Q01813-2	Isoform 2 of 6-phosphofructokinase type C OS=Homo sapiens GN=PFKP - [K6PP_HUMAN]	64.43	2	9	33	113	776	85.2615	8.5874
	193	Q13200	26S proteasome non-ATPase regulatory subunit 2 OS=Homo sapiens GN=PSMD2 PE=1 SV=3 - [PSMD2_HUMAN]	64.43	1	15	45	128	908	100.136	5.19873
	194	P07954	Fumarate hydratase, mitochondrial OS=Homo sapiens GN=FH PE=1 SV=3 - [FUMH_HUMAN]	64.31	2	1	19	28	510	54.6022	8.76318
	195	P62195	26S protease regulatory subunit 8 OS=Homo sapiens GN=PSMC5 PE=1 SV=1 - [PRS8_HUMAN]	64.29	2	4	22	70	406	45.5971	7.54736
	196	Q14106	Protein Tob2 OS=Homo sapiens GN=TOB2 PE=1 SV=2 - [TOB2_HUMAN]	64.24	1	1	15	37	344	36.6093	6.93213
	197	P62136-2	Isoform 2 of Serine/threonine-protein phosphatase PP1-alpha catalytic subunit OS=Homo sapiens GN=PPP1CA - [PP1A_HUMAN]	64.22	6	6	16	65	341	38.6064	6.62451
	198	Q9BUL8	Programmed cell death protein 10 OS=Homo sapiens GN=PDCD10 PE=1 SV=1 - [PDC10_HUMAN]	64.15	1	2	9	24	212	24.6858	8.19189
	199	Q8WUN7	Ubiquitin domain-containing protein 2 OS=Homo sapiens GN=UBTD2 PE=1 SV=2 - [UBTD2_HUMAN]	64.1	2	1	8	18	234	26.1731	5.66846
	200	P56537	Eukaryotic translation initiation factor 6 OS=Homo sapiens GN=EIF6 PE=1 SV=1 - [IF6_HUMAN]	64.08	2	5	9	22	245	26.5822	4.67822
	201	Q15293	Reticulocalbin-1 OS=Homo sapiens GN=RCN1 PE=1 SV=1 - [RCN1_HUMAN]	64.05	1	7	13	33	331	38.8662	4.99561
	202	P68371	Tubulin beta-4B chain OS=Homo sapiens GN=TUBB4B PE=1 SV=1 - [TBB4B_HUMAN]	64.04	5	2	21	197	445	49.799	4.89404
	203	P20337	Ras-related protein Rab-3B OS=Homo sapiens GN=RAB3B PE=1 SV=2 - [RAB3B_HUMAN]	63.93	19	2	15	39	219	24.7421	5.021
	204	Q9UL26	Ras-related protein Rab-22A OS=Homo sapiens GN=RAB22A PE=1 SV=2 - [RB22A_HUMAN]	63.92	1	1	10	29	194	21.8412	8.14795
	205	P04792	Heat shock protein beta-1 OS=Homo sapiens GN=HSPB1 PE=1 SV=2 - [HSPB1_HUMAN]	63.9	1	11	11	55	205	22.7685	6.40479
	206	P06576	ATP synthase subunit beta, mitochondrial OS=Homo sapiens GN=ATP5B PE=1 SV=3 - [ATPB_HUMAN]	63.89	1	7	24	77	529	56.5246	5.40186
	207	P62857	40S ribosomal protein S28 OS=Homo sapiens GN=RPS28 PE=1 SV=1 - [RS28_HUMAN]	63.77	1	2	4	17	69	7.8362	10.6968
	208	Q15185	Prostaglandin E synthase 3 OS=Homo sapiens GN=PTGES3 PE=1 SV=1 - [TEBP_HUMAN]	63.75	1	5	8	34	160	18.6854	4.53857
	209	Q6NVY1	3-hydroxyisobutyryl-CoA hydrolase, mitochondrial OS=Homo sapiens GN=HIBCH PE=1 SV=2 - [HIBCH_HUMAN]	63.73	2	1	17	37	386	43.4544	8.19189
	210	Q9NZT1	Calmodulin-like protein 5 OS=Homo sapiens GN=CALML5 PE=1 SV=2 - [CALL5_HUMAN]	63.7	1	1	7	46	146	15.8828	4.43701
	211	O00442	RNA 3'-terminal phosphate cyclase OS=Homo sapiens GN=RTCA PE=1 SV=1 - [RTCA_HUMAN]	63.66	2	1	17	44	366	39.3114	7.85498
	212	P35613-2	Isoform 2 of Basigin OS=Homo sapiens GN=BSG - [BASI_HUMAN]	63.57	4	6	12	97	269	29.2027	5.64307
	213	Q8IUW5	RELT-like protein 1 OS=Homo sapiens GN=RELL1 PE=1 SV=1 - [RELL1_HUMAN]	63.47	1	1	8	20	271	29.3219	8.33838
	214	Q16555	Dihydropyrimidinase-related protein 2 OS=Homo sapiens GN=DPYSL2 PE=1 SV=1 - [DPYL2_HUMAN]	63.46	2	5	21	71	572	62.2546	6.37939
	215	P34932	Heat shock 70 kDa protein 4 OS=Homo sapiens GN=HSPA4 PE=1 SV=4 - [HSP74_HUMAN]	63.45	1	4	42	86	840	94.2712	5.18604
	216	P63244	Guanine nucleotide-binding protein subunit beta-2-like 1 OS=Homo sapiens GN=GNB2L1 PE=1 SV=3 - [GBLP_HUMAN]	63.41	1	8	13	28	317	35.0546	7.69385
	217	O75351	Vacuolar protein sorting-associated protein 4B OS=Homo sapiens GN=VPS4B PE=1 SV=2 - [VPS4B_HUMAN]	63.29	3	2	19	39	444	49.2715	7.2251
	218	Q9NZC3	Glycerophosphodiester phosphodiesterase 1 OS=Homo sapiens GN=GDE1 PE=1 SV=1 - [GDE1_HUMAN]	63.14	1	1	11	15	331	37.694	6.7124
	219	P28838-2	Isoform 2 of Cytosol aminopeptidase OS=Homo sapiens GN=LAP3 - [AMPL_HUMAN]	63.11	2	2	26	48	488	52.7379	6.7417
	220	Q9Y224	UPF0568 protein C14orf166 OS=Homo sapiens GN=C14orf166 PE=1 SV=1 - [CN166_HUMAN]	63.11	1	1	12	19	244	28.0507	6.65381
	221	O43242	26S proteasome non-ATPase regulatory subunit 3 OS=Homo sapiens GN=PSMD3 PE=1 SV=2 - [PSMD3_HUMAN]	63.11	1	5	27	58	534	60.9395	8.44092
	222	P02751	Fibronectin OS=Homo sapiens GN=FN1 PE=1 SV=4 - [FINC_HUMAN]	63.08	13	2	115	1387	2386	262.46	5.70654
	223	O95433	Activator of 90 kDa heat shock protein ATPase homolog 1 OS=Homo sapiens GN=AHSA1 PE=1 SV=1 - [AHSA1_HUMAN]	63.02	1	2	15	34	338	38.2503	5.52881
	224	O75955	Flotillin-1 OS=Homo sapiens GN=FLOT1 PE=1 SV=3 - [FLOT1_HUMAN]	63	1	1	23	43	427	47.3256	7.48877
	225	P21333	Filamin-A OS=Homo sapiens GN=FLNA PE=1 SV=4 - [FLNA_HUMAN]	62.98	2	60	120	510	2647	280.564	6.06201
	226	Q99536	Synaptic vesicle membrane protein VAT-1 homolog OS=Homo sapiens GN=VAT1 PE=1 SV=2 - [VAT1_HUMAN]	62.85	1	8	16	129	393	41.8934	6.29053
	227	O14908	PDZ domain-containing protein GIPC1 OS=Homo sapiens GN=GIPC1 PE=1 SV=2 - [GIPC1_HUMAN]	62.76	3	7	17	67	333	36.0267	6.27783
	228	Q9Y6E0	Serine/threonine-protein kinase 24 OS=Homo sapiens GN=STK24 PE=1 SV=1 - [STK24_HUMAN]	62.75	6	8	22	71	443	49.2773	5.69385
	229	P68036-3	Isoform 3 of Ubiquitin-conjugating enzyme E2 L3 OS=Homo sapiens GN=UBE2L3 - [UB2L3_HUMAN]	62.74	3	2	8	14	212	23.9886	8.74854
	230	P09417	Dihydropteridine reductase OS=Homo sapiens GN=QDPR PE=1 SV=2 - [DHPR_HUMAN]	62.7	1	1	11	35	244	25.773	7.37158
	231	P26641	Elongation factor 1-gamma OS=Homo sapiens GN=EEF1G PE=1 SV=3 - [EF1G_HUMAN]	62.7	1	14	24	123	437	50.0871	6.66846
	232	P11142	Heat shock cognate 71 kDa protein OS=Homo sapiens GN=HSPA8 PE=1 SV=1 - [HSP7C_HUMAN]	62.69	3	19	38	348	646	70.8542	5.51611
	233	P09651-3	Isoform 2 of Heterogeneous nuclear ribonucleoprotein A1 OS=Homo sapiens GN=HNRNPA1 - [ROA1_HUMAN]	62.55	4	2	10	23	267	29.3682	9.14404
	234	P62241	40S ribosomal protein S8 OS=Homo sapiens GN=RPS8 PE=1 SV=2 - [RS8_HUMAN]	62.5	1	8	14	64	208	24.1902	10.3159
	235	Q8IXI1-2	Isoform 2 of Mitochondrial Rho GTPase 2 OS=Homo sapiens GN=RHOT2 - [MIRO2_HUMAN]	62.44	1	1	9	18	213	23.0625	5.77002
	236	P08962-2	Isoform 2 of CD63 antigen OS=Homo sapiens GN=CD63 - [CD63_HUMAN]	62.33	3	1	9	17	215	23.4138	7.84033
	237	P04632	Calpain small subunit 1 OS=Homo sapiens GN=CAPNS1 PE=1 SV=1 - [CPNS1_HUMAN]	62.31	2	5	12	65	268	28.2977	5.19873
	238	P05388	60S acidic ribosomal protein P0 OS=Homo sapiens GN=RPLP0 PE=1 SV=1 - [RLA0_HUMAN]	62.15	2	7	16	60	317	34.2518	5.97314
	239	Q9P2B2	Prostaglandin F2 receptor negative regulator OS=Homo sapiens GN=PTGFRN PE=1 SV=2 - [FPRP_HUMAN]	62.12	1	33	46	367	879	98.4946	6.60986
	240	P50148	Guanine nucleotide-binding protein G(q) subunit alpha OS=Homo sapiens GN=GNAQ PE=1 SV=4 - [GNAQ_HUMAN]	62.12	2	1	18	58	359	42.1153	5.68115
	241	P16152	Carbonyl reductase [NADPH] 1 OS=Homo sapiens GN=CBR1 PE=1 SV=3 - [CBR1_HUMAN]	62.09	2	5	18	60	277	30.3559	8.32373
	242	O00232	26S proteasome non-ATPase regulatory subunit 12 OS=Homo sapiens GN=PSMD12 PE=1 SV=3 - [PSD12_HUMAN]	62.06	2	2	23	70	456	52.8706	7.6499
	243	P27348	14-3-3 protein theta OS=Homo sapiens GN=YWHAQ PE=1 SV=1 - [1433T_HUMAN]	62.04	3	8	14	132	245	27.7468	4.77979
	244	Q03060-25	Isoform 22 of cAMP-responsive element modulator OS=Homo sapiens GN=CREM - [CREM_HUMAN]	62.04	1	1	5	12	137	14.8624	4.76709
	245	O43399-4	Isoform 4 of Tumor protein D54 OS=Homo sapiens GN=TPD52L2 - [TPD54_HUMAN]	62	7	1	10	24	200	21.4368	5.98584
	246	Q9XRX5-2	Isoform 2 of HERV-H LTR-associating protein 3 OS=Homo sapiens GN=HHLA3 - [HHLA3_HUMAN]	61.98	1	1	5	18	121	13.5019	9.37842
	247	Q6UXV1-2	Isoform 2 of Izumo sperm-egg fusion protein 2 OS=Homo sapiens GN=IZUMO2 - [IZUM2_HUMAN]	61.98	1	1	7	25	192	21.387	8.32373
	248	P54578	Ubiquitin carboxyl-terminal hydrolase 14 OS=Homo sapiens GN=USP14 PE=1 SV=3 - [UBP14_HUMAN]	61.94	2	1	20	39	494	56.033	5.30029
	249	Q96TA1	Niban-like protein 1 OS=Homo sapiens GN=FAM129B PE=1 SV=3 - [NIBL1_HUMAN]	61.93	2	12	36	105	746	84.0847	6.18896
	250	P10301	Ras-related protein R-Ras OS=Homo sapiens GN=RRAS PE=1 SV=1 - [RRAS_HUMAN]	61.93	1	7	12	52	218	23.4659	6.93213
	251	P99999	Cytochrome c OS=Homo sapiens GN=CYCS PE=1 SV=2 - [CYC_HUMAN]	61.9	1	1	6	16	105	11.7411	9.56885
	252	P52907	F-actin-capping protein subunit alpha-1 OS=Homo sapiens GN=CAPZA1 PE=1 SV=3 - [CAZA1_HUMAN]	61.89	2	7	13	50	286	32.9023	5.69385
	253	Q86Y37	CDK2-associated and cullin domain-containing protein 1 OS=Homo sapiens GN=CACUL1 PE=1 SV=1 - [CACL1_HUMAN]	61.79	3	1	12	25	369	41.0374	5.18604
	254	P62873	Guanine nucleotide-binding protein G(I)/G(S)/G(T) subunit beta-1 OS=Homo sapiens GN=GNB1 PE=1 SV=3 - [GBB1_HUMAN]	61.76	2	6	16	152	340	37.353	5.99854
	255	P05141	ADP/ATP translocase 2 OS=Homo sapiens GN=SLC25A5 PE=1 SV=7 - [ADT2_HUMAN]	61.74	4	4	16	42	298	32.8312	9.68604
	256	P06744-2	Isoform 2 of Glucose-6-phosphate isomerase OS=Homo sapiens GN=GPI - [G6PI_HUMAN]	61.51	2	9	24	64	569	64.2839	8.90967
	257	Q09666	Neuroblast differentiation-associated protein AHNAK OS=Homo sapiens GN=AHNAK PE=1 SV=2 - [AHNK_HUMAN]	61.38	2	37	228	700	5890	628.699	6.15088
	258	Q12846	Syntaxin-4 OS=Homo sapiens GN=STX4 PE=1 SV=2 - [STX4_HUMAN]	61.28	1	6	18	58	297	34.1589	6.27783
	259	P02751-15	Isoform 15 of Fibronectin OS=Homo sapiens GN=FN1 - [FINC_HUMAN]	61.24	7	1	114	1363	2477	272.15	5.50342
	260	P02794	Ferritin heavy chain OS=Homo sapiens GN=FTH1 PE=1 SV=2 - [FRIH_HUMAN]	61.2	1	7	9	38	183	21.2123	5.5542
	261	Q9NRN7	L-aminoadipate-semialdehyde dehydrogenase-phosphopantetheinyl transferase OS=Homo sapiens GN=AASDHPPT PE=1 SV=2 - [ADPPT_HUMAN]	61.17	1	1	14	29	309	35.7531	6.80029
	262	P30043	Flavin reductase (NADPH) OS=Homo sapiens GN=BLVRB PE=1 SV=3 - [BLVRB_HUMAN]	61.17	1	2	8	16	206	22.1054	7.6499
	263	P62805	Histone H4 OS=Homo sapiens GN=HIST1H4A PE=1 SV=2 - [H4_HUMAN]	61.17	1	8	12	94	103	11.3604	11.356
	264	P30041	Peroxiredoxin-6 OS=Homo sapiens GN=PRDX6 PE=1 SV=3 - [PRDX6_HUMAN]	61.16	1	5	12	28	224	25.0192	6.37939
	265	P21589	5'-nucleotidase OS=Homo sapiens GN=NT5E PE=1 SV=1 - [5NTD_HUMAN]	61.15	2	18	29	284	574	63.3275	7.03467
	266	P21796	Voltage-dependent anion-selective channel protein 1 OS=Homo sapiens GN=VDAC1 PE=1 SV=2 - [VDAC1_HUMAN]	61.13	3	7	15	57	283	30.7536	8.54346
	267	Q9Y490	Talin-1 OS=Homo sapiens GN=TLN1 PE=1 SV=3 - [TLN1_HUMAN]	61.08	1	40	117	335	2541	269.599	6.07471
	268	P61026	Ras-related protein Rab-10 OS=Homo sapiens GN=RAB10 PE=1 SV=1 - [RAB10_HUMAN]	61	18	4	14	102	200	22.5266	8.38232
	269	Q99832	T-complex protein 1 subunit eta OS=Homo sapiens GN=CCT7 PE=1 SV=2 - [TCPH_HUMAN]	60.96	4	14	27	92	543	59.3289	7.6499
	270	P17677-2	Isoform 2 of Neuromodulin OS=Homo sapiens GN=GAP43 - [NEUM_HUMAN]	60.95	2	2	10	45	274	28.749	4.86865
	271	O14513	Nck-associated protein 5 OS=Homo sapiens GN=NCKAP5 PE=1 SV=2 - [NCKP5_HUMAN]	60.92	1	1	72	130	1909	208.409	8.07471
	272	P00558	Phosphoglycerate kinase 1 OS=Homo sapiens GN=PGK1 PE=1 SV=3 - [PGK1_HUMAN]	60.91	2	13	24	156	417	44.5861	8.104
	273	Q9H340	Olfactory receptor 51B6 OS=Homo sapiens GN=OR51B6 PE=2 SV=2 - [O51B6_HUMAN]	60.9	1	1	10	24	312	35.2456	9.0415
	274	P62834	Ras-related protein Rap-1A OS=Homo sapiens GN=RAP1A PE=1 SV=1 - [RAP1A_HUMAN]	60.87	1	1	12	126	184	20.9737	6.66846
	275	P60903	Protein S100-A10 OS=Homo sapiens GN=S100A10 PE=1 SV=2 - [S10AA_HUMAN]	60.82	1	4	7	69	97	11.1955	7.37158
	276	P31689	DnaJ homolog subfamily A member 1 OS=Homo sapiens GN=DNAJA1 PE=1 SV=2 - [DNJA1_HUMAN]	60.71	2	8	19	59	397	44.8395	7.07861
	277	Q04828	Aldo-keto reductase family 1 member C1 OS=Homo sapiens GN=AKR1C1 PE=1 SV=1 - [AK1C1_HUMAN]	60.68	4	3	14	44	323	36.765	7.88428
	278	P18669	Phosphoglycerate mutase 1 OS=Homo sapiens GN=PGAM1 PE=1 SV=2 - [PGAM1_HUMAN]	60.63	3	8	15	64	254	28.7858	7.18115
	279	O00562-2	Isoform 2 of Membrane-associated phosphatidylinositol transfer protein 1 OS=Homo sapiens GN=PITPNM1 - [PITM1_HUMAN]	60.58	2	2	44	81	1243	134.692	5.94775
	280	P19320-2	Isoform 2 of Vascular cell adhesion protein 1 OS=Homo sapiens GN=VCAM1 - [VCAM1_HUMAN]	60.43	3	1	25	61	647	71.2094	5.17334
	281	Q9Y281-3	Isoform 3 of Cofilin-2 OS=Homo sapiens GN=CFL2 - [COF2_HUMAN]	60.4	2	3	10	51	149	16.906	8.6167
	282	P22061	Protein-L-isoaspartate(D-aspartate) O-methyltransferase OS=Homo sapiens GN=PCMT1 PE=1 SV=4 - [PIMT_HUMAN]	60.35	2	1	7	13	227	24.6206	7.21045
	283	P55084	Trifunctional enzyme subunit beta, mitochondrial OS=Homo sapiens GN=HADHB PE=1 SV=3 - [ECHB_HUMAN]	60.34	1	1	16	47	474	51.2615	9.40771
	284	Q5T7M9	Protein FAM69A OS=Homo sapiens GN=FAM69A PE=2 SV=1 - [FA69A_HUMAN]	60.28	2	1	14	37	428	48.9917	7.1665
	285	Q9UFC0	Leucine-rich repeat and WD repeat-containing protein 1 OS=Homo sapiens GN=LRWD1 PE=1 SV=2 - [LRWD1_HUMAN]	60.28	1	1	26	44	647	70.8162	7.21045
	286	Q86VE9	Serine incorporator 5 OS=Homo sapiens GN=SERINC5 PE=2 SV=1 - [SERC5_HUMAN]	60.28	4	1	12	18	423	46.9772	7.62061
	287	P13639	Elongation factor 2 OS=Homo sapiens GN=EEF2 PE=1 SV=4 - [EF2_HUMAN]	60.26	3	26	41	298	858	95.277	6.82959
	288	P23528	Cofilin-1 OS=Homo sapiens GN=CFL1 PE=1 SV=3 - [COF1_HUMAN]	60.24	1	8	12	135	166	18.4907	8.08936
	289	P18206-2	Isoform 1 of Vinculin OS=Homo sapiens GN=VCL - [VINC_HUMAN]	60.23	3	14	57	146	1066	116.649	6.0874
	290	P24821-4	Isoform 4 of Tenascin OS=Homo sapiens GN=TNC - [TENA_HUMAN]	60.19	4	1	93	616	2110	230.72	4.90674
	291	P16104	Histone H2AX OS=Homo sapiens GN=H2AFX PE=1 SV=2 - [H2AX_HUMAN]	60.14	9	1	6	43	143	15.1354	10.7407
	292	O43852-3	Isoform 3 of Calumenin OS=Homo sapiens GN=CALU - [CALU_HUMAN]	60.06	15	5	12	53	323	38.027	4.62744
	293	O95847	Mitochondrial uncoupling protein 4 OS=Homo sapiens GN=SLC25A27 PE=1 SV=1 - [UCP4_HUMAN]	60.06	2	1	16	40	323	36.0406	9.0708
	294	Q8TE57	A disintegrin and metalloproteinase with thrombospondin motifs 16 OS=Homo sapiens GN=ADAMTS16 PE=2 SV=3 - [ATS16_HUMAN]	60.05	2	1	45	82	1224	136.114	8.63135
	295	O60784-2	Isoform 2 of Target of Myb protein 1 OS=Homo sapiens GN=TOM1 - [TOM1_HUMAN]	60.04	4	2	18	47	493	53.8409	4.7417
	296	Q8WW14	Uncharacterized protein C10orf82 OS=Homo sapiens GN=C10orf82 PE=2 SV=2 - [CJ082_HUMAN]	60	3	1	8	14	230	25.906	8.47021
	297	P25705	ATP synthase subunit alpha, mitochondrial OS=Homo sapiens GN=ATP5A1 PE=1 SV=1 - [ATPA_HUMAN]	59.86	2	7	25	93	553	59.7136	9.12939
	298	P61247	40S ribosomal protein S3a OS=Homo sapiens GN=RPS3A PE=1 SV=2 - [RS3A_HUMAN]	59.85	1	9	18	70	264	29.9257	9.72998
	299	P06396-3	Isoform 3 of Gelsolin OS=Homo sapiens GN=GSN - [GELS_HUMAN]	59.84	3	7	28	74	742	81.8901	5.84619
	300	O75426	F-box only protein 24 OS=Homo sapiens GN=FBXO24 PE=2 SV=2 - [FBX24_HUMAN]	59.83	3	1	23	54	580	64.847	8.68994
	301	P61604	10 kDa heat shock protein, mitochondrial OS=Homo sapiens GN=HSPE1 PE=1 SV=2 - [CH10_HUMAN]	59.8	1	3	6	28	102	10.9249	8.92432
	302	O14786	Neuropilin-1 OS=Homo sapiens GN=NRP1 PE=1 SV=3 - [NRP1_HUMAN]	59.8	2	17	38	159	923	103.069	5.88428
	303	P29401-2	Isoform 2 of Transketolase OS=Homo sapiens GN=TKT - [TKT_HUMAN]	59.75	2	8	27	88	631	68.7701	7.51807
	304	Q6ZMU5	Tripartite motif-containing protein 72 OS=Homo sapiens GN=TRIM72 PE=1 SV=2 - [TRI72_HUMAN]	59.75	2	2	19	64	477	52.697	6.48096
	305	P12268	Inosine-5'-monophosphate dehydrogenase 2 OS=Homo sapiens GN=IMPDH2 PE=1 SV=2 - [IMDH2_HUMAN]	59.73	8	10	18	50	514	55.7696	6.90283
	306	Q08380	Galectin-3-binding protein OS=Homo sapiens GN=LGALS3BP PE=1 SV=1 - [LG3BP_HUMAN]	59.66	1	21	29	344	585	65.2893	5.2749
	307	P30101	Protein disulfide-isomerase A3 OS=Homo sapiens GN=PDIA3 PE=1 SV=4 - [PDIA3_HUMAN]	59.6	1	12	27	110	505	56.7468	6.354
	308	Q16719	Kynureninase OS=Homo sapiens GN=KYNU PE=1 SV=1 - [KYNU_HUMAN]	59.57	2	7	20	57	465	52.3182	7.03467
	309	P57088	Transmembrane protein 33 OS=Homo sapiens GN=TMEM33 PE=1 SV=2 - [TMM33_HUMAN]	59.51	1	1	10	31	247	27.9598	9.70068
	310	P61764	Syntaxin-binding protein 1 OS=Homo sapiens GN=STXBP1 PE=1 SV=1 - [STXB1_HUMAN]	59.43	2	5	25	78	594	67.5259	6.96143
	311	Q15404-2	Isoform 2 of Ras suppressor protein 1 OS=Homo sapiens GN=RSU1 - [RSU1_HUMAN]	59.38	2	3	10	13	224	25.5296	8.71924
	312	Q8N7R7	Cyclin-Y-like protein 1 OS=Homo sapiens GN=CCNYL1 PE=1 SV=2 - [CCYL1_HUMAN]	59.33	6	1	15	33	359	40.6794	6.07471
	313	P38606	V-type proton ATPase catalytic subunit A OS=Homo sapiens GN=ATP6V1A PE=1 SV=2 - [VATA_HUMAN]	59.32	1	1	31	73	617	68.2605	5.51611
	314	P15692-11	Isoform L-VEGF165 of Vascular endothelial growth factor A OS=Homo sapiens GN=VEGFA - [VEGFA_HUMAN]	59.3	4	1	14	29	371	40.7117	7.92822
	315	O60493	Sorting nexin-3 OS=Homo sapiens GN=SNX3 PE=1 SV=3 - [SNX3_HUMAN]	59.26	5	2	7	15	162	18.7508	8.66064
	316	O60664-4	Isoform 4 of Perilipin-3 OS=Homo sapiens GN=PLIN3 - [PLIN3_HUMAN]	59.24	4	7	15	39	422	45.7752	5.42725
	317	Q9NR63-3	Isoform 3 of Cytochrome P450 26B1 OS=Homo sapiens GN=CYP26B1 - [CP26B_HUMAN]	59.19	3	1	16	33	495	55.7203	9.0415
	318	Q15181	Inorganic pyrophosphatase OS=Homo sapiens GN=PPA1 PE=1 SV=2 - [IPYR_HUMAN]	59.17	4	4	9	15	289	32.6392	5.85889
	319	Q9UQ80	Proliferation-associated protein 2G4 OS=Homo sapiens GN=PA2G4 PE=1 SV=3 - [PA2G4_HUMAN]	59.14	1	3	19	47	394	43.7592	6.55127
	320	P11908	Ribose-phosphate pyrophosphokinase 2 OS=Homo sapiens GN=PRPS2 PE=1 SV=2 - [PRPS2_HUMAN]	59.12	4	2	14	32	318	34.747	6.60986
	321	Q14315	Filamin-C OS=Homo sapiens GN=FLNC PE=1 SV=3 - [FLNC_HUMAN]	59.08	2	39	120	421	2725	290.841	5.97314
	322	P43362	Melanoma-associated antigen 9 OS=Homo sapiens GN=MAGEA9 PE=2 SV=1 - [MAGA9_HUMAN]	59.05	3	1	10	14	315	35.066	4.52588
	323	P53396	ATP-citrate synthase OS=Homo sapiens GN=ACLY PE=1 SV=3 - [ACLY_HUMAN]	59.04	2	20	55	192	1101	120.762	7.32764
	324	Q96FW1	Ubiquitin thioesterase OTUB1 OS=Homo sapiens GN=OTUB1 PE=1 SV=2 - [OTUB1_HUMAN]	59.04	2	3	10	13	271	31.2644	4.94482
	325	O00487	26S proteasome non-ATPase regulatory subunit 14 OS=Homo sapiens GN=PSMD14 PE=1 SV=1 - [PSDE_HUMAN]	59.03	1	1	14	22	310	34.5546	6.52197
	326	Q99426	Tubulin-folding cofactor B OS=Homo sapiens GN=TBCB PE=1 SV=2 - [TBCB_HUMAN]	59.02	1	1	9	17	244	27.3085	5.14795
	327	Q9Y265	RuvB-like 1 OS=Homo sapiens GN=RUVBL1 PE=1 SV=1 - [RUVB1_HUMAN]	58.99	2	4	22	59	456	50.1963	6.41748
	328	P08238	Heat shock protein HSP 90-beta OS=Homo sapiens GN=HSP90AB1 PE=1 SV=4 - [HS90B_HUMAN]	58.98	5	16	42	344	724	83.2121	5.03369
	329	P35579	Myosin-9 OS=Homo sapiens GN=MYH9 PE=1 SV=4 - [MYH9_HUMAN]	58.98	10	61	113	675	1960	226.392	5.60498
	330	P19623	Spermidine synthase OS=Homo sapiens GN=SRM PE=1 SV=1 - [SPEE_HUMAN]	58.94	1	1	10	24	302	33.8027	5.49072
	331	P30044	Peroxiredoxin-5, mitochondrial OS=Homo sapiens GN=PRDX5 PE=1 SV=4 - [PRDX5_HUMAN]	58.88	4	3	11	37	214	22.0725	8.70459
	332	O75362	Zinc finger protein 217 OS=Homo sapiens GN=ZNF217 PE=1 SV=1 - [ZN217_HUMAN]	58.78	1	1	42	101	1048	115.199	8.48486
	333	P49368	T-complex protein 1 subunit gamma OS=Homo sapiens GN=CCT3 PE=1 SV=4 - [TCPG_HUMAN]	58.72	3	9	30	92	545	60.4953	6.49365
	334	Q9Y6N1	Cytochrome c oxidase assembly protein COX11, mitochondrial OS=Homo sapiens GN=COX11 PE=1 SV=3 - [COX11_HUMAN]	58.7	2	1	11	13	276	31.4099	9.05615
	335	P02786	Transferrin receptor protein 1 OS=Homo sapiens GN=TFRC PE=1 SV=2 - [TFR1_HUMAN]	58.68	1	14	37	108	760	84.8179	6.60986
	336	Q9UJ72	Annexin A10 OS=Homo sapiens GN=ANXA10 PE=1 SV=3 - [ANX10_HUMAN]	58.64	1	1	11	30	324	37.2529	5.32568
	337	Q7Z304	MAM domain-containing protein 2 OS=Homo sapiens GN=MAMDC2 PE=2 SV=3 - [MAMC2_HUMAN]	58.6	2	8	31	74	686	77.5058	5.16064
	338	P08134	Rho-related GTP-binding protein RhoC OS=Homo sapiens GN=RHOC PE=1 SV=1 - [RHOC_HUMAN]	58.55	1	2	11	97	193	21.9923	6.58057
	339	P49336-2	Isoform 2 of Cyclin-dependent kinase 8 OS=Homo sapiens GN=CDK8 - [CDK8_HUMAN]	58.53	2	2	17	36	463	53.1218	8.45557
	340	Q13112	Chromatin assembly factor 1 subunit B OS=Homo sapiens GN=CHAF1B PE=1 SV=1 - [CAF1B_HUMAN]	58.5	1	1	20	40	559	61.4542	7.50342
	341	O00303	Eukaryotic translation initiation factor 3 subunit F OS=Homo sapiens GN=EIF3F PE=1 SV=1 - [EIF3F_HUMAN]	58.26	1	4	11	43	357	37.5402	5.45264
	342	P24821	Tenascin OS=Homo sapiens GN=TNC PE=1 SV=3 - [TENA_HUMAN]	58.25	4	2	95	613	2201	240.7	4.89404
	343	P17858-2	Isoform 2 of 6-phosphofructokinase, liver type OS=Homo sapiens GN=PFKL - [K6PL_HUMAN]	58.16	2	3	35	73	827	90.1454	7.82568
	344	Q9Y2H5	Pleckstrin homology domain-containing family A member 6 OS=Homo sapiens GN=PLEKHA6 PE=1 SV=4 - [PKHA6_HUMAN]	58.11	1	1	38	89	1048	117.056	9.1001
	345	P32856	Syntaxin-2 OS=Homo sapiens GN=STX2 PE=1 SV=3 - [STX2_HUMAN]	57.99	3	1	8	28	288	33.3202	6.27783
	346	Q3SXM0	DDB1- and CUL4-associated factor 4-like protein 1 OS=Homo sapiens GN=DCAF4L1 PE=2 SV=1 - [DC4L1_HUMAN]	57.83	1	1	13	31	396	44.2355	8.29443
	347	P29317	Ephrin type-A receptor 2 OS=Homo sapiens GN=EPHA2 PE=1 SV=2 - [EPHA2_HUMAN]	57.79	15	4	35	125	976	108.197	6.22705
	348	P60983	Glia maturation factor beta OS=Homo sapiens GN=GMFB PE=1 SV=2 - [GMFB_HUMAN]	57.75	1	2	4	8	142	16.7025	5.2876
	349	Q96KS0	Egl nine homolog 2 OS=Homo sapiens GN=EGLN2 PE=1 SV=1 - [EGLN2_HUMAN]	57.74	2	1	14	30	407	43.6228	7.91357
	350	P07900-2	Isoform 2 of Heat shock protein HSP 90-alpha OS=Homo sapiens GN=HSP90AA1 - [HS90A_HUMAN]	57.73	10	15	48	354	854	98.0995	5.16064
	351	Q9NW97	Transmembrane protein 51 OS=Homo sapiens GN=TMEM51 PE=1 SV=1 - [TMM51_HUMAN]	57.71	1	1	5	9	253	27.7421	5.52881
	352	P53680-2	Isoform 2 of AP-2 complex subunit sigma OS=Homo sapiens GN=AP2S1 - [AP2S1_HUMAN]	57.69	2	1	5	6	104	12.4094	5.84619
	353	P11586	C-1-tetrahydrofolate synthase, cytoplasmic OS=Homo sapiens GN=MTHFD1 PE=1 SV=3 - [C1TC_HUMAN]	57.65	1	10	41	104	935	101.495	7.29834
	354	P11021	78 kDa glucose-regulated protein OS=Homo sapiens GN=HSPA5 PE=1 SV=2 - [GRP78_HUMAN]	57.65	3	19	35	229	654	72.2884	5.16064
	355	Q658P3-2	Isoform 2 of Metalloreductase STEAP3 OS=Homo sapiens GN=STEAP3 - [STEA3_HUMAN]	57.63	4	8	21	86	498	55.6163	8.70459
	356	P0C7P4	Putative cytochrome b-c1 complex subunit Rieske-like protein 1 OS=Homo sapiens GN=UQCRFS1P1 PE=5 SV=1 - [UCRIL_HUMAN]	57.6	1	1	11	20	283	30.7961	8.86572
	357	P43034	Platelet-activating factor acetylhydrolase IB subunit alpha OS=Homo sapiens GN=PAFAH1B1 PE=1 SV=2 - [LIS1_HUMAN]	57.56	2	2	17	39	410	46.6082	7.37158
	358	P19784	Casein kinase II subunit alpha' OS=Homo sapiens GN=CSNK2A2 PE=1 SV=1 - [CSK22_HUMAN]	57.43	1	1	14	16	350	41.1871	8.55811
	359	Q8TAM6	Ermin OS=Homo sapiens GN=ERMN PE=2 SV=1 - [ERMIN_HUMAN]	57.39	2	1	10	20	284	32.7628	4.84326
	360	Q9HAV0	Guanine nucleotide-binding protein subunit beta-4 OS=Homo sapiens GN=GNB4 PE=1 SV=3 - [GBB4_HUMAN]	57.35	2	4	15	93	340	37.543	5.99854
	361	P15880	40S ribosomal protein S2 OS=Homo sapiens GN=RPS2 PE=1 SV=2 - [RS2_HUMAN]	57.34	1	6	13	52	293	31.3046	10.2427
	362	O15145	Actin-related protein 2/3 complex subunit 3 OS=Homo sapiens GN=ARPC3 PE=1 SV=3 - [ARPC3_HUMAN]	57.3	1	2	9	20	178	20.5334	8.5874
	363	P17655	Calpain-2 catalytic subunit OS=Homo sapiens GN=CAPN2 PE=1 SV=6 - [CAN2_HUMAN]	57.29	2	12	29	111	700	79.9448	4.98291
	364	Q13838	Spliceosome RNA helicase DDX39B OS=Homo sapiens GN=DDX39B PE=1 SV=1 - [DX39B_HUMAN]	57.24	4	2	15	31	428	48.9599	5.66846
	365	Q9NWL6	Asparagine synthetase domain-containing protein 1 OS=Homo sapiens GN=ASNSD1 PE=2 SV=2 - [ASND1_HUMAN]	57.23	1	1	25	54	643	72.0342	6.82959
	366	Q9UBB9	Tuftelin-interacting protein 11 OS=Homo sapiens GN=TFIP11 PE=1 SV=1 - [TFP11_HUMAN]	57.23	1	1	35	70	837	96.7584	5.66846
	367	P61769	Beta-2-microglobulin OS=Homo sapiens GN=B2M PE=1 SV=1 - [B2MG_HUMAN]	57.14	1	5	5	37	119	13.7059	6.52197
	368	Q9C0E4	Glutamate receptor-interacting protein 2 OS=Homo sapiens GN=GRIP2 PE=1 SV=3 - [GRIP2_HUMAN]	57.14	2	1	40	88	1043	112.432	6.49365
	369	P23743	Diacylglycerol kinase alpha OS=Homo sapiens GN=DGKA PE=1 SV=3 - [DGKA_HUMAN]	57.01	1	1	27	60	735	82.5767	6.72705
	370	Q8N6R0	Methyltransferase-like protein 13 OS=Homo sapiens GN=METTL13 PE=1 SV=1 - [MET13_HUMAN]	56.94	5	1	29	53	699	78.7175	6.72705
	371	P31948	Stress-induced-phosphoprotein 1 OS=Homo sapiens GN=STIP1 PE=1 SV=1 - [STIP1_HUMAN]	56.91	1	10	32	79	543	62.5994	6.80029
	372	P61225	Ras-related protein Rap-2b OS=Homo sapiens GN=RAP2B PE=1 SV=1 - [RAP2B_HUMAN]	56.83	3	3	7	33	183	20.4912	4.80518
	373	Q02952-3	Isoform 3 of A-kinase anchor protein 12 OS=Homo sapiens GN=AKAP12 - [AKA12_HUMAN]	56.71	3	35	63	255	1677	180.881	4.43701
	374	P68104	Elongation factor 1-alpha 1 OS=Homo sapiens GN=EEF1A1 PE=1 SV=1 - [EF1A1_HUMAN]	56.71	3	13	23	227	462	50.1091	9.01221
	375	Q13616	Cullin-1 OS=Homo sapiens GN=CUL1 PE=1 SV=2 - [CUL1_HUMAN]	56.7	1	1	29	69	776	89.622	8.00146
	376	Q53QZ3	Rho GTPase-activating protein 15 OS=Homo sapiens GN=ARHGAP15 PE=1 SV=2 - [RHG15_HUMAN]	56.63	1	1	19	40	475	54.5104	9.39307
	377	Q96GS6-2	Isoform 2 of Alpha/beta hydrolase domain-containing protein 17A OS=Homo sapiens GN=ABHD17A - [AB17A_HUMAN]	56.51	3	1	10	21	361	39.1105	7.38623
	378	Q9H1Z4	WD repeat-containing protein 13 OS=Homo sapiens GN=WDR13 PE=1 SV=2 - [WDR13_HUMAN]	56.49	1	1	16	25	485	53.6622	9.14404
	379	Q92743	Serine protease HTRA1 OS=Homo sapiens GN=HTRA1 PE=1 SV=1 - [HTRA1_HUMAN]	56.46	1	12	20	86	480	51.2546	7.82568
	380	Q13277-2	Isoform B of Syntaxin-3 OS=Homo sapiens GN=STX3 - [STX3_HUMAN]	56.35	3	1	8	12	252	28.8422	5.22412
	381	Q14019	Coactosin-like protein OS=Homo sapiens GN=COTL1 PE=1 SV=3 - [COTL1_HUMAN]	56.34	1	4	7	28	142	15.935	5.66846
	382	P35221	Catenin alpha-1 OS=Homo sapiens GN=CTNNA1 PE=1 SV=1 - [CTNA1_HUMAN]	56.29	5	10	40	129	906	100.009	6.29053
	383	Q9Y639	Neuroplastin OS=Homo sapiens GN=NPTN PE=1 SV=2 - [NPTN_HUMAN]	56.28	5	3	21	85	398	44.3595	7.98682
	384	Q6UXR6	Putative uncharacterized protein UNQ6494/PRO21346 OS=Homo sapiens GN=UNQ6494/PRO21346 PE=5 SV=1 - [YI004_HUMAN]	56.28	1	1	6	8	183	19.5175	6.65381
	385	O00159	Unconventional myosin-Ic OS=Homo sapiens GN=MYO1C PE=1 SV=4 - [MYO1C_HUMAN]	56.16	3	32	56	205	1063	121.606	9.40771
	386	P62249	40S ribosomal protein S16 OS=Homo sapiens GN=RPS16 PE=1 SV=2 - [RS16_HUMAN]	56.16	1	6	8	40	146	16.435	10.2134
	387	P08123	Collagen alpha-2(I) chain OS=Homo sapiens GN=COL1A2 PE=1 SV=7 - [CO1A2_HUMAN]	56.15	1	10	46	155	1366	129.235	8.95361
	388	P15374	Ubiquitin carboxyl-terminal hydrolase isozyme L3 OS=Homo sapiens GN=UCHL3 PE=1 SV=1 - [UCHL3_HUMAN]	56.09	1	2	9	23	230	26.166	4.91943
	389	Q02790	Peptidyl-prolyl cis-trans isomerase FKBP4 OS=Homo sapiens GN=FKBP4 PE=1 SV=3 - [FKBP4_HUMAN]	55.99	1	3	18	34	459	51.7721	5.42725
	390	Q96P26-4	Isoform 4 of Cytosolic 5'-nucleotidase 1B OS=Homo sapiens GN=NT5C1B - [5NT1B_HUMAN]	55.98	4	1	27	55	602	67.979	8.74854
	391	P30154-2	Isoform 2 of Serine/threonine-protein phosphatase 2A 65 kDa regulatory subunit A beta isoform OS=Homo sapiens GN=PPP2R1B - [2AAB_HUMAN]	55.92	5	1	26	69	667	73.5382	5.07178
	392	Q02878	60S ribosomal protein L6 OS=Homo sapiens GN=RPL6 PE=1 SV=3 - [RL6_HUMAN]	55.9	1	7	17	65	288	32.7076	10.5796
	393	O60701	UDP-glucose 6-dehydrogenase OS=Homo sapiens GN=UGDH PE=1 SV=1 - [UGDH_HUMAN]	55.87	3	2	21	41	494	54.9893	7.12256
	394	P30153	Serine/threonine-protein phosphatase 2A 65 kDa regulatory subunit A alpha isoform OS=Homo sapiens GN=PPP2R1A PE=1 SV=4 - [2AAA_HUMAN]	55.86	1	4	23	75	589	65.2669	5.10986
	395	Q9UQB8-3	Isoform 3 of Brain-specific angiogenesis inhibitor 1-associated protein 2 OS=Homo sapiens GN=BAIAP2 - [BAIP2_HUMAN]	55.86	6	1	20	48	512	56.5905	8.96826
	396	P12110	Collagen alpha-2(VI) chain OS=Homo sapiens GN=COL6A2 PE=1 SV=4 - [CO6A2_HUMAN]	55.84	3	25	46	386	1019	108.512	6.21436
	397	P30050	60S ribosomal protein L12 OS=Homo sapiens GN=RPL12 PE=1 SV=1 - [RL12_HUMAN]	55.76	2	5	8	35	165	17.8075	9.42236
	398	P32969	60S ribosomal protein L9 OS=Homo sapiens GN=RPL9 PE=1 SV=1 - [RL9_HUMAN]	55.73	1	2	7	13	192	21.8498	9.94971
	399	Q6UWR7	Ectonucleotide pyrophosphatase/phosphodiesterase family member 6 OS=Homo sapiens GN=ENPP6 PE=1 SV=2 - [ENPP6_HUMAN]	55.68	1	1	17	58	440	50.2084	7.98682
	400	P12081-3	Isoform 3 of Histidine--tRNA ligase, cytoplasmic OS=Homo sapiens GN=HARS - [SYHC_HUMAN]	55.68	4	1	20	27	449	50.1245	5.30029
	401	Q580R0	Uncharacterized protein C2orf27 OS=Homo sapiens GN=C2orf27A PE=2 SV=1 - [CB027_HUMAN]	55.67	2	1	4	12	203	21.5036	5.16064
	402	Q9UL46	Proteasome activator complex subunit 2 OS=Homo sapiens GN=PSME2 PE=1 SV=4 - [PSME2_HUMAN]	55.65	1	1	10	14	239	27.3843	5.73193
	403	Q15233	Non-POU domain-containing octamer-binding protein OS=Homo sapiens GN=NONO PE=1 SV=4 - [NONO_HUMAN]	55.63	2	1	18	116	471	54.1973	8.95361
	404	P30085	UMP-CMP kinase OS=Homo sapiens GN=CMPK1 PE=1 SV=3 - [KCY_HUMAN]	55.61	2	2	10	32	196	22.2083	5.56689
	405	Q99983	Osteomodulin OS=Homo sapiens GN=OMD PE=1 SV=1 - [OMD_HUMAN]	55.58	1	1	15	24	421	49.4602	5.59229
	406	Q9NX45-3	Isoform 3 of Spermatogenesis- and oogenesis-specific basic helix-loop-helix-containing protein 2 OS=Homo sapiens GN=SOHLH2 - [SOLH2_HUMAN]	55.58	3	1	19	47	502	56.1637	7.38623
	407	Q92796	Disks large homolog 3 OS=Homo sapiens GN=DLG3 PE=1 SV=2 - [DLG3_HUMAN]	55.57	2	1	29	53	817	90.2576	7.03467
	408	P60228	Eukaryotic translation initiation factor 3 subunit E OS=Homo sapiens GN=EIF3E PE=1 SV=1 - [EIF3E_HUMAN]	55.51	1	5	21	64	445	52.1874	6.03662
	409	P08253	72 kDa type IV collagenase OS=Homo sapiens GN=MMP2 PE=1 SV=2 - [MMP2_HUMAN]	55.45	5	14	30	64	660	73.8347	5.46533
	410	O95721	Synaptosomal-associated protein 29 OS=Homo sapiens GN=SNAP29 PE=1 SV=1 - [SNP29_HUMAN]	55.43	1	1	9	17	258	28.9526	5.80811
	411	O95372	Acyl-protein thioesterase 2 OS=Homo sapiens GN=LYPLA2 PE=1 SV=1 - [LYPA2_HUMAN]	55.41	1	1	10	34	231	24.7207	7.2251
	412	Q9NVA2-2	Isoform 2 of Septin-11 OS=Homo sapiens GN=SEPT11 - [SEP11_HUMAN]	55.35	10	1	23	47	439	50.7909	7.00537
	413	Q15573	TATA box-binding protein-associated factor RNA polymerase I subunit A OS=Homo sapiens GN=TAF1A PE=1 SV=1 - [TAF1A_HUMAN]	55.33	1	1	16	28	450	52.6419	9.1001
	414	P52209	6-phosphogluconate dehydrogenase, decarboxylating OS=Homo sapiens GN=PGD PE=1 SV=3 - [6PGD_HUMAN]	55.28	2	9	20	76	483	53.106	7.2251
	415	P51665	26S proteasome non-ATPase regulatory subunit 7 OS=Homo sapiens GN=PSMD7 PE=1 SV=2 - [PSMD7_HUMAN]	55.25	1	3	12	39	324	37.0025	6.771
	416	P67936	Tropomyosin alpha-4 chain OS=Homo sapiens GN=TPM4 PE=1 SV=3 - [TPM4_HUMAN]	55.24	14	7	16	93	248	28.5045	4.69092
	417	P63000	Ras-related C3 botulinum toxin substrate 1 OS=Homo sapiens GN=RAC1 PE=1 SV=1 - [RAC1_HUMAN]	55.21	5	1	11	83	192	21.4362	8.49951
	418	Q86VF2-5	Isoform 5 of Immunoglobulin-like and fibronectin type III domain-containing protein 1 OS=Homo sapiens GN=IGFN1 - [IGFN1_HUMAN]	55.2	1	1	132	317	3708	383.568	5.98584
	419	Q9GZQ8	Microtubule-associated proteins 1A/1B light chain 3B OS=Homo sapiens GN=MAP1LC3B PE=1 SV=3 - [MLP3B_HUMAN]	55.2	4	1	5	5	125	14.6787	8.93896
	420	Q86YS6	Ras-related protein Rab-43 OS=Homo sapiens GN=RAB43 PE=1 SV=1 - [RAB43_HUMAN]	55.19	18	1	10	20	212	23.3247	5.64307
	421	P30566	Adenylosuccinate lyase OS=Homo sapiens GN=ADSL PE=1 SV=2 - [PUR8_HUMAN]	55.17	2	1	17	33	484	54.854	7.10791
	422	Q96T66	Nicotinamide mononucleotide adenylyltransferase 3 OS=Homo sapiens GN=NMNAT3 PE=1 SV=2 - [NMNA3_HUMAN]	55.16	2	1	9	20	252	28.3037	9.21729
	423	P62745	Rho-related GTP-binding protein RhoB OS=Homo sapiens GN=RHOB PE=1 SV=1 - [RHOB_HUMAN]	55.1	1	1	6	42	196	22.1091	5.23682
	424	P11413-3	Isoform 3 of Glucose-6-phosphate 1-dehydrogenase OS=Homo sapiens GN=G6PD - [G6PD_HUMAN]	55.05	3	10	31	107	545	62.4286	8.04541
	425	P46779-3	Isoform 3 of 60S ribosomal protein L28 OS=Homo sapiens GN=RPL28 - [RL28_HUMAN]	55.03	5	2	7	29	169	19.1359	10.8286
	426	P16949	Stathmin OS=Homo sapiens GN=STMN1 PE=1 SV=3 - [STMN1_HUMAN]	55.03	4	2	10	21	149	17.292	5.97314
	427	P12956	X-ray repair cross-complementing protein 6 OS=Homo sapiens GN=XRCC6 PE=1 SV=2 - [XRCC6_HUMAN]	55.01	1	2	25	64	609	69.7991	6.63916
	428	Q969P0	Immunoglobulin superfamily member 8 OS=Homo sapiens GN=IGSF8 PE=1 SV=1 - [IGSF8_HUMAN]	54.98	3	13	20	91	613	64.9935	8.00146
	429	Q8IYT4-2	Isoform 2 of Katanin p60 ATPase-containing subunit A-like 2 OS=Homo sapiens GN=KATNAL2 - [KATL2_HUMAN]	54.94	2	1	17	37	466	52.7482	8.32373
	430	P69905	Hemoglobin subunit alpha OS=Homo sapiens GN=HBA1 PE=1 SV=2 - [HBA_HUMAN]	54.93	2	5	9	44	142	15.2479	8.67529
	431	Q13740-2	Isoform 2 of CD166 antigen OS=Homo sapiens GN=ALCAM - [CD166_HUMAN]	54.91	2	10	25	60	570	63.6245	7.29834
	432	Q9BW91	ADP-ribose pyrophosphatase, mitochondrial OS=Homo sapiens GN=NUDT9 PE=1 SV=1 - [NUDT9_HUMAN]	54.86	2	1	12	34	350	39.1007	8.22119
	433	Q14699	Raftlin OS=Homo sapiens GN=RFTN1 PE=1 SV=4 - [RFTN1_HUMAN]	54.84	1	8	20	73	578	63.1065	5.66846
	434	Q7Z624	Calmodulin-lysine N-methyltransferase OS=Homo sapiens GN=CAMKMT PE=1 SV=2 - [CMKMT_HUMAN]	54.8	1	1	12	38	323	36.1052	6.82959
	435	Q8NHU3	Phosphatidylcholine:ceramide cholinephosphotransferase 2 OS=Homo sapiens GN=SGMS2 PE=1 SV=1 - [SMS2_HUMAN]	54.79	1	1	11	26	365	42.2527	8.80713
	436	Q9UJZ1	Stomatin-like protein 2, mitochondrial OS=Homo sapiens GN=STOML2 PE=1 SV=1 - [STML2_HUMAN]	54.78	1	1	12	21	356	38.5102	7.38623
	437	Q9UL40	Zinc finger protein 346 OS=Homo sapiens GN=ZNF346 PE=1 SV=1 - [ZN346_HUMAN]	54.76	1	1	12	31	294	32.9115	9.08545
	438	Q96CW1-2	Isoform 2 of AP-2 complex subunit mu OS=Homo sapiens GN=AP2M1 - [AP2M1_HUMAN]	54.73	2	7	21	58	433	49.3579	9.53955
	439	P46781	40S ribosomal protein S9 OS=Homo sapiens GN=RPS9 PE=1 SV=3 - [RS9_HUMAN]	54.64	1	7	12	47	194	22.5776	10.6528
	440	P63151	Serine/threonine-protein phosphatase 2A 55 kDa regulatory subunit B alpha isoform OS=Homo sapiens GN=PPP2R2A PE=1 SV=1 - [2ABA_HUMAN]	54.59	10	3	17	37	447	51.6595	6.20166
	441	P62937	Peptidyl-prolyl cis-trans isomerase A OS=Homo sapiens GN=PPIA PE=1 SV=2 - [PPIA_HUMAN]	54.55	4	5	11	104	165	18.0009	7.81104
	442	Q6P1R3-3	Isoform 3 of Myb/SANT-like DNA-binding domain-containing protein 2 OS=Homo sapiens GN=MSANTD2 - [MSD2_HUMAN]	54.44	3	1	13	36	507	55.3688	5.66846
	443	P63241-2	Isoform 2 of Eukaryotic translation initiation factor 5A-1 OS=Homo sapiens GN=EIF5A - [IF5A1_HUMAN]	54.35	4	4	9	69	184	20.1572	7.00537
	444	P05198	Eukaryotic translation initiation factor 2 subunit 1 OS=Homo sapiens GN=EIF2S1 PE=1 SV=3 - [IF2A_HUMAN]	54.29	1	4	12	29	315	36.0894	5.08447
	445	Q86VF7-4	Isoform 4 of Nebulin-related-anchoring protein OS=Homo sapiens GN=NRAP - [NRAP_HUMAN]	54.28	4	1	77	174	1695	192.876	9.20264
	446	P61019	Ras-related protein Rab-2A OS=Homo sapiens GN=RAB2A PE=1 SV=1 - [RAB2A_HUMAN]	54.25	3	4	9	21	212	23.5308	6.53662
	447	P31431-2	Isoform 2 of Syndecan-4 OS=Homo sapiens GN=SDC4 - [SDC4_HUMAN]	54.25	2	3	9	22	153	16.5351	4.22119
	448	P17980	26S protease regulatory subunit 6A OS=Homo sapiens GN=PSMC3 PE=1 SV=3 - [PRS6A_HUMAN]	54.21	1	3	20	38	439	49.1725	5.23682
	449	O94808	Glutamine--fructose-6-phosphate aminotransferase [isomerizing] 2 OS=Homo sapiens GN=GFPT2 PE=1 SV=3 - [GFPT2_HUMAN]	54.11	1	7	31	85	682	76.8818	7.37158
	450	P08240-2	Isoform 2 of Signal recognition particle receptor subunit alpha OS=Homo sapiens GN=SRPR - [SRPR_HUMAN]	54.1	2	1	21	47	610	66.5166	9.0415
	451	Q02241	Kinesin-like protein KIF23 OS=Homo sapiens GN=KIF23 PE=1 SV=3 - [KIF23_HUMAN]	54.06	2	13	39	111	960	109.99	8.51416
	452	Q9H814	Phosphorylated adapter RNA export protein OS=Homo sapiens GN=PHAX PE=1 SV=1 - [PHAX_HUMAN]	54.06	1	1	14	40	394	44.3751	5.40186
	453	Q9BY89	Uncharacterized protein KIAA1671 OS=Homo sapiens GN=KIAA1671 PE=1 SV=2 - [K1671_HUMAN]	53.99	1	1	71	115	1806	196.59	8.47021
	454	P06132	Uroporphyrinogen decarboxylase OS=Homo sapiens GN=UROD PE=1 SV=2 - [DCUP_HUMAN]	53.95	1	1	11	18	367	40.7608	6.13818
	455	Q9H8M9	Protein eva-1 homolog A OS=Homo sapiens GN=EVA1A PE=2 SV=1 - [EVA1A_HUMAN]	53.95	1	1	4	15	152	17.4588	6.93213
	456	Q9UQ88-8	Isoform SV12 of Cyclin-dependent kinase 11A OS=Homo sapiens GN=CDK11A - [CD11A_HUMAN]	53.89	1	1	5	7	167	18.0991	9.30518
	457	P62191	26S protease regulatory subunit 4 OS=Homo sapiens GN=PSMC1 PE=1 SV=1 - [PRS4_HUMAN]	53.86	1	3	19	53	440	49.1537	6.21436
	458	P53677	AP-3 complex subunit mu-2 OS=Homo sapiens GN=AP3M2 PE=1 SV=1 - [AP3M2_HUMAN]	53.83	1	1	17	31	418	46.9474	7.56201
	459	P06241	Tyrosine-protein kinase Fyn OS=Homo sapiens GN=FYN PE=1 SV=3 - [FYN_HUMAN]	53.82	82	2	24	70	537	60.7234	6.66846
	460	P09211	Glutathione S-transferase P OS=Homo sapiens GN=GSTP1 PE=1 SV=2 - [GSTP1_HUMAN]	53.81	1	4	8	22	210	23.341	5.64307
	461	Q7L9B9	Endonuclease/exonuclease/phosphatase family domain-containing protein 1 OS=Homo sapiens GN=EEPD1 PE=1 SV=2 - [EEPD1_HUMAN]	53.78	1	1	25	55	569	62.364	8.41162
	462	P53671	LIM domain kinase 2 OS=Homo sapiens GN=LIMK2 PE=1 SV=1 - [LIMK2_HUMAN]	53.76	3	1	21	35	638	72.1851	7.1958
	463	Q9P2R7-2	Isoform 2 of Succinyl-CoA ligase [ADP-forming] subunit beta, mitochondrial OS=Homo sapiens GN=SUCLA2 - [SUCB1_HUMAN]	53.74	2	1	21	45	441	48.009	7.07861
	464	P62330	ADP-ribosylation factor 6 OS=Homo sapiens GN=ARF6 PE=1 SV=2 - [ARF6_HUMAN]	53.71	5	4	7	18	175	20.0694	8.95361
	465	P40925-3	Isoform 3 of Malate dehydrogenase, cytoplasmic OS=Homo sapiens GN=MDH1 - [MDHC_HUMAN]	53.69	3	4	13	40	352	38.6031	7.7085
	466	P15153	Ras-related C3 botulinum toxin substrate 2 OS=Homo sapiens GN=RAC2 PE=1 SV=1 - [RAC2_HUMAN]	53.65	4	5	9	97	192	21.4151	7.60596
	467	P45974-2	Isoform Short of Ubiquitin carboxyl-terminal hydrolase 5 OS=Homo sapiens GN=USP5 - [UBP5_HUMAN]	53.65	2	6	31	104	835	93.2484	5.08447
	468	O96013	Serine/threonine-protein kinase PAK 4 OS=Homo sapiens GN=PAK4 PE=1 SV=1 - [PAK4_HUMAN]	53.64	1	1	20	28	591	64.0322	9.72998
	469	Q9NPQ8-3	Isoform 3 of Synembryn-A OS=Homo sapiens GN=RIC8A - [RIC8A_HUMAN]	53.63	4	3	21	49	537	60.3338	5.32568
	470	P38646	Stress-70 protein, mitochondrial OS=Homo sapiens GN=HSPA9 PE=1 SV=2 - [GRP75_HUMAN]	53.61	1	10	32	96	679	73.6348	6.16357
	471	Q9UHG0	Doublecortin domain-containing protein 2 OS=Homo sapiens GN=DCDC2 PE=1 SV=2 - [DCDC2_HUMAN]	53.57	2	1	14	25	476	52.8019	6.12549
	472	P07384	Calpain-1 catalytic subunit OS=Homo sapiens GN=CAPN1 PE=1 SV=1 - [CAN1_HUMAN]	53.5	1	3	28	66	714	81.8382	5.66846
	473	Q95604	HLA class I histocompatibility antigen, Cw-17 alpha chain OS=Homo sapiens GN=HLA-C PE=1 SV=1 - [1C17_HUMAN]	53.49	2	3	12	89	372	41.2126	6.80029
	474	Q01518	Adenylyl cyclase-associated protein 1 OS=Homo sapiens GN=CAP1 PE=1 SV=5 - [CAP1_HUMAN]	53.47	2	5	18	65	475	51.8687	8.06006
	475	Q06210-2	Isoform 2 of Glutamine--fructose-6-phosphate aminotransferase [isomerizing] 1 OS=Homo sapiens GN=GFPT1 - [GFPT1_HUMAN]	53.45	2	4	25	72	681	76.7103	6.84424
	476	O94826	Mitochondrial import receptor subunit TOM70 OS=Homo sapiens GN=TOMM70A PE=1 SV=1 - [TOM70_HUMAN]	53.45	1	1	21	56	608	67.412	7.12256
	477	Q14974	Importin subunit beta-1 OS=Homo sapiens GN=KPNB1 PE=1 SV=2 - [IMB1_HUMAN]	53.42	1	12	30	99	876	97.108	4.77979
	478	Q9UDY4	DnaJ homolog subfamily B member 4 OS=Homo sapiens GN=DNAJB4 PE=1 SV=1 - [DNJB4_HUMAN]	53.41	1	1	15	45	337	37.7831	8.49951
	479	P58546	Myotrophin OS=Homo sapiens GN=MTPN PE=1 SV=2 - [MTPN_HUMAN]	53.39	1	3	5	20	118	12.8866	5.51611
	480	Q9Y330	Zinc finger and BTB domain-containing protein 12 OS=Homo sapiens GN=ZBTB12 PE=1 SV=1 - [ZBT12_HUMAN]	53.38	1	1	16	32	459	49.1162	7.50342
	481	Q8NCG5	Carbohydrate sulfotransferase 4 OS=Homo sapiens GN=CHST4 PE=1 SV=2 - [CHST4_HUMAN]	53.37	1	1	12	33	386	45.1041	8.92432
	482	P00746	Complement factor D OS=Homo sapiens GN=CFD PE=1 SV=5 - [CFAD_HUMAN]	53.36	1	1	7	30	253	27.0159	7.7085
	483	P08107	Heat shock 70 kDa protein 1A/1B OS=Homo sapiens GN=HSPA1A PE=1 SV=5 - [HSP71_HUMAN]	53.35	3	12	29	126	641	70.009	5.65576
	484	O95171	Sciellin OS=Homo sapiens GN=SCEL PE=1 SV=2 - [SCEL_HUMAN]	53.34	3	1	30	75	688	77.5044	9.37842
	485	Q7Z2T5	TRMT1-like protein OS=Homo sapiens GN=TRMT1L PE=1 SV=2 - [TRM1L_HUMAN]	53.34	2	1	22	42	733	81.6952	7.88428
	486	P28482	Mitogen-activated protein kinase 1 OS=Homo sapiens GN=MAPK1 PE=1 SV=3 - [MK01_HUMAN]	53.33	21	1	13	38	360	41.3632	6.97607
	487	Q9UGC6	Regulator of G-protein signaling 17 OS=Homo sapiens GN=RGS17 PE=1 SV=2 - [RGS17_HUMAN]	53.33	1	1	9	13	210	24.3436	5.70654
	488	Q7L2H7	Eukaryotic translation initiation factor 3 subunit M OS=Homo sapiens GN=EIF3M PE=1 SV=1 - [EIF3M_HUMAN]	53.21	1	1	11	29	374	42.4758	5.63037
	489	A5A3E0	POTE ankyrin domain family member F OS=Homo sapiens GN=POTEF PE=1 SV=2 - [POTEF_HUMAN]	53.21	4	1	44	308	1075	121.367	6.20166
	490	O14936	Peripheral plasma membrane protein CASK OS=Homo sapiens GN=CASK PE=1 SV=3 - [CSKP_HUMAN]	53.13	6	7	38	75	926	105.056	6.43018
	491	P36543	V-type proton ATPase subunit E 1 OS=Homo sapiens GN=ATP6V1E1 PE=1 SV=1 - [VATE1_HUMAN]	53.1	2	1	12	19	226	26.1288	8.00146
	492	O43286	Beta-1,4-galactosyltransferase 5 OS=Homo sapiens GN=B4GALT5 PE=2 SV=1 - [B4GT5_HUMAN]	53.09	3	1	15	26	388	45.0897	8.14795
	493	Q16877	6-phosphofructo-2-kinase/fructose-2,6-bisphosphatase 4 OS=Homo sapiens GN=PFKFB4 PE=2 SV=6 - [F264_HUMAN]	53.09	1	1	22	46	469	54.0053	6.62451
	494	Q9UQN3	Charged multivesicular body protein 2b OS=Homo sapiens GN=CHMP2B PE=1 SV=1 - [CHM2B_HUMAN]	53.05	2	1	9	36	213	23.8912	8.76318
	495	Q9H7D0	Dedicator of cytokinesis protein 5 OS=Homo sapiens GN=DOCK5 PE=1 SV=3 - [DOCK5_HUMAN]	53.05	2	1	74	141	1870	215.172	7.95752
	496	P52823	Stanniocalcin-1 OS=Homo sapiens GN=STC1 PE=1 SV=1 - [STC1_HUMAN]	53.04	1	1	8	24	247	27.6038	7.98682
	497	O00512	B-cell CLL/lymphoma 9 protein OS=Homo sapiens GN=BCL9 PE=1 SV=4 - [BCL9_HUMAN]	52.95	1	1	43	95	1426	149.194	8.90967
	498	Q9BZL4-3	Isoform 3 of Protein phosphatase 1 regulatory subunit 12C OS=Homo sapiens GN=PPP1R12C - [PP12C_HUMAN]	52.95	4	1	26	64	780	84.6308	5.56689
	499	P60866	40S ribosomal protein S20 OS=Homo sapiens GN=RPS20 PE=1 SV=1 - [RS20_HUMAN]	52.94	2	3	6	46	119	13.3643	9.93506
	500	P50151	Guanine nucleotide-binding protein G(I)/G(S)/G(O) subunit gamma-10 OS=Homo sapiens GN=GNG10 PE=1 SV=1 - [GBG10_HUMAN]	52.94	2	1	2	8	68	7.20068	7.85498
	501	O75934	Pre-mRNA-splicing factor SPF27 OS=Homo sapiens GN=BCAS2 PE=1 SV=1 - [SPF27_HUMAN]	52.89	1	1	5	8	225	26.115	5.65576
	502	Q9H3Z7	Abhydrolase domain-containing protein 16B OS=Homo sapiens GN=ABHD16B PE=2 SV=1 - [ABHGB_HUMAN]	52.88	1	1	17	25	469	52.521	8.57275
	503	Q6PJT7-9	Isoform 9 of Zinc finger CCCH domain-containing protein 14 OS=Homo sapiens GN=ZC3H14 - [ZC3HE_HUMAN]	52.88	6	1	27	59	730	82.2601	7.31299
	504	P22003	Bone morphogenetic protein 5 OS=Homo sapiens GN=BMP5 PE=2 SV=1 - [BMP5_HUMAN]	52.86	1	1	13	20	454	51.704	8.88037
	505	P32970	CD70 antigen OS=Homo sapiens GN=CD70 PE=1 SV=2 - [CD70_HUMAN]	52.85	1	3	6	26	193	21.1049	8.52881
	506	Q9UHD8-5	Isoform 5 of Septin-9 OS=Homo sapiens GN=SEPT9 - [SEPT9_HUMAN]	52.85	8	1	23	59	579	64.6413	7.57666
	507	Q9BPU6	Dihydropyrimidinase-related protein 5 OS=Homo sapiens GN=DPYSL5 PE=1 SV=1 - [DPYL5_HUMAN]	52.84	1	1	18	57	564	61.3822	7.1958
	508	P46783	40S ribosomal protein S10 OS=Homo sapiens GN=RPS10 PE=1 SV=1 - [RS10_HUMAN]	52.73	1	3	7	38	165	18.8859	10.1548
	509	A6NNH2	Protein FAM90A27P OS=Homo sapiens GN=FAM90A27P PE=2 SV=2 - [F90AR_HUMAN]	52.72	1	1	15	18	459	49.6152	9.94971
	510	Q9Y2M2	Protein SSUH2 homolog OS=Homo sapiens GN=SSUH2 PE=1 SV=1 - [SSUH2_HUMAN]	52.69	1	1	14	24	353	39.819	8.98291
	511	Q13509	Tubulin beta-3 chain OS=Homo sapiens GN=TUBB3 PE=1 SV=2 - [TBB3_HUMAN]	52.67	3	3	20	136	450	50.4003	4.93213
	512	Q9Y5B8	Nucleoside diphosphate kinase 7 OS=Homo sapiens GN=NME7 PE=1 SV=1 - [NDK7_HUMAN]	52.66	2	1	14	40	376	42.4643	6.46826
	513	P49327	Fatty acid synthase OS=Homo sapiens GN=FASN PE=1 SV=3 - [FAS_HUMAN]	52.65	2	24	88	228	2511	273.254	6.44287
	514	O60462	Neuropilin-2 OS=Homo sapiens GN=NRP2 PE=1 SV=2 - [NRP2_HUMAN]	52.63	6	3	32	73	931	104.792	5.17334
	515	O75829-2	Isoform 2 of Leukocyte cell-derived chemotaxin 1 OS=Homo sapiens GN=LECT1 - [LECT1_HUMAN]	52.55	2	1	13	30	333	36.9505	7.56201
	516	P63096	Guanine nucleotide-binding protein G(i) subunit alpha-1 OS=Homo sapiens GN=GNAI1 PE=1 SV=2 - [GNAI1_HUMAN]	52.54	7	2	15	152	354	40.3352	5.97314
	517	P62917	60S ribosomal protein L8 OS=Homo sapiens GN=RPL8 PE=1 SV=2 - [RL8_HUMAN]	52.53	1	2	10	27	257	28.0073	11.0337
	518	Q6PIY5	Uncharacterized protein C1orf228 OS=Homo sapiens GN=C1orf228 PE=2 SV=2 - [CA228_HUMAN]	52.5	1	1	15	38	440	48.8236	5.74463
	519	Q8N539	Fibrinogen C domain-containing protein 1 OS=Homo sapiens GN=FIBCD1 PE=1 SV=2 - [FBCD1_HUMAN]	52.49	2	1	17	36	461	50.712	6.48096
	520	Q07021	Complement component 1 Q subcomponent-binding protein, mitochondrial OS=Homo sapiens GN=C1QBP PE=1 SV=1 - [C1QBP_HUMAN]	52.48	1	3	9	21	282	31.3426	4.84326
	521	P25786	Proteasome subunit alpha type-1 OS=Homo sapiens GN=PSMA1 PE=1 SV=1 - [PSA1_HUMAN]	52.47	2	2	10	26	263	29.5369	6.60986
	522	Q7L591-3	Isoform 3 of Docking protein 3 OS=Homo sapiens GN=DOK3 - [DOK3_HUMAN]	52.42	3	1	15	57	330	35.7121	8.60205
	523	P20645	Cation-dependent mannose-6-phosphate receptor OS=Homo sapiens GN=M6PR PE=1 SV=1 - [MPRD_HUMAN]	52.35	1	1	12	20	277	30.9734	5.8335
	524	Q8WYA0-4	Isoform CDV-1 of Intraflagellar transport protein 81 homolog OS=Homo sapiens GN=IFT81 - [IFT81_HUMAN]	52.34	1	1	4	9	107	12.6586	9.40771
	525	P37023	Serine/threonine-protein kinase receptor R3 OS=Homo sapiens GN=ACVRL1 PE=1 SV=2 - [ACVL1_HUMAN]	52.29	1	1	18	38	503	56.0885	7.60596
	526	Q12979	Active breakpoint cluster region-related protein OS=Homo sapiens GN=ABR PE=2 SV=2 - [ABR_HUMAN]	52.27	5	2	33	68	859	97.5362	6.55127
	527	O75369-8	Isoform 8 of Filamin-B OS=Homo sapiens GN=FLNB - [FLNB_HUMAN]	52.26	9	16	97	258	2633	281.459	5.70654
	528	P05787-2	Isoform 2 of Keratin, type II cytoskeletal 8 OS=Homo sapiens GN=KRT8 - [K2C8_HUMAN]	52.25	20	1	28	80	511	56.5735	5.42725
	529	Q15365	Poly(rC)-binding protein 1 OS=Homo sapiens GN=PCBP1 PE=1 SV=2 - [PCBP1_HUMAN]	52.25	1	4	12	36	356	37.4739	7.09326
	530	P22234	Multifunctional protein ADE2 OS=Homo sapiens GN=PAICS PE=1 SV=3 - [PUR6_HUMAN]	52.24	2	7	16	45	425	47.0491	7.2251
	531	Q9UQ16	Dynamin-3 OS=Homo sapiens GN=DNM3 PE=1 SV=4 - [DYN3_HUMAN]	52.13	14	1	29	69	869	97.685	8.35303
	532	P17813	Endoglin OS=Homo sapiens GN=ENG PE=1 SV=2 - [EGLN_HUMAN]	52.13	2	3	19	34	658	70.5331	6.60986
	533	Q3SXY7-2	Isoform 2 of Leucine-rich repeat, immunoglobulin-like domain and transmembrane domain-containing protein 3 OS=Homo sapiens GN=LRIT3 - [LRIT3_HUMAN]	52.13	1	1	20	54	541	59.013	5.85889
	534	P42345	Serine/threonine-protein kinase mTOR OS=Homo sapiens GN=MTOR PE=1 SV=1 - [MTOR_HUMAN]	52.1	1	1	80	245	2549	288.707	7.1665
	535	Q8NCL9	Protein APCDD1-like OS=Homo sapiens GN=APCDD1L PE=2 SV=1 - [APCDL_HUMAN]	52.1	1	1	17	25	501	55.5994	8.85107
	536	Q8NGF1	Olfactory receptor 52R1 OS=Homo sapiens GN=OR52R1 PE=2 SV=2 - [O52R1_HUMAN]	52.06	1	1	12	33	315	34.9192	8.1626
	537	O95751	Protein LDOC1 OS=Homo sapiens GN=LDOC1 PE=1 SV=1 - [LDOC1_HUMAN]	52.05	1	1	6	19	146	16.9571	4.24658
	538	Q86W92	Liprin-beta-1 OS=Homo sapiens GN=PPFIBP1 PE=1 SV=2 - [LIPB1_HUMAN]	52.03	4	3	38	81	1011	113.952	5.5542
	539	Q9Y262	Eukaryotic translation initiation factor 3 subunit L OS=Homo sapiens GN=EIF3L PE=1 SV=1 - [EIF3L_HUMAN]	51.95	2	5	22	57	564	66.6844	6.34131
	540	Q16181	Septin-7 OS=Homo sapiens GN=SEPT7 PE=1 SV=2 - [SEPT7_HUMAN]	51.95	10	3	21	71	437	50.648	8.63135
	541	Q5T9L3-2	Isoform 2 of Protein wntless homolog OS=Homo sapiens GN=WLS - [WLS_HUMAN]	51.93	3	1	17	42	543	62.5097	7.62061
	542	P00352	Retinal dehydrogenase 1 OS=Homo sapiens GN=ALDH1A1 PE=1 SV=2 - [AL1A1_HUMAN]	51.9	5	1	16	33	501	54.827	6.72705
	543	Q92563	Testican-2 OS=Homo sapiens GN=SPOCK2 PE=1 SV=1 - [TICN2_HUMAN]	51.89	1	1	14	39	424	46.7489	4.83057
	544	Q96RY7	Intraflagellar transport protein 140 homolog OS=Homo sapiens GN=IFT140 PE=1 SV=1 - [IF140_HUMAN]	51.85	1	1	51	132	1462	165.087	6.03662
	545	P21980	Protein-glutamine gamma-glutamyltransferase 2 OS=Homo sapiens GN=TGM2 PE=1 SV=2 - [TGM2_HUMAN]	51.82	3	10	21	99	687	77.2797	5.22412
	546	P49023	Paxillin OS=Homo sapiens GN=PXN PE=1 SV=3 - [PAXI_HUMAN]	51.78	4	3	20	31	591	64.4639	6.18896
	547	P49753	Acyl-coenzyme A thioesterase 2, mitochondrial OS=Homo sapiens GN=ACOT2 PE=1 SV=6 - [ACOT2_HUMAN]	51.76	2	1	14	24	483	53.1847	8.47021
	548	Q14258	E3 ubiquitin/ISG15 ligase TRIM25 OS=Homo sapiens GN=TRIM25 PE=1 SV=2 - [TRI25_HUMAN]	51.75	1	1	20	58	630	70.9277	8.08936
	549	Q8WWB5	PIH1 domain-containing protein 2 OS=Homo sapiens GN=PIH1D2 PE=2 SV=1 - [PIHD2_HUMAN]	51.75	1	1	10	20	315	35.9337	6.3667
	550	P49720	Proteasome subunit beta type-3 OS=Homo sapiens GN=PSMB3 PE=1 SV=2 - [PSB3_HUMAN]	51.71	1	1	8	14	205	22.9335	6.55127
	551	Q12765	Secernin-1 OS=Homo sapiens GN=SCRN1 PE=1 SV=2 - [SCRN1_HUMAN]	51.69	3	3	14	27	414	46.3525	4.75439
	552	Q2TAL6	Brorin OS=Homo sapiens GN=VWC2 PE=2 SV=1 - [VWC2_HUMAN]	51.69	1	1	7	16	325	35.2585	5.37646
	553	P12931	Proto-oncogene tyrosine-protein kinase Src OS=Homo sapiens GN=SRC PE=1 SV=3 - [SRC_HUMAN]	51.68	8	3	19	52	536	59.797	7.41553
	554	Q8N9R6	CMT1A duplicated region transcript 4 protein OS=Homo sapiens GN=CDRT4 PE=2 SV=2 - [CDRT4_HUMAN]	51.66	1	1	5	15	151	17.503	10.0376
	555	P62277	40S ribosomal protein S13 OS=Homo sapiens GN=RPS13 PE=1 SV=2 - [RS13_HUMAN]	51.66	1	4	7	33	151	17.2117	10.5356
	556	Q86V97	Kelch repeat and BTB domain-containing protein 6 OS=Homo sapiens GN=KBTBD6 PE=1 SV=1 - [KBTB6_HUMAN]	51.63	1	1	22	42	674	76.0888	6.07471
	557	Q13201	Multimerin-1 OS=Homo sapiens GN=MMRN1 PE=1 SV=3 - [MMRN1_HUMAN]	51.63	2	1	39	87	1228	138.023	7.92822
	558	P61106	Ras-related protein Rab-14 OS=Homo sapiens GN=RAB14 PE=1 SV=4 - [RAB14_HUMAN]	51.63	16	3	11	30	215	23.8819	6.21436
	559	Q9UKK9	ADP-sugar pyrophosphatase OS=Homo sapiens GN=NUDT5 PE=1 SV=1 - [NUDT5_HUMAN]	51.6	1	1	6	14	219	24.3122	4.94482
	560	Q8TF72	Protein Shroom3 OS=Homo sapiens GN=SHROOM3 PE=1 SV=2 - [SHRM3_HUMAN]	51.6	1	2	69	136	1996	216.724	7.79639
	561	Q9NX63	Coiled-coil-helix-coiled-coil-helix domain-containing protein 3, mitochondrial OS=Homo sapiens GN=CHCHD3 PE=1 SV=1 - [CHCH3_HUMAN]	51.54	1	1	10	13	227	26.1362	8.27979
	562	Q9UM11-2	Isoform 2 of Fizzy-related protein homolog OS=Homo sapiens GN=FZR1 - [FZR_HUMAN]	51.52	3	1	19	34	493	54.7319	9.27588
	563	Q15019-2	Isoform 2 of Septin-2 OS=Homo sapiens GN=SEPT2 - [SEPT2_HUMAN]	51.52	2	3	13	24	396	45.4322	6.88818
	564	Q9C0B5-2	Isoform 2 of Palmitoyltransferase ZDHHC5 OS=Homo sapiens GN=ZDHHC5 - [ZDHC5_HUMAN]	51.51	2	2	27	53	662	71.9071	8.89502
	565	Q6ZVM7	TOM1-like protein 2 OS=Homo sapiens GN=TOM1L2 PE=1 SV=1 - [TM1L2_HUMAN]	51.48	1	1	18	45	507	55.5217	4.79248
	566	Q9P2E8	E3 ubiquitin-protein ligase MARCH4 OS=Homo sapiens GN=MARCH4 PE=2 SV=2 - [MARH4_HUMAN]	51.46	2	1	12	44	410	45.4985	7.85498
	567	Q96CS7-2	Isoform 2 of Pleckstrin homology domain-containing family B member 2 OS=Homo sapiens GN=PLEKHB2 - [PKHB2_HUMAN]	51.46	6	1	9	15	309	34.1326	9.81787
	568	P02792	Ferritin light chain OS=Homo sapiens GN=FTL PE=1 SV=2 - [FRIL_HUMAN]	51.43	1	2	6	11	175	20.0071	5.78271
	569	P05106	Integrin beta-3 OS=Homo sapiens GN=ITGB3 PE=1 SV=2 - [ITB3_HUMAN]	51.4	3	14	31	116	788	87.0004	5.23682
	570	Q15021	Condensin complex subunit 1 OS=Homo sapiens GN=NCAPD2 PE=1 SV=3 - [CND1_HUMAN]	51.39	1	1	44	72	1401	157.082	6.60986
	571	P62826	GTP-binding nuclear protein Ran OS=Homo sapiens GN=RAN PE=1 SV=3 - [RAN_HUMAN]	51.39	1	5	13	59	216	24.4076	7.48877
	572	P23396-2	Isoform 2 of 40S ribosomal protein S3 OS=Homo sapiens GN=RPS3 - [RS3_HUMAN]	51.35	2	6	15	47	259	28.4685	9.72998
	573	Q8TEX9-2	Isoform 2 of Importin-4 OS=Homo sapiens GN=IPO4 - [IPO4_HUMAN]	51.34	2	2	34	67	1083	118.826	4.94482
	574	P35241-5	Isoform 5 of Radixin OS=Homo sapiens GN=RDX - [RADI_HUMAN]	51.32	5	4	27	110	604	71.0046	6.7124
	575	Q6NZI2	Polymerase I and transcript release factor OS=Homo sapiens GN=PTRF PE=1 SV=1 - [PTRF_HUMAN]	51.28	2	1	10	30	390	43.4498	5.60498
	576	P48637	Glutathione synthetase OS=Homo sapiens GN=GSS PE=1 SV=1 - [GSHB_HUMAN]	51.27	2	2	17	26	474	52.3523	5.92236
	577	Q7Z713	Ankyrin repeat domain-containing protein 37 OS=Homo sapiens GN=ANKRD37 PE=2 SV=1 - [ANR37_HUMAN]	51.27	1	1	4	11	158	16.8614	6.16357
	578	O60716-2	Isoform 1AB of Catenin delta-1 OS=Homo sapiens GN=CTNND1 - [CTND1_HUMAN]	51.25	32	16	45	138	962	107.283	6.29053
	579	Q9BQS7-3	Isoform 3 of Hephaestin OS=Homo sapiens GN=HEPH - [HEPH_HUMAN]	51.24	4	1	37	88	1212	136.571	6.27783
	580	P06737	Glycogen phosphorylase, liver form OS=Homo sapiens GN=PYGL PE=1 SV=4 - [PYGL_HUMAN]	51.24	2	1	30	46	847	97.087	7.1665
	581	Q01082	Spectrin beta chain, non-erythrocytic 1 OS=Homo sapiens GN=SPTBN1 PE=1 SV=2 - [SPTB2_HUMAN]	51.23	3	1	94	190	2364	274.439	5.56689
	582	Q96AC1	Fermitin family homolog 2 OS=Homo sapiens GN=FERMT2 PE=1 SV=1 - [FERM2_HUMAN]	51.18	6	2	26	71	680	77.8106	6.69775
	583	P09544	Protein Wnt-2 OS=Homo sapiens GN=WNT2 PE=1 SV=1 - [WNT2_HUMAN]	51.11	1	1	14	32	360	40.3914	8.70459
	584	P11766	Alcohol dehydrogenase class-3 OS=Homo sapiens GN=ADH5 PE=1 SV=4 - [ADHX_HUMAN]	51.07	1	1	10	15	374	39.6984	7.48877
	585	P04629-3	Isoform 3 of High affinity nerve growth factor receptor OS=Homo sapiens GN=NTRK1 - [NTRK1_HUMAN]	51.05	1	1	21	53	760	83.9397	6.72705
	586	Q9ULV4-3	Isoform 3 of Coronin-1C OS=Homo sapiens GN=CORO1C - [COR1C_HUMAN]	51.04	3	7	22	59	527	58.9098	7.75244
	587	Q8N5D6-2	Isoform 2 of Globoside alpha-1,3-N-acetylgalactosaminyltransferase 1 OS=Homo sapiens GN=GBGT1 - [GBGT1_HUMAN]	51.02	2	1	8	27	294	32.6657	10.4771
	588	Q17RC7	Exocyst complex component 3-like protein 4 OS=Homo sapiens GN=EXOC3L4 PE=2 SV=2 - [EX3L4_HUMAN]	50.97	1	2	25	92	722	79.8461	6.31592
	589	Q07444-2	Isoform NKG2-H of NKG2-E type II integral membrane protein OS=Homo sapiens GN=KLRC3 - [NKG2E_HUMAN]	50.97	2	1	8	40	257	28.9996	7.85498
	590	P62701	40S ribosomal protein S4, X isoform OS=Homo sapiens GN=RPS4X PE=1 SV=2 - [RS4X_HUMAN]	50.95	3	7	14	60	263	29.5791	10.1548
	591	O75343	Guanylate cyclase soluble subunit beta-2 OS=Homo sapiens GN=GUCY1B2 PE=2 SV=2 - [GCYB2_HUMAN]	50.89	1	1	24	51	617	70.3222	8.63135
	592	Q96RT1-8	Isoform 8 of Protein LAP2 OS=Homo sapiens GN=ERBB2IP - [LAP2_HUMAN]	50.88	9	3	47	122	1419	158.926	5.63037
	593	P41250	Glycine--tRNA ligase OS=Homo sapiens GN=GARS PE=1 SV=3 - [SYG_HUMAN]	50.88	1	10	27	90	739	83.1126	7.03467
	594	Q15583	Homeobox protein TGIF1 OS=Homo sapiens GN=TGIF1 PE=1 SV=3 - [TGIF1_HUMAN]	50.87	1	1	11	18	401	42.9856	8.92432
	595	O14763-2	Isoform Short of Tumor necrosis factor receptor superfamily member 10B OS=Homo sapiens GN=TNFRSF10B - [TR10B_HUMAN]	50.85	2	2	12	28	411	45.0544	5.65576
	596	P14625	Endoplasmin OS=Homo sapiens GN=HSP90B1 PE=1 SV=1 - [ENPL_HUMAN]	50.81	2	13	37	130	803	92.4113	4.84326
	597	Q05084-2	Isoform 2 of Islet cell autoantigen 1 OS=Homo sapiens GN=ICA1 - [ICA69_HUMAN]	50.78	1	1	17	51	512	57.8849	5.90967
	598	Q5HYK3	2-methoxy-6-polyprenyl-1,4-benzoquinol methylase, mitochondrial OS=Homo sapiens GN=COQ5 PE=1 SV=2 - [COQ5_HUMAN]	50.76	2	1	13	34	327	37.1168	6.94678
	599	Q9BZQ6	ER degradation-enhancing alpha-mannosidase-like protein 3 OS=Homo sapiens GN=EDEM3 PE=1 SV=2 - [EDEM3_HUMAN]	50.75	1	1	31	58	932	104.598	4.93213
	600	P55196-5	Isoform 5 of Afadin OS=Homo sapiens GN=MLLT4 - [AFAD_HUMAN]	50.71	6	1	59	150	1834	207.659	6.39209
	601	Q9H098-2	Isoform 2 of Protein FAM107B OS=Homo sapiens GN=FAM107B - [F107B_HUMAN]	50.65	2	1	14	40	306	34.7376	7.00537
	602	Q9ULI1	Leucine-rich repeat and WD repeat-containing protein KIAA1239 OS=Homo sapiens GN=KIAA1239 PE=2 SV=3 - [K1239_HUMAN]	50.63	1	1	51	90	1742	197.34	6.23975
	603	O94901	SUN domain-containing protein 1 OS=Homo sapiens GN=SUN1 PE=1 SV=3 - [SUN1_HUMAN]	50.62	5	1	23	85	812	90.0073	7.07861
	604	Q9ULW2	Frizzled-10 OS=Homo sapiens GN=FZD10 PE=2 SV=1 - [FZD10_HUMAN]	50.6	1	1	20	32	581	65.2918	8.47021
	605	P06280	Alpha-galactosidase A OS=Homo sapiens GN=GLA PE=1 SV=1 - [AGAL_HUMAN]	50.58	1	1	19	79	429	48.7349	5.60498
	606	O75531	Barrier-to-autointegration factor OS=Homo sapiens GN=BANF1 PE=1 SV=1 - [BAF_HUMAN]	50.56	1	2	3	33	89	10.052	6.0874
	607	P55145	Mesencephalic astrocyte-derived neurotrophic factor OS=Homo sapiens GN=MANF PE=1 SV=3 - [MANF_HUMAN]	50.55	1	1	8	11	182	20.6868	8.68994
	608	P23109-2	Isoform 2 of AMP deaminase 1 OS=Homo sapiens GN=AMPD1 - [AMPD1_HUMAN]	50.52	2	1	23	53	776	89.7049	6.99072
	609	P60763	Ras-related C3 botulinum toxin substrate 3 OS=Homo sapiens GN=RAC3 PE=1 SV=1 - [RAC3_HUMAN]	50.52	4	1	10	75	192	21.3651	8.14795
	610	P51956-2	Isoform 2 of Serine/threonine-protein kinase Nek3 OS=Homo sapiens GN=NEK3 - [NEK3_HUMAN]	50.51	2	1	19	63	489	55.8882	7.02002
	611	P20592	Interferon-induced GTP-binding protein Mx2 OS=Homo sapiens GN=MX2 PE=1 SV=1 - [MX2_HUMAN]	50.49	1	1	25	46	715	82.0367	8.76318
	612	P13797	Plastin-3 OS=Homo sapiens GN=PLS3 PE=1 SV=4 - [PLST_HUMAN]	50.48	2	3	22	54	630	70.7662	5.60498
	613	Q71RF5	Putative uncharacterized protein FP588 OS=Homo sapiens GN=FP588 PE=5 SV=1 - [YI019_HUMAN]	50.46	1	1	2	11	109	11.8553	9.5835
	614	P27701-2	Isoform 2 of CD82 antigen OS=Homo sapiens GN=CD82 - [CD82_HUMAN]	50.41	2	2	9	29	242	26.8003	5.10986
	615	P04843	Dolichyl-diphosphooligosaccharide--protein glycosyltransferase subunit 1 OS=Homo sapiens GN=RPN1 PE=1 SV=1 - [RPN1_HUMAN]	50.41	1	2	19	54	607	68.5268	6.37939
	616	P33681-2	Isoform 2 of T-lymphocyte activation antigen CD80 OS=Homo sapiens GN=CD80 - [CD80_HUMAN]	50.39	2	1	8	34	256	29.3938	7.97217
	617	Q9BWV2	Spermatogenesis-associated protein 9 OS=Homo sapiens GN=SPATA9 PE=2 SV=2 - [SPAT9_HUMAN]	50.39	2	1	10	24	254	28.7224	9.48096
	618	P33176	Kinesin-1 heavy chain OS=Homo sapiens GN=KIF5B PE=1 SV=1 - [KINH_HUMAN]	50.36	2	5	38	119	963	109.617	6.50732
	619	Q6ZV60	Putative uncharacterized protein encoded by LINC00173 OS=Homo sapiens GN=LINC00173 PE=5 SV=1 - [YL023_HUMAN]	50.35	1	1	6	13	143	16.3752	9.84717
	620	O76041	Nebulette OS=Homo sapiens GN=NEBL PE=1 SV=1 - [NEBL_HUMAN]	50.3	2	1	46	78	1014	116.381	7.98682
	621	P30536	Translocator protein OS=Homo sapiens GN=TSPO PE=1 SV=3 - [TSPOA_HUMAN]	50.3	1	1	4	5	169	18.8156	9.36377
	622	Q9Y3F4	Serine-threonine kinase receptor-associated protein OS=Homo sapiens GN=STRAP PE=1 SV=1 - [STRAP_HUMAN]	50.29	1	1	12	17	350	38.414	5.12256
	623	Q9GZX6	Interleukin-22 OS=Homo sapiens GN=IL22 PE=1 SV=1 - [IL22_HUMAN]	50.28	1	1	8	12	179	19.9983	7.76709
	624	Q9P0V3	SH3 domain-binding protein 4 OS=Homo sapiens GN=SH3BP4 PE=1 SV=1 - [SH3B4_HUMAN]	50.26	2	10	33	75	963	107.428	7.7085
	625	P53350	Serine/threonine-protein kinase PLK1 OS=Homo sapiens GN=PLK1 PE=1 SV=1 - [PLK1_HUMAN]	50.25	1	1	21	49	603	68.2116	8.90967
	626	P13674	Prolyl 4-hydroxylase subunit alpha-1 OS=Homo sapiens GN=P4HA1 PE=1 SV=2 - [P4HA1_HUMAN]	50.19	3	1	23	37	534	61.011	6.01123
	627	Q9H6J7-2	Isoform 2 of UPF0705 protein C11orf49 OS=Homo sapiens GN=C11orf49 - [CK049_HUMAN]	50.15	1	1	11	22	337	38.1028	5.41455
	628	P28476	Gamma-aminobutyric acid receptor subunit rho-2 OS=Homo sapiens GN=GABRR2 PE=2 SV=5 - [GBRR2_HUMAN]	50.11	2	1	18	42	465	54.1157	9.21729
	629	P22102	Trifunctional purine biosynthetic protein adenosine-3 OS=Homo sapiens GN=GART PE=1 SV=1 - [PUR2_HUMAN]	50.1	2	4	32	89	1010	107.699	6.69775
	630	Q8NAA5	Leucine-rich repeat-containing protein FAM211A OS=Homo sapiens GN=FAM211A PE=2 SV=2 - [F211A_HUMAN]	50	2	1	10	35	344	37.7567	8.44092
	631	O75121-2	Isoform 2 of Microfibrillar-associated protein 3-like OS=Homo sapiens GN=MFAP3L - [MFA3L_HUMAN]	50	2	1	9	21	306	34.077	4.97021
	632	P35080-2	Isoform IIb of Profilin-2 OS=Homo sapiens GN=PFN2 - [PROF2_HUMAN]	50	2	1	4	15	140	15.0784	6.1001
	633	P01116-2	Isoform 2B of GTPase KRas OS=Homo sapiens GN=KRAS - [RASK_HUMAN]	50	2	1	8	53	188	21.4109	8.11865
	634	P27105	Erythrocyte band 7 integral membrane protein OS=Homo sapiens GN=STOM PE=1 SV=3 - [STOM_HUMAN]	50	3	4	12	34	288	31.7107	7.88428
	635	P25445-6	Isoform 6 of Tumor necrosis factor receptor superfamily member 6 OS=Homo sapiens GN=FAS - [TNR6_HUMAN]	50	3	4	10	23	314	35.3637	7.86963
	636	P62837-2	Isoform 2 of Ubiquitin-conjugating enzyme E2 D2 OS=Homo sapiens GN=UBE2D2 - [UB2D2_HUMAN]	50	5	2	4	13	118	13.6259	8.29443
	637	Q9H0T7	Ras-related protein Rab-17 OS=Homo sapiens GN=RAB17 PE=1 SV=2 - [RAB17_HUMAN]	50	1	1	7	14	212	23.4761	7.84033
	638	P58107	Epiplakin OS=Homo sapiens GN=EPPK1 PE=1 SV=2 - [EPIPL_HUMAN]	49.94	1	1	75	144	5090	555.279	5.60498
	639	Q9Y625	Glypican-6 OS=Homo sapiens GN=GPC6 PE=1 SV=1 - [GPC6_HUMAN]	49.91	1	3	19	53	555	62.6949	5.41455
	640	Q9Y2A7	Nck-associated protein 1 OS=Homo sapiens GN=NCKAP1 PE=1 SV=1 - [NCKP1_HUMAN]	49.91	2	6	43	104	1128	128.707	6.62451
	641	P34897-3	Isoform 3 of Serine hydroxymethyltransferase, mitochondrial OS=Homo sapiens GN=SHMT2 - [GLYM_HUMAN]	49.9	3	1	17	32	483	53.4214	8.14795
	642	O60268	Uncharacterized protein KIAA0513 OS=Homo sapiens GN=KIAA0513 PE=2 SV=1 - [K0513_HUMAN]	49.88	2	1	15	35	411	46.6093	5.05908
	643	Q92499	ATP-dependent RNA helicase DDX1 OS=Homo sapiens GN=DDX1 PE=1 SV=2 - [DDX1_HUMAN]	49.86	1	1	27	40	740	82.3798	7.2251
	644	Q13394	Protein mab-21-like 1 OS=Homo sapiens GN=MAB21L1 PE=2 SV=1 - [MB211_HUMAN]	49.86	1	1	11	62	359	40.9301	8.66064
	645	P61158	Actin-related protein 3 OS=Homo sapiens GN=ACTR3 PE=1 SV=3 - [ARP3_HUMAN]	49.76	2	4	15	43	418	47.341	5.88428
	646	P05023	Sodium/potassium-transporting ATPase subunit alpha-1 OS=Homo sapiens GN=ATP1A1 PE=1 SV=1 - [AT1A1_HUMAN]	49.76	8	24	51	388	1023	112.824	5.49072
	647	P51153	Ras-related protein Rab-13 OS=Homo sapiens GN=RAB13 PE=1 SV=1 - [RAB13_HUMAN]	49.75	1	3	10	92	203	22.7597	9.18799
	648	Q96QB1	Rho GTPase-activating protein 7 OS=Homo sapiens GN=DLC1 PE=1 SV=4 - [RHG07_HUMAN]	49.74	3	1	45	114	1528	170.485	6.40479
	649	P61586	Transforming protein RhoA OS=Homo sapiens GN=RHOA PE=1 SV=1 - [RHOA_HUMAN]	49.74	1	1	10	89	193	21.7541	6.1001
	650	P29966	Myristoylated alanine-rich C-kinase substrate OS=Homo sapiens GN=MARCKS PE=1 SV=4 - [MARCS_HUMAN]	49.7	1	10	12	97	332	31.5359	4.44971
	651	Q5R3I4	Tetratricopeptide repeat protein 38 OS=Homo sapiens GN=TTC38 PE=1 SV=1 - [TTC38_HUMAN]	49.68	1	1	15	34	469	52.7535	5.98584
	652	P42892-4	Isoform D of Endothelin-converting enzyme 1 OS=Homo sapiens GN=ECE1 - [ECE1_HUMAN]	49.67	4	1	23	37	767	86.9671	5.79541
	653	P27448-2	Isoform 2 of MAP/microtubule affinity-regulating kinase 3 OS=Homo sapiens GN=MARK3 - [MARK3_HUMAN]	49.6	7	1	28	71	752	83.9629	9.46631
	654	Q99733	Nucleosome assembly protein 1-like 4 OS=Homo sapiens GN=NAP1L4 PE=1 SV=1 - [NP1L4_HUMAN]	49.6	1	1	14	54	375	42.7969	4.69092
	655	P60900	Proteasome subunit alpha type-6 OS=Homo sapiens GN=PSMA6 PE=1 SV=1 - [PSA6_HUMAN]	49.59	1	3	9	24	246	27.3818	6.75635
	656	Q8N9Z0	Zinc finger protein 610 OS=Homo sapiens GN=ZNF610 PE=2 SV=2 - [ZN610_HUMAN]	49.57	2	1	16	26	462	53.4549	9.20264
	657	Q7L576	Cytoplasmic FMR1-interacting protein 1 OS=Homo sapiens GN=CYFIP1 PE=1 SV=1 - [CYFP1_HUMAN]	49.56	5	14	50	145	1253	145.089	6.90283
	658	Q07954	Prolow-density lipoprotein receptor-related protein 1 OS=Homo sapiens GN=LRP1 PE=1 SV=2 - [LRP1_HUMAN]	49.56	1	6	140	302	4544	504.276	5.38916
	659	P61978-3	Isoform 3 of Heterogeneous nuclear ribonucleoprotein K OS=Homo sapiens GN=HNRNPK - [HNRPK_HUMAN]	49.55	3	4	15	47	440	48.5322	5.5415
	660	Q96MY7-2	Isoform 2 of Protein FAM161B OS=Homo sapiens GN=FAM161B - [F161B_HUMAN]	49.44	2	1	25	37	710	80.6103	9.40771
	661	Q9H8M7	Protein FAM188A OS=Homo sapiens GN=FAM188A PE=1 SV=1 - [F188A_HUMAN]	49.44	1	1	13	29	445	49.6925	4.76709
	662	P31943	Heterogeneous nuclear ribonucleoprotein H OS=Homo sapiens GN=HNRNPH1 PE=1 SV=4 - [HNRH1_HUMAN]	49.44	3	3	14	50	449	49.1984	6.30322
	663	Q96SD1-3	Isoform 3 of Protein artemis OS=Homo sapiens GN=DCLRE1C - [DCR1C_HUMAN]	49.39	1	1	15	30	577	65.2901	5.66846
	664	P08648	Integrin alpha-5 OS=Homo sapiens GN=ITGA5 PE=1 SV=2 - [ITA5_HUMAN]	49.38	1	21	36	193	1049	114.465	5.77002
	665	P25205	DNA replication licensing factor MCM3 OS=Homo sapiens GN=MCM3 PE=1 SV=3 - [MCM3_HUMAN]	49.38	1	1	32	61	808	90.924	5.77002
	666	Q00532-2	Isoform 2 of Cyclin-dependent kinase-like 1 OS=Homo sapiens GN=CDKL1 - [CDKL1_HUMAN]	49.35	1	1	30	49	993	108.862	8.60205
	667	O95235	Kinesin-like protein KIF20A OS=Homo sapiens GN=KIF20A PE=1 SV=1 - [KI20A_HUMAN]	49.33	1	1	29	75	890	100.215	6.91748
	668	Q8N8J6-2	Isoform 2 of Zinc finger protein 615 OS=Homo sapiens GN=ZNF615 - [ZN615_HUMAN]	49.33	4	1	24	55	742	84.5776	9.14404
	669	Q86UB9-2	Isoform 2 of Transmembrane protein 135 OS=Homo sapiens GN=TMEM135 - [TM135_HUMAN]	49.31	2	2	16	33	436	49.8809	9.40771
	670	P02545	Prelamin-A/C OS=Homo sapiens GN=LMNA PE=1 SV=1 - [LMNA_HUMAN]	49.25	5	11	32	68	664	74.0947	7.02002
	671	P32019	Type II inositol 1,4,5-trisphosphate 5-phosphatase OS=Homo sapiens GN=INPP5B PE=1 SV=4 - [I5P2_HUMAN]	49.24	4	2	32	66	993	112.78	5.56689
	672	P62244	40S ribosomal protein S15a OS=Homo sapiens GN=RPS15A PE=1 SV=2 - [RS15A_HUMAN]	49.23	1	3	6	35	130	14.83	10.1255
	673	Q92736-2	Isoform 2 of Ryanodine receptor 2 OS=Homo sapiens GN=RYR2 - [RYR2_HUMAN]	49.23	5	3	160	361	4975	565.05	6.1001
	674	O75340	Programmed cell death protein 6 OS=Homo sapiens GN=PDCD6 PE=1 SV=1 - [PDCD6_HUMAN]	49.21	2	3	9	27	191	21.8548	5.40186
	675	Q4KMQ2-2	Isoform 2 of Anoctamin-6 OS=Homo sapiens GN=ANO6 - [ANO6_HUMAN]	49.19	4	4	27	63	931	108.362	7.86963
	676	P30626-2	Isoform 2 of Sorcin OS=Homo sapiens GN=SRI - [SORCN_HUMAN]	49.18	2	3	8	21	183	20.3318	5.33838
	677	Q14584	Zinc finger protein 266 OS=Homo sapiens GN=ZNF266 PE=2 SV=2 - [ZN266_HUMAN]	49.18	1	1	21	32	549	62.0757	8.5874
	678	Q8TAP6	Centrosomal protein of 76 kDa OS=Homo sapiens GN=CEP76 PE=1 SV=1 - [CEP76_HUMAN]	49.17	3	2	22	40	659	74.3657	6.7417
	679	Q12959-4	Isoform 4 of Disks large homolog 1 OS=Homo sapiens GN=DLG1 - [DLG1_HUMAN]	49.16	14	7	23	57	893	99.8807	6.03662
	680	Q9Y624	Junctional adhesion molecule A OS=Homo sapiens GN=F11R PE=1 SV=1 - [JAM1_HUMAN]	49.16	1	1	9	15	299	32.5625	7.89893
	681	Q86YM7	Homer protein homolog 1 OS=Homo sapiens GN=HOMER1 PE=1 SV=2 - [HOME1_HUMAN]	49.15	2	1	12	17	354	40.2524	5.43994
	682	P08865	40S ribosomal protein SA OS=Homo sapiens GN=RPSA PE=1 SV=4 - [RSSA_HUMAN]	49.15	1	4	10	38	295	32.8334	4.86865
	683	Q9H9H4	Vacuolar protein sorting-associated protein 37B OS=Homo sapiens GN=VPS37B PE=1 SV=1 - [VP37B_HUMAN]	49.12	1	1	7	14	285	31.2875	7.34229
	684	P17252	Protein kinase C alpha type OS=Homo sapiens GN=PRKCA PE=1 SV=4 - [KPCA_HUMAN]	49.11	3	5	24	50	672	76.7001	7.04932
	685	P35372-10	Isoform 10 of Mu-type opioid receptor OS=Homo sapiens GN=OPRM1 - [OPRM_HUMAN]	49.09	15	1	14	55	493	55.0089	8.66064
	686	Q9UBQ5	Eukaryotic translation initiation factor 3 subunit K OS=Homo sapiens GN=EIF3K PE=1 SV=1 - [EIF3K_HUMAN]	49.08	1	1	9	23	218	25.0434	4.93213
	687	Q9NXZ2	Probable ATP-dependent RNA helicase DDX43 OS=Homo sapiens GN=DDX43 PE=2 SV=2 - [DDX43_HUMAN]	49.07	1	1	24	45	648	72.7984	8.74854
	688	Q8NBP0	Tetratricopeptide repeat protein 13 OS=Homo sapiens GN=TTC13 PE=2 SV=3 - [TTC13_HUMAN]	49.07	2	1	30	62	860	96.7514	7.00537
	689	Q5VYK3	Proteasome-associated protein ECM29 homolog OS=Homo sapiens GN=ECM29 PE=1 SV=2 - [ECM29_HUMAN]	49.05	1	1	51	125	1845	204.16	7.12256
	690	Q9H0H5	Rac GTPase-activating protein 1 OS=Homo sapiens GN=RACGAP1 PE=1 SV=1 - [RGAP1_HUMAN]	49.05	1	10	24	89	632	70.9818	8.88037
	691	Q99928	Gamma-aminobutyric acid receptor subunit gamma-3 OS=Homo sapiens GN=GABRG3 PE=2 SV=2 - [GBRG3_HUMAN]	49.04	1	1	13	54	467	54.2534	7.51807
	692	P35558	Phosphoenolpyruvate carboxykinase, cytosolic [GTP] OS=Homo sapiens GN=PCK1 PE=1 SV=3 - [PCKGC_HUMAN]	49.04	1	1	21	35	622	69.1497	6.13818
	693	P0CG39	POTE ankyrin domain family member J OS=Homo sapiens GN=POTEJ PE=3 SV=1 - [POTEJ_HUMAN]	49.04	1	2	40	223	1038	117.315	5.97314
	694	P62266	40S ribosomal protein S23 OS=Homo sapiens GN=RPS23 PE=1 SV=3 - [RS23_HUMAN]	48.95	1	3	5	24	143	15.7977	10.4917
	695	Q07020	60S ribosomal protein L18 OS=Homo sapiens GN=RPL18 PE=1 SV=2 - [RL18_HUMAN]	48.94	1	2	9	26	188	21.6211	11.7222
	696	Q12965	Unconventional myosin-Ie OS=Homo sapiens GN=MYO1E PE=1 SV=2 - [MYO1E_HUMAN]	48.92	1	1	36	109	1108	126.982	8.92432
	697	Q6PGP7	Tetratricopeptide repeat protein 37 OS=Homo sapiens GN=TTC37 PE=1 SV=1 - [TTC37_HUMAN]	48.91	1	1	50	98	1564	175.375	7.53271
	698	P53618	Coatomer subunit beta OS=Homo sapiens GN=COPB1 PE=1 SV=3 - [COPB_HUMAN]	48.9	1	2	33	72	953	107.074	6.04932
	699	Q14563	Semaphorin-3A OS=Homo sapiens GN=SEMA3A PE=1 SV=1 - [SEM3A_HUMAN]	48.9	1	1	25	51	771	88.833	7.41553
	700	O43426	Synaptojanin-1 OS=Homo sapiens GN=SYNJ1 PE=1 SV=2 - [SYNJ1_HUMAN]	48.89	4	1	49	117	1573	172.995	7.41553
	701	O43280	Trehalase OS=Homo sapiens GN=TREH PE=1 SV=2 - [TREA_HUMAN]	48.89	2	1	15	22	583	66.5255	5.68115
	702	Q9BVA0	Katanin p80 WD40 repeat-containing subunit B1 OS=Homo sapiens GN=KATNB1 PE=1 SV=1 - [KTNB1_HUMAN]	48.85	1	1	20	32	655	72.288	7.56201
	703	P49591	Serine--tRNA ligase, cytoplasmic OS=Homo sapiens GN=SARS PE=1 SV=3 - [SYSC_HUMAN]	48.83	1	3	16	34	514	58.7401	6.43018
	704	Q969X0	RILP-like protein 2 OS=Homo sapiens GN=RILPL2 PE=1 SV=1 - [RIPL2_HUMAN]	48.82	4	1	8	16	211	23.9714	4.98291
	705	Q13404-2	Isoform 2 of Ubiquitin-conjugating enzyme E2 variant 1 OS=Homo sapiens GN=UBE2V1 - [UB2V1_HUMAN]	48.82	7	2	9	23	170	19.2157	8.23584
	706	P43686	26S protease regulatory subunit 6B OS=Homo sapiens GN=PSMC4 PE=1 SV=2 - [PRS6B_HUMAN]	48.8	2	5	13	32	418	47.3365	5.21143
	707	O60774	Putative dimethylaniline monooxygenase [N-oxide-forming] 6 OS=Homo sapiens GN=FMO6P PE=5 SV=1 - [FMO6_HUMAN]	48.79	1	1	16	44	539	61.2516	6.39209
	708	Q5VU97	VWFA and cache domain-containing protein 1 OS=Homo sapiens GN=CACHD1 PE=2 SV=2 - [CAHD1_HUMAN]	48.74	2	1	31	58	1274	142.198	6.43018
	709	Q9NQV5	PR domain-containing protein 11 OS=Homo sapiens GN=PRDM11 PE=1 SV=2 - [PRD11_HUMAN]	48.73	2	1	23	40	511	57.8259	6.17627
	710	O94832	Unconventional myosin-Id OS=Homo sapiens GN=MYO1D PE=1 SV=2 - [MYO1D_HUMAN]	48.71	1	4	37	70	1006	116.129	9.39307
	711	P18621-3	Isoform 3 of 60S ribosomal protein L17 OS=Homo sapiens GN=RPL17 - [RL17_HUMAN]	48.68	3	4	9	26	228	26.3557	10.0962
	712	P41221	Protein Wnt-5a OS=Homo sapiens GN=WNT5A PE=1 SV=2 - [WNT5A_HUMAN]	48.68	3	4	18	50	380	42.3114	8.45557
	713	P42224	Signal transducer and activator of transcription 1-alpha/beta OS=Homo sapiens GN=STAT1 PE=1 SV=2 - [STAT1_HUMAN]	48.67	2	2	28	53	750	87.2795	6.04932
	714	P07108-5	Isoform 5 of Acyl-CoA-binding protein OS=Homo sapiens GN=DBI - [ACBP_HUMAN]	48.65	5	3	8	26	148	16.4844	9.37842
	715	P09972	Fructose-bisphosphate aldolase C OS=Homo sapiens GN=ALDOC PE=1 SV=2 - [ALDOC_HUMAN]	48.63	1	3	13	50	364	39.4312	6.87354
	716	Q9Y230	RuvB-like 2 OS=Homo sapiens GN=RUVBL2 PE=1 SV=3 - [RUVB2_HUMAN]	48.6	1	1	18	60	463	51.1246	5.64307
	717	P40227	T-complex protein 1 subunit zeta OS=Homo sapiens GN=CCT6A PE=1 SV=3 - [TCPZ_HUMAN]	48.59	2	9	21	68	531	57.9876	6.68311
	718	Q969R2	Oxysterol-binding protein 2 OS=Homo sapiens GN=OSBP2 PE=2 SV=2 - [OSBP2_HUMAN]	48.58	1	1	30	83	916	101.202	6.53662
	719	Q13813	Spectrin alpha chain, non-erythrocytic 1 OS=Homo sapiens GN=SPTAN1 PE=1 SV=3 - [SPTN1_HUMAN]	48.54	3	1	86	181	2472	284.364	5.35107
	720	P51955-4	Isoform 4 of Serine/threonine-protein kinase Nek2 OS=Homo sapiens GN=NEK2 - [NEK2_HUMAN]	48.51	12	1	16	34	437	50.8775	8.98291
	721	O95379	Tumor necrosis factor alpha-induced protein 8 OS=Homo sapiens GN=TNFAIP8 PE=1 SV=1 - [TFIP8_HUMAN]	48.48	3	1	8	15	198	22.9889	7.92822
	722	Q8TCZ2	CD99 antigen-like protein 2 OS=Homo sapiens GN=CD99L2 PE=1 SV=1 - [C99L2_HUMAN]	48.47	5	1	8	18	262	27.9687	5.13525
	723	O95260-2	Isoform ATE1-2 of Arginyl-tRNA--protein transferase 1 OS=Homo sapiens GN=ATE1 - [ATE1_HUMAN]	48.46	2	1	15	36	518	58.994	7.02002
	724	P35606	Coatomer subunit beta' OS=Homo sapiens GN=COPB2 PE=1 SV=2 - [COPB2_HUMAN]	48.45	1	1	25	66	906	102.422	5.2749
	725	P23381	Tryptophan--tRNA ligase, cytoplasmic OS=Homo sapiens GN=WARS PE=1 SV=2 - [SYWC_HUMAN]	48.41	2	2	15	31	471	53.1316	6.22705
	726	O15143	Actin-related protein 2/3 complex subunit 1B OS=Homo sapiens GN=ARPC1B PE=1 SV=3 - [ARC1B_HUMAN]	48.39	2	3	12	28	372	40.9234	8.35303
	727	Q6ZWE6-3	Isoform 3 of Pleckstrin homology domain-containing family M member 3 OS=Homo sapiens GN=PLEKHM3 - [PKHM3_HUMAN]	48.37	3	2	19	45	523	59.5499	6.53662
	728	Q14204	Cytoplasmic dynein 1 heavy chain 1 OS=Homo sapiens GN=DYNC1H1 PE=1 SV=5 - [DYHC1_HUMAN]	48.36	1	40	167	400	4646	532.072	6.40479
	729	P49674	Casein kinase I isoform epsilon OS=Homo sapiens GN=CSNK1E PE=1 SV=1 - [KC1E_HUMAN]	48.32	1	1	14	25	416	47.2852	9.65674
	730	O14817	Tetraspanin-4 OS=Homo sapiens GN=TSPAN4 PE=1 SV=1 - [TSN4_HUMAN]	48.32	1	5	8	30	238	26.1002	6.46826
	731	O95886	Disks large-associated protein 3 OS=Homo sapiens GN=DLGAP3 PE=1 SV=3 - [DLGP3_HUMAN]	48.31	1	1	29	116	979	105.975	8.76318
	732	P16435	NADPH--cytochrome P450 reductase OS=Homo sapiens GN=POR PE=1 SV=2 - [NCPR_HUMAN]	48.3	1	1	20	54	677	76.6413	5.57959
	733	O43865	Putative adenosylhomocysteinase 2 OS=Homo sapiens GN=AHCYL1 PE=1 SV=2 - [SAHH2_HUMAN]	48.3	6	3	19	51	530	58.9134	6.88818
	734	Q86XP3	ATP-dependent RNA helicase DDX42 OS=Homo sapiens GN=DDX42 PE=1 SV=1 - [DDX42_HUMAN]	48.29	2	1	31	59	938	102.912	7.02002
	735	Q5GH70	XK-related protein 9 OS=Homo sapiens GN=XKR9 PE=2 SV=1 - [XKR9_HUMAN]	48.26	1	1	10	17	373	43.3766	8.22119
	736	O60890	Oligophrenin-1 OS=Homo sapiens GN=OPHN1 PE=1 SV=1 - [OPHN1_HUMAN]	48.25	1	1	31	77	802	91.5829	7.95752
	737	O75962	Triple functional domain protein OS=Homo sapiens GN=TRIO PE=1 SV=2 - [TRIO_HUMAN]	48.24	4	1	86	199	3097	346.683	6.3667
	738	Q99941	Cyclic AMP-dependent transcription factor ATF-6 beta OS=Homo sapiens GN=ATF6B PE=1 SV=2 - [ATF6B_HUMAN]	48.22	2	1	17	54	703	76.6613	6.26514
	739	P13942-5	Isoform 5 of Collagen alpha-2(XI) chain OS=Homo sapiens GN=COL11A2 - [COBA2_HUMAN]	48.19	8	1	46	90	1689	166.291	7.1665
	740	A1KZ92	Peroxidasin-like protein OS=Homo sapiens GN=PXDNL PE=1 SV=3 - [PXDNL_HUMAN]	48.19	2	1	43	144	1463	163.582	7.43018
	741	P63220	40S ribosomal protein S21 OS=Homo sapiens GN=RPS21 PE=1 SV=1 - [RS21_HUMAN]	48.19	1	1	4	7	83	9.10557	8.49951
	742	Q3T906	N-acetylglucosamine-1-phosphotransferase subunits alpha/beta OS=Homo sapiens GN=GNPTAB PE=1 SV=1 - [GNPTA_HUMAN]	48.17	2	1	37	85	1256	143.531	7.1665
	743	O00194	Ras-related protein Rab-27B OS=Homo sapiens GN=RAB27B PE=1 SV=4 - [RB27B_HUMAN]	48.17	1	2	11	39	218	24.5922	5.51611
	744	Q8TD55	Pleckstrin homology domain-containing family O member 2 OS=Homo sapiens GN=PLEKHO2 PE=2 SV=1 - [PKHO2_HUMAN]	48.16	2	1	12	16	490	53.3171	5.42725
	745	O14672	Disintegrin and metalloproteinase domain-containing protein 10 OS=Homo sapiens GN=ADAM10 PE=1 SV=1 - [ADA10_HUMAN]	48.13	1	9	28	72	748	84.0877	7.76709
	746	P08243	Asparagine synthetase [glutamine-hydrolyzing] OS=Homo sapiens GN=ASNS PE=1 SV=4 - [ASNS_HUMAN]	48.13	3	2	22	46	561	64.3286	6.85889
	747	Q08378	Golgin subfamily A member 3 OS=Homo sapiens GN=GOLGA3 PE=1 SV=2 - [GOGA3_HUMAN]	48.13	3	1	49	129	1498	167.252	5.43994
	748	O94856-7	Isoform 7 of Neurofascin OS=Homo sapiens GN=NFASC - [NFASC_HUMAN]	48.13	1	1	36	69	1257	139.794	6.66846
	749	Q96AY3	Peptidyl-prolyl cis-trans isomerase FKBP10 OS=Homo sapiens GN=FKBP10 PE=1 SV=1 - [FKB10_HUMAN]	48.11	1	1	22	31	582	64.2042	5.61768
	750	P35754	Glutaredoxin-1 OS=Homo sapiens GN=GLRX PE=1 SV=2 - [GLRX1_HUMAN]	48.11	1	3	5	7	106	11.7682	8.08936
	751	Q14568	Putative heat shock protein HSP 90-alpha A2 OS=Homo sapiens GN=HSP90AA2 PE=1 SV=2 - [HS902_HUMAN]	48.1	2	1	14	97	343	39.3404	4.65283
	752	Q8N7C3	Probable E3 ubiquitin-protein ligase TRIML2 OS=Homo sapiens GN=TRIML2 PE=2 SV=1 - [TRIMM_HUMAN]	48.06	1	1	13	22	387	43.9552	5.71924
	753	P62269	40S ribosomal protein S18 OS=Homo sapiens GN=RPS18 PE=1 SV=3 - [RS18_HUMAN]	48.03	1	6	11	55	152	17.7079	10.9897
	754	Q68CK6	Acyl-coenzyme A synthetase ACSM2B, mitochondrial OS=Homo sapiens GN=ACSM2B PE=1 SV=2 - [ACS2B_HUMAN]	48.01	1	1	19	40	577	64.2299	8.25049
	755	Q13347	Eukaryotic translation initiation factor 3 subunit I OS=Homo sapiens GN=EIF3I PE=1 SV=1 - [EIF3I_HUMAN]	48	1	2	12	19	325	36.4786	5.64307
	756	P47897	Glutamine--tRNA ligase OS=Homo sapiens GN=QARS PE=1 SV=1 - [SYQ_HUMAN]	48	1	1	23	59	775	87.7429	7.15186
	757	P20810-7	Isoform 7 of Calpastatin OS=Homo sapiens GN=CAST - [ICAL_HUMAN]	47.93	2	1	21	50	772	82.7203	5.2876
	758	Q4KMP7	TBC1 domain family member 10B OS=Homo sapiens GN=TBC1D10B PE=1 SV=3 - [TB10B_HUMAN]	47.9	2	2	30	73	808	87.1447	9.18799
	759	Q8TAA9-2	Isoform 2 of Vang-like protein 1 OS=Homo sapiens GN=VANGL1 - [VANG1_HUMAN]	47.89	2	2	17	39	522	59.7101	8.80713
	760	Q9NVP4	Double zinc ribbon and ankyrin repeat-containing protein 1 OS=Homo sapiens GN=DZANK1 PE=1 SV=3 - [DZAN1_HUMAN]	47.87	4	1	24	49	752	82.1392	8.06006
	761	Q16658	Fascin OS=Homo sapiens GN=FSCN1 PE=1 SV=3 - [FSCN1_HUMAN]	47.87	1	5	17	46	493	54.4961	7.23975
	762	P49207	60S ribosomal protein L34 OS=Homo sapiens GN=RPL34 PE=1 SV=3 - [RL34_HUMAN]	47.86	1	3	7	14	117	13.2845	11.4731
	763	O15371	Eukaryotic translation initiation factor 3 subunit D OS=Homo sapiens GN=EIF3D PE=1 SV=1 - [EIF3D_HUMAN]	47.81	1	2	19	59	548	63.9324	6.04932
	764	Q49AQ9	Putative inactive alpha-1,3-mannosyl-glycoprotein 4-beta-N-acetylglucosaminyltransferase-like protein LOC641515 OS=Homo sapiens PE=2 SV=1 - [MGT4L_HUMAN]	47.8	1	1	6	12	205	23.2957	6.90283
	765	A8MZA4	Putative golgin subfamily A member 6-like protein 6 OS=Homo sapiens GN=GOLGA6L6 PE=5 SV=3 - [GG6L6_HUMAN]	47.73	2	1	27	65	750	94.1331	5.12256
	766	Q86TA1	MOB kinase activator 3B OS=Homo sapiens GN=MOB3B PE=1 SV=2 - [MOB3B_HUMAN]	47.69	1	1	6	17	216	25.4468	8.42627
	767	Q15121	Astrocytic phosphoprotein PEA-15 OS=Homo sapiens GN=PEA15 PE=1 SV=2 - [PEA15_HUMAN]	47.69	1	3	5	20	130	15.0308	5.021
	768	Q8N0X4	Citrate lyase subunit beta-like protein, mitochondrial OS=Homo sapiens GN=CLYBL PE=2 SV=2 - [CLYBL_HUMAN]	47.65	2	1	13	24	340	37.3359	8.73389
	769	P15170-2	Isoform 2 of Eukaryotic peptide chain release factor GTP-binding subunit ERF3A OS=Homo sapiens GN=GSPT1 - [ERF3A_HUMAN]	47.64	3	1	18	30	636	68.5571	5.32568
	770	Q9UPQ9-1	Isoform 2 of Trinucleotide repeat-containing gene 6B protein OS=Homo sapiens GN=TNRC6B - [TNR6B_HUMAN]	47.59	2	1	50	91	1723	182.703	7.02002
	771	Q13418	Integrin-linked protein kinase OS=Homo sapiens GN=ILK PE=1 SV=2 - [ILK_HUMAN]	47.57	1	1	17	27	452	51.3859	8.07471
	772	O95140	Mitofusin-2 OS=Homo sapiens GN=MFN2 PE=1 SV=3 - [MFN2_HUMAN]	47.56	1	2	24	54	757	86.3468	6.97607
	773	P54577	Tyrosine--tRNA ligase, cytoplasmic OS=Homo sapiens GN=YARS PE=1 SV=4 - [SYYC_HUMAN]	47.54	1	1	14	38	528	59.1061	7.04932
	774	P00533	Epidermal growth factor receptor OS=Homo sapiens GN=EGFR PE=1 SV=2 - [EGFR_HUMAN]	47.52	12	17	37	142	1210	134.19	6.68311
	775	O00231-2	Isoform 2 of 26S proteasome non-ATPase regulatory subunit 11 OS=Homo sapiens GN=PSMD11 - [PSD11_HUMAN]	47.52	2	4	17	36	423	47.5051	6.48096
	776	Q9C035-2	Isoform Beta of Tripartite motif-containing protein 5 OS=Homo sapiens GN=TRIM5 - [TRIM5_HUMAN]	47.5	6	1	13	35	400	46.0082	6.34131
	777	P40121-2	Isoform 2 of Macrophage-capping protein OS=Homo sapiens GN=CAPG - [CAPG_HUMAN]	47.45	2	3	11	24	333	36.8337	7.1958
	778	Q9H1K0	Rabenosyn-5 OS=Homo sapiens GN=ZFYVE20 PE=1 SV=2 - [RBNS5_HUMAN]	47.45	1	1	25	55	784	88.8145	5.50342
	779	Q9Y696	Chloride intracellular channel protein 4 OS=Homo sapiens GN=CLIC4 PE=1 SV=4 - [CLIC4_HUMAN]	47.43	1	5	9	57	253	28.7537	5.59229
	780	P31751	RAC-beta serine/threonine-protein kinase OS=Homo sapiens GN=AKT2 PE=1 SV=2 - [AKT2_HUMAN]	47.4	7	1	16	51	481	55.7331	6.3667
	781	P29323	Ephrin type-B receptor 2 OS=Homo sapiens GN=EPHB2 PE=1 SV=5 - [EPHB2_HUMAN]	47.39	18	8	34	86	1055	117.417	6.55127
	782	P25391	Laminin subunit alpha-1 OS=Homo sapiens GN=LAMA1 PE=1 SV=2 - [LAMA1_HUMAN]	47.38	1	1	89	181	3075	336.867	6.354
	783	P50454	Serpin H1 OS=Homo sapiens GN=SERPINH1 PE=1 SV=2 - [SERPH_HUMAN]	47.37	1	4	15	32	418	46.4112	8.68994
	784	Q9Y4G8	Rap guanine nucleotide exchange factor 2 OS=Homo sapiens GN=RAPGEF2 PE=1 SV=1 - [RPGF2_HUMAN]	47.36	1	1	44	71	1499	167.313	6.66846
	785	O15530	3-phosphoinositide-dependent protein kinase 1 OS=Homo sapiens GN=PDPK1 PE=1 SV=1 - [PDPK1_HUMAN]	47.3	5	1	13	25	556	63.112	7.35693
	786	Q13085-2	Isoform 2 of Acetyl-CoA carboxylase 1 OS=Homo sapiens GN=ACACA - [ACACA_HUMAN]	47.29	4	1	63	122	2288	259.521	6.58057
	787	Q8IZV5	Retinol dehydrogenase 10 OS=Homo sapiens GN=RDH10 PE=1 SV=1 - [RDH10_HUMAN]	47.21	1	1	13	22	341	38.0624	7.40088
	788	P48960	CD97 antigen OS=Homo sapiens GN=CD97 PE=1 SV=4 - [CD97_HUMAN]	47.19	3	7	23	61	835	91.8091	6.87354
	789	Q13409	Cytoplasmic dynein 1 intermediate chain 2 OS=Homo sapiens GN=DYNC1I2 PE=1 SV=3 - [DC1I2_HUMAN]	47.18	5	1	15	35	638	71.4121	5.19873
	790	Q96LB3	Intraflagellar transport protein 74 homolog OS=Homo sapiens GN=IFT74 PE=2 SV=1 - [IFT74_HUMAN]	47.17	1	1	26	59	600	69.1961	5.99854
	791	P48995-2	Isoform Short of Short transient receptor potential channel 1 OS=Homo sapiens GN=TRPC1 - [TRPC1_HUMAN]	47.17	2	1	23	40	759	87.5598	8.04541
	792	O15021	Microtubule-associated serine/threonine-protein kinase 4 OS=Homo sapiens GN=MAST4 PE=1 SV=3 - [MAST4_HUMAN]	47.11	4	1	72	165	2626	284.202	8.6167
	793	Q8IZP2	Putative protein FAM10A4 OS=Homo sapiens GN=ST13P4 PE=5 SV=1 - [ST134_HUMAN]	47.08	3	3	9	31	240	27.3897	5.08447
	794	A7E2F4	Golgin subfamily A member 8A OS=Homo sapiens GN=GOLGA8A PE=2 SV=3 - [GOG8A_HUMAN]	47.07	8	1	20	44	631	70.0742	6.23975
	795	Q8N2G8-3	Isoform 3 of GH3 domain-containing protein OS=Homo sapiens GN=GHDC - [GHDC_HUMAN]	47.05	3	1	16	27	491	53.4853	8.48486
	796	P43304	Glycerol-3-phosphate dehydrogenase, mitochondrial OS=Homo sapiens GN=GPD2 PE=1 SV=3 - [GPDM_HUMAN]	47.04	2	1	27	52	727	80.8016	7.69385
	797	Q9NWQ8	Phosphoprotein associated with glycosphingolipid-enriched microdomains 1 OS=Homo sapiens GN=PAG1 PE=1 SV=2 - [PHAG1_HUMAN]	46.99	1	1	12	18	432	46.9515	4.65283
	798	O60499	Syntaxin-10 OS=Homo sapiens GN=STX10 PE=1 SV=1 - [STX10_HUMAN]	46.99	3	1	9	22	249	28.0963	4.89404
	799	P16070-7	Isoform 7 of CD44 antigen OS=Homo sapiens GN=CD44 - [CD44_HUMAN]	46.98	18	7	22	116	713	78.3971	5.43994
	800	Q9NWN3	F-box only protein 34 OS=Homo sapiens GN=FBXO34 PE=2 SV=2 - [FBX34_HUMAN]	46.98	1	1	20	33	711	78.6609	8.00146
	801	O15018	PDZ domain-containing protein 2 OS=Homo sapiens GN=PDZD2 PE=1 SV=4 - [PDZD2_HUMAN]	46.95	2	1	87	237	2839	301.455	7.43018
	802	A4GXA9-2	Isoform 2 of Probable crossover junction endonuclease EME2 OS=Homo sapiens GN=EME2 - [EME2_HUMAN]	46.94	1	1	8	19	245	26.4295	8.29443
	803	P68871	Hemoglobin subunit beta OS=Homo sapiens GN=HBB PE=1 SV=2 - [HBB_HUMAN]	46.94	5	2	4	19	147	15.9883	7.28369
	804	Q53GL0	Pleckstrin homology domain-containing family O member 1 OS=Homo sapiens GN=PLEKHO1 PE=1 SV=2 - [PKHO1_HUMAN]	46.94	2	2	13	43	409	46.2087	8.82178
	805	A6NMZ7	Collagen alpha-6(VI) chain OS=Homo sapiens GN=COL6A6 PE=1 SV=2 - [CO6A6_HUMAN]	46.93	2	1	58	124	2263	247.019	6.88818
	806	P42574	Caspase-3 OS=Homo sapiens GN=CASP3 PE=1 SV=2 - [CASP3_HUMAN]	46.93	1	1	8	11	277	31.5875	6.53662
	807	Q05707-2	Isoform 2 of Collagen alpha-1(XIV) chain OS=Homo sapiens GN=COL14A1 - [COEA1_HUMAN]	46.91	3	1	46	89	1780	191.783	5.37646
	808	P20020-6	Isoform K of Plasma membrane calcium-transporting ATPase 1 OS=Homo sapiens GN=ATP2B1 - [AT2B1_HUMAN]	46.88	14	7	46	211	1184	130.535	5.96045
	809	P22314	Ubiquitin-like modifier-activating enzyme 1 OS=Homo sapiens GN=UBA1 PE=1 SV=3 - [UBA1_HUMAN]	46.88	1	14	33	99	1058	117.774	5.75732
	810	P27487	Dipeptidyl peptidase 4 OS=Homo sapiens GN=DPP4 PE=1 SV=2 - [DPP4_HUMAN]	46.87	1	8	25	79	766	88.2225	6.03662
	811	P61006	Ras-related protein Rab-8A OS=Homo sapiens GN=RAB8A PE=1 SV=1 - [RAB8A_HUMAN]	46.86	18	3	13	84	207	23.6532	9.0708
	812	Q8TD30	Alanine aminotransferase 2 OS=Homo sapiens GN=GPT2 PE=1 SV=1 - [ALAT2_HUMAN]	46.85	2	1	19	35	523	57.8664	7.7085
	813	Q5XKL5	BTB/POZ domain-containing protein 8 OS=Homo sapiens GN=BTBD8 PE=2 SV=2 - [BTBD8_HUMAN]	46.83	1	1	12	27	378	42.7656	5.99854
	814	Q8IVF7	Formin-like protein 3 OS=Homo sapiens GN=FMNL3 PE=1 SV=3 - [FMNL3_HUMAN]	46.79	5	3	34	66	1028	117.139	6.65381
	815	Q8IUG5	Unconventional myosin-XVIIIb OS=Homo sapiens GN=MYO18B PE=1 SV=1 - [MY18B_HUMAN]	46.79	2	1	90	217	2567	285.008	6.90283
	816	Q96E11-2	Isoform 2 of Ribosome-recycling factor, mitochondrial OS=Homo sapiens GN=MRRF - [RRFM_HUMAN]	46.77	1	1	8	28	201	22.4358	9.71533
	817	P40926	Malate dehydrogenase, mitochondrial OS=Homo sapiens GN=MDH2 PE=1 SV=3 - [MDHM_HUMAN]	46.75	1	4	14	35	338	35.4807	8.67529
	818	P35222	Catenin beta-1 OS=Homo sapiens GN=CTNNB1 PE=1 SV=1 - [CTNB1_HUMAN]	46.73	3	10	28	104	781	85.4422	5.85889
	819	P60981	Destrin OS=Homo sapiens GN=DSTN PE=1 SV=3 - [DEST_HUMAN]	46.67	2	2	5	15	165	18.4935	7.85498
	820	P15559-2	Isoform 2 of NAD(P)H dehydrogenase [quinone] 1 OS=Homo sapiens GN=NQO1 - [NQO1_HUMAN]	46.67	3	1	5	11	240	27.2782	8.71924
	821	P55010	Eukaryotic translation initiation factor 5 OS=Homo sapiens GN=EIF5 PE=1 SV=2 - [IF5_HUMAN]	46.64	1	2	17	22	431	49.1918	5.57959
	822	Q15691	Microtubule-associated protein RP/EB family member 1 OS=Homo sapiens GN=MAPRE1 PE=1 SV=3 - [MARE1_HUMAN]	46.64	1	1	8	11	268	29.9802	5.13525
	823	Q99943	1-acyl-sn-glycerol-3-phosphate acyltransferase alpha OS=Homo sapiens GN=AGPAT1 PE=1 SV=2 - [PLCA_HUMAN]	46.64	1	1	10	28	283	31.6957	9.37842
	824	Q16650	T-box brain protein 1 OS=Homo sapiens GN=TBR1 PE=1 SV=1 - [TBR1_HUMAN]	46.63	1	1	17	41	682	74.007	7.32764
	825	Q8N3D4	EH domain-binding protein 1-like protein 1 OS=Homo sapiens GN=EHBP1L1 PE=1 SV=2 - [EH1L1_HUMAN]	46.62	1	2	43	89	1523	161.756	4.83057
	826	Q8NBH2-2	Isoform 2 of Kyphoscoliosis peptidase OS=Homo sapiens GN=KY - [KY_HUMAN]	46.61	1	1	12	31	369	41.787	8.95361
	827	P62316	Small nuclear ribonucleoprotein Sm D2 OS=Homo sapiens GN=SNRPD2 PE=1 SV=1 - [SMD2_HUMAN]	46.61	2	1	5	5	118	13.5182	9.90576
	828	O15372	Eukaryotic translation initiation factor 3 subunit H OS=Homo sapiens GN=EIF3H PE=1 SV=1 - [EIF3H_HUMAN]	46.59	1	1	12	27	352	39.9051	6.53662
	829	Q9H223	EH domain-containing protein 4 OS=Homo sapiens GN=EHD4 PE=1 SV=1 - [EHD4_HUMAN]	46.58	1	4	20	41	541	61.1365	6.75635
	830	Q9NX57	Ras-related protein Rab-20 OS=Homo sapiens GN=RAB20 PE=1 SV=1 - [RAB20_HUMAN]	46.58	1	1	8	22	234	26.2602	6.55127
	831	Q15835	Rhodopsin kinase OS=Homo sapiens GN=GRK1 PE=1 SV=1 - [RK_HUMAN]	46.54	1	1	16	40	563	63.4851	5.87158
	832	O75116	Rho-associated protein kinase 2 OS=Homo sapiens GN=ROCK2 PE=1 SV=4 - [ROCK2_HUMAN]	46.54	1	1	52	115	1388	160.799	6.02393
	833	Q68DX3-2	Isoform 2 of FERM and PDZ domain-containing protein 2 OS=Homo sapiens GN=FRMPD2 - [FRPD2_HUMAN]	46.5	5	1	36	72	1284	141.366	6.7124
	834	P52701	DNA mismatch repair protein Msh6 OS=Homo sapiens GN=MSH6 PE=1 SV=2 - [MSH6_HUMAN]	46.47	2	1	39	92	1360	152.689	6.90283
	835	P01903	HLA class II histocompatibility antigen, DR alpha chain OS=Homo sapiens GN=HLA-DRA PE=1 SV=1 - [DRA_HUMAN]	46.46	2	6	10	29	254	28.5887	4.99561
	836	Q9NVI1	Fanconi anemia group I protein OS=Homo sapiens GN=FANCI PE=1 SV=4 - [FANCI_HUMAN]	46.46	3	1	37	80	1328	149.229	6.7417
	837	Q9UPP2	IQ motif and SEC7 domain-containing protein 3 OS=Homo sapiens GN=IQSEC3 PE=2 SV=3 - [IQEC3_HUMAN]	46.45	1	1	31	66	1182	127.541	6.50732
	838	P55058	Phospholipid transfer protein OS=Homo sapiens GN=PLTP PE=1 SV=1 - [PLTP_HUMAN]	46.45	2	1	18	33	493	54.7045	7.00537
	839	Q6N021	Methylcytosine dioxygenase TET2 OS=Homo sapiens GN=TET2 PE=1 SV=3 - [TET2_HUMAN]	46.4	3	1	55	90	2002	223.671	7.98682
	840	O60291	E3 ubiquitin-protein ligase MGRN1 OS=Homo sapiens GN=MGRN1 PE=1 SV=2 - [MGRN1_HUMAN]	46.38	4	1	13	30	552	60.7151	5.14795
	841	Q9P246	Stromal interaction molecule 2 OS=Homo sapiens GN=STIM2 PE=1 SV=2 - [STIM2_HUMAN]	46.38	1	1	24	55	746	83.9182	6.75635
	842	Q9H4I3-2	Isoform 2 of TraB domain-containing protein OS=Homo sapiens GN=TRABD - [TRABD_HUMAN]	46.36	2	1	11	37	330	37.0671	7.44482
	843	A5YKK6-2	Isoform 2 of CCR4-NOT transcription complex subunit 1 OS=Homo sapiens GN=CNOT1 - [CNOT1_HUMAN]	46.35	4	1	71	168	2371	266.211	7.04932
	844	Q9BXP8	Pappalysin-2 OS=Homo sapiens GN=PAPPA2 PE=1 SV=4 - [PAPP2_HUMAN]	46.34	1	1	37	68	1791	198.411	5.46533
	845	Q9Y376	Calcium-binding protein 39 OS=Homo sapiens GN=CAB39 PE=1 SV=1 - [CAB39_HUMAN]	46.33	2	7	16	58	341	39.8437	6.88818
	846	Q9H792	Pseudopodium-enriched atypical kinase 1 OS=Homo sapiens GN=PEAK1 PE=1 SV=4 - [PEAK1_HUMAN]	46.33	1	1	54	94	1746	192.986	6.88818
	847	Q5T7W0	Zinc finger protein 618 OS=Homo sapiens GN=ZNF618 PE=1 SV=1 - [ZN618_HUMAN]	46.33	2	1	29	51	954	104.889	7.09326
	848	Q04446	1,4-alpha-glucan-branching enzyme OS=Homo sapiens GN=GBE1 PE=1 SV=3 - [GLGB_HUMAN]	46.3	1	2	21	41	702	80.4226	6.31592
	849	P49815-4	Isoform 4 of Tuberin OS=Homo sapiens GN=TSC2 - [TSC2_HUMAN]	46.3	6	2	49	128	1784	197.972	7.26904
	850	Q68DL7	Uncharacterized protein C18orf63 OS=Homo sapiens GN=C18orf63 PE=2 SV=2 - [CR063_HUMAN]	46.28	1	1	18	34	685	77.1813	9.80322
	851	Q96FC9-2	Isoform 2 of Probable ATP-dependent RNA helicase DDX11 OS=Homo sapiens GN=DDX11 - [DDX11_HUMAN]	46.25	5	1	34	77	906	101.62	7.85498
	852	O14917	Protocadherin-17 OS=Homo sapiens GN=PCDH17 PE=2 SV=2 - [PCD17_HUMAN]	46.25	2	1	32	88	1159	126.151	5.18604
	853	Q14152	Eukaryotic translation initiation factor 3 subunit A OS=Homo sapiens GN=EIF3A PE=1 SV=1 - [EIF3A_HUMAN]	46.24	1	9	60	132	1382	166.468	6.78564
	854	Q9BY65	Nasopharyngeal carcinoma down-regulated gene protein 1 OS=Homo sapiens GN=NPCDR1 PE=2 SV=2 - [NPCR1_HUMAN]	46.23	1	1	4	17	106	11.9822	7.88428
	855	P23634-8	Isoform ZD of Plasma membrane calcium-transporting ATPase 4 OS=Homo sapiens GN=ATP2B4 - [AT2B4_HUMAN]	46.22	9	12	48	218	1229	136.497	6.39209
	856	Q8WXX0	Dynein heavy chain 7, axonemal OS=Homo sapiens GN=DNAH7 PE=1 SV=2 - [DYH7_HUMAN]	46.17	1	3	130	258	4024	460.862	5.99854
	857	Q99460	26S proteasome non-ATPase regulatory subunit 1 OS=Homo sapiens GN=PSMD1 PE=1 SV=2 - [PSMD1_HUMAN]	46.17	2	2	33	60	953	105.769	5.38916
	858	Q96KN2	Beta-Ala-His dipeptidase OS=Homo sapiens GN=CNDP1 PE=1 SV=4 - [CNDP1_HUMAN]	46.15	1	1	16	29	507	56.6701	5.30029
	859	O14559	Rho GTPase-activating protein 33 OS=Homo sapiens GN=ARHGAP33 PE=1 SV=2 - [RHG33_HUMAN]	46.15	3	1	36	67	1287	137.128	8.74854
	860	Q96D46	60S ribosomal export protein NMD3 OS=Homo sapiens GN=NMD3 PE=1 SV=1 - [NMD3_HUMAN]	46.12	1	1	12	27	503	57.5659	7.13721
	861	Q9H790	Exonuclease V OS=Homo sapiens GN=EXO5 PE=1 SV=1 - [EXO5_HUMAN]	46.11	1	1	10	32	373	41.7896	5.42725
	862	Q96QK1	Vacuolar protein sorting-associated protein 35 OS=Homo sapiens GN=VPS35 PE=1 SV=2 - [VPS35_HUMAN]	46.11	1	4	23	49	796	91.6489	5.49072
	863	Q99471	Prefoldin subunit 5 OS=Homo sapiens GN=PFDN5 PE=1 SV=2 - [PFD5_HUMAN]	46.1	2	1	4	12	154	17.317	6.32861
	864	Q96GX5	Serine/threonine-protein kinase greatwall OS=Homo sapiens GN=MASTL PE=1 SV=1 - [GWL_HUMAN]	46.08	3	1	27	71	879	97.2572	5.98584
	865	Q9Y3T6	R3H and coiled-coil domain-containing protein 1 OS=Homo sapiens GN=R3HCC1 PE=1 SV=2 - [R3HC1_HUMAN]	46.04	1	1	16	26	480	53.2266	6.26514
	866	Q6YHK3	CD109 antigen OS=Homo sapiens GN=CD109 PE=1 SV=2 - [CD109_HUMAN]	46.02	4	8	46	100	1445	161.587	5.84619
	867	Q9P273	Teneurin-3 OS=Homo sapiens GN=TENM3 PE=2 SV=3 - [TEN3_HUMAN]	45.98	1	6	71	136	2699	300.76	6.41748
	868	Q9BWG4	Single-stranded DNA-binding protein 4 OS=Homo sapiens GN=SSBP4 PE=1 SV=1 - [SSBP4_HUMAN]	45.97	1	1	13	31	385	39.3625	6.80029
	869	Q9NZM1-6	Isoform 6 of Myoferlin OS=Homo sapiens GN=MYOF - [MYOF_HUMAN]	45.95	8	18	78	200	2048	233.329	6.21436
	870	O15020	Spectrin beta chain, non-erythrocytic 2 OS=Homo sapiens GN=SPTBN2 PE=1 SV=3 - [SPTN2_HUMAN]	45.94	2	1	91	208	2390	271.157	6.11279
	871	P54198	Protein HIRA OS=Homo sapiens GN=HIRA PE=1 SV=2 - [HIRA_HUMAN]	45.92	2	1	28	65	1017	111.764	8.07471
	872	P20700	Lamin-B1 OS=Homo sapiens GN=LMNB1 PE=1 SV=2 - [LMNB1_HUMAN]	45.9	2	1	24	56	586	66.3676	5.16064
	873	P00749-2	Isoform 2 of Urokinase-type plasminogen activator OS=Homo sapiens GN=PLAU - [UROK_HUMAN]	45.89	2	1	13	26	414	46.8778	8.44092
	874	Q9NP97	Dynein light chain roadblock-type 1 OS=Homo sapiens GN=DYNLRB1 PE=1 SV=3 - [DLRB1_HUMAN]	45.83	2	1	4	9	96	10.9147	7.25439
	875	P10620	Microsomal glutathione S-transferase 1 OS=Homo sapiens GN=MGST1 PE=1 SV=1 - [MGST1_HUMAN]	45.81	2	1	6	13	155	17.5872	9.39307
	876	P49411	Elongation factor Tu, mitochondrial OS=Homo sapiens GN=TUFM PE=1 SV=2 - [EFTU_HUMAN]	45.8	1	1	13	34	452	49.5102	7.60596
	877	Q9Y678	Coatomer subunit gamma-1 OS=Homo sapiens GN=COPG1 PE=1 SV=1 - [COPG1_HUMAN]	45.77	2	1	29	68	874	97.6555	5.46533
	878	P17020	Zinc finger protein 16 OS=Homo sapiens GN=ZNF16 PE=1 SV=3 - [ZNF16_HUMAN]	45.75	1	1	18	36	682	76.4224	7.97217
	879	Q86UR5	Regulating synaptic membrane exocytosis protein 1 OS=Homo sapiens GN=RIMS1 PE=1 SV=1 - [RIMS1_HUMAN]	45.74	8	1	50	121	1692	188.956	9.65674
	880	P15311	Ezrin OS=Homo sapiens GN=EZR PE=1 SV=4 - [EZRI_HUMAN]	45.73	3	3	28	125	586	69.3697	6.26514
	881	Q96D15	Reticulocalbin-3 OS=Homo sapiens GN=RCN3 PE=1 SV=1 - [RCN3_HUMAN]	45.73	1	1	8	17	328	37.47	4.89404
	882	Q6XQN6-3	Isoform 3 of Nicotinate phosphoribosyltransferase OS=Homo sapiens GN=NAPRT1 - [PNCB_HUMAN]	45.71	3	1	14	30	525	56.0642	5.66846
	883	P48556	26S proteasome non-ATPase regulatory subunit 8 OS=Homo sapiens GN=PSMD8 PE=1 SV=2 - [PSMD8_HUMAN]	45.71	1	1	10	29	350	39.5868	9.70068
	884	P52179	Myomesin-1 OS=Homo sapiens GN=MYOM1 PE=1 SV=2 - [MYOM1_HUMAN]	45.7	2	2	52	104	1685	187.509	6.93213
	885	O43681	ATPase ASNA1 OS=Homo sapiens GN=ASNA1 PE=1 SV=2 - [ASNA_HUMAN]	45.69	1	1	7	41	348	38.7674	4.90674
	886	O43795	Unconventional myosin-Ib OS=Homo sapiens GN=MYO1B PE=1 SV=3 - [MYO1B_HUMAN]	45.69	9	9	42	66	1136	131.902	9.37842
	887	Q96P48	Arf-GAP with Rho-GAP domain, ANK repeat and PH domain-containing protein 1 OS=Homo sapiens GN=ARAP1 PE=1 SV=3 - [ARAP1_HUMAN]	45.66	6	2	43	85	1450	162.089	6.22705
	888	P39023	60S ribosomal protein L3 OS=Homo sapiens GN=RPL3 PE=1 SV=2 - [RL3_HUMAN]	45.66	2	3	14	25	403	46.0798	10.1841
	889	Q8TCY5-1	Isoform 1 of Melanocortin-2 receptor accessory protein OS=Homo sapiens GN=MRAP - [MRAP_HUMAN]	45.66	2	1	4	5	173	19.2798	8.19189
	890	Q15382	GTP-binding protein Rheb OS=Homo sapiens GN=RHEB PE=1 SV=1 - [RHEB_HUMAN]	45.65	1	3	9	36	184	20.4845	5.92236
	891	Q6P589	Tumor necrosis factor alpha-induced protein 8-like protein 2 OS=Homo sapiens GN=TNFAIP8L2 PE=1 SV=1 - [TP8L2_HUMAN]	45.65	1	1	6	10	184	20.5429	8.44092
	892	P37235	Hippocalcin-like protein 1 OS=Homo sapiens GN=HPCAL1 PE=1 SV=3 - [HPCL1_HUMAN]	45.6	3	4	9	26	193	22.299	5.35107
	893	Q00526	Cyclin-dependent kinase 3 OS=Homo sapiens GN=CDK3 PE=1 SV=1 - [CDK3_HUMAN]	45.57	76	1	12	38	305	35.0235	8.79248
	894	Q6IBS0	Twinfilin-2 OS=Homo sapiens GN=TWF2 PE=1 SV=2 - [TWF2_HUMAN]	45.56	1	1	11	14	349	39.5233	6.84424
	895	Q9NYI0-2	Isoform 2 of PH and SEC7 domain-containing protein 3 OS=Homo sapiens GN=PSD3 - [PSD3_HUMAN]	45.46	3	1	28	45	1047	115.863	5.98584
	896	Q86TB9	Protein PAT1 homolog 1 OS=Homo sapiens GN=PATL1 PE=1 SV=2 - [PATL1_HUMAN]	45.45	3	1	23	48	770	86.7956	6.66846
	897	Q8WUT9	Solute carrier family 25 member 43 OS=Homo sapiens GN=SLC25A43 PE=2 SV=2 - [S2543_HUMAN]	45.45	2	1	8	28	341	37.694	9.89111
	898	O75874	Isocitrate dehydrogenase [NADP] cytoplasmic OS=Homo sapiens GN=IDH1 PE=1 SV=2 - [IDHC_HUMAN]	45.41	2	5	19	50	414	46.6295	7.00537
	899	P26639	Threonine--tRNA ligase, cytoplasmic OS=Homo sapiens GN=TARS PE=1 SV=3 - [SYTC_HUMAN]	45.37	4	7	25	63	723	83.3819	6.66846
	900	Q6XUX3-2	Isoform 2 of Dual serine/threonine and tyrosine protein kinase OS=Homo sapiens GN=DSTYK - [DUSTY_HUMAN]	45.36	3	1	28	54	884	99.9041	6.66846
	901	Q7Z2Z2	Elongation factor Tu GTP-binding domain-containing protein 1 OS=Homo sapiens GN=EFTUD1 PE=1 SV=2 - [ETUD1_HUMAN]	45.36	2	1	29	56	1120	125.35	5.90967
	902	O95466	Formin-like protein 1 OS=Homo sapiens GN=FMNL1 PE=1 SV=3 - [FMNL_HUMAN]	45.36	3	1	35	78	1100	121.777	5.71924
	903	Q14CS0	UBX domain-containing protein 2B OS=Homo sapiens GN=UBXN2B PE=1 SV=1 - [UBX2B_HUMAN]	45.32	1	1	8	19	331	37.054	5.64307
	904	P10909-2	Isoform 2 of Clusterin OS=Homo sapiens GN=CLU - [CLUS_HUMAN]	45.31	5	7	20	69	501	57.7956	6.68311
	905	O43663-2	Isoform 2 of Protein regulator of cytokinesis 1 OS=Homo sapiens GN=PRC1 - [PRC1_HUMAN]	45.31	3	2	19	31	576	66.5541	6.90283
	906	P05108	Cholesterol side-chain cleavage enzyme, mitochondrial OS=Homo sapiens GN=CYP11A1 PE=1 SV=2 - [CP11A_HUMAN]	45.3	2	1	16	71	521	60.0641	8.83643
	907	Q9Y5L0	Transportin-3 OS=Homo sapiens GN=TNPO3 PE=1 SV=3 - [TNPO3_HUMAN]	45.29	4	1	21	42	923	104.136	5.56689
	908	Q13555-6	Isoform 6 of Calcium/calmodulin-dependent protein kinase type II subunit gamma OS=Homo sapiens GN=CAMK2G - [KCC2G_HUMAN]	45.24	30	1	17	41	588	65.201	7.94287
	909	Q6ZQW0	Indoleamine 2,3-dioxygenase 2 OS=Homo sapiens GN=IDO2 PE=1 SV=3 - [I23O2_HUMAN]	45.21	2	1	9	17	407	45.3956	6.84424
	910	Q14139-2	Isoform 2 of Ubiquitin conjugation factor E4 A OS=Homo sapiens GN=UBE4A - [UBE4A_HUMAN]	45.2	2	1	27	71	1073	123.442	5.23682
	911	Q14832	Metabotropic glutamate receptor 3 OS=Homo sapiens GN=GRM3 PE=1 SV=2 - [GRM3_HUMAN]	45.16	1	1	21	38	879	98.8147	7.66455
	912	Q9Y3B8	Oligoribonuclease, mitochondrial OS=Homo sapiens GN=REXO2 PE=1 SV=3 - [ORN_HUMAN]	45.15	2	1	10	17	237	26.8156	6.87354
	913	Q96NK8	Neurogenic differentiation factor 6 OS=Homo sapiens GN=NEUROD6 PE=2 SV=1 - [NDF6_HUMAN]	45.1	1	1	10	23	337	38.6803	8.51416
	914	Q9P270	SLAIN motif-containing protein 2 OS=Homo sapiens GN=SLAIN2 PE=1 SV=2 - [SLAI2_HUMAN]	45.09	1	1	18	30	581	62.5053	9.45166
	915	Q9H2J7	Sodium-dependent neutral amino acid transporter B(0)AT2 OS=Homo sapiens GN=SLC6A15 PE=1 SV=1 - [S6A15_HUMAN]	45.07	2	1	18	31	730	81.7827	5.18604
	916	P13637-3	Isoform 3 of Sodium/potassium-transporting ATPase subunit alpha-3 OS=Homo sapiens GN=ATP1A3 - [AT1A3_HUMAN]	45.03	7	1	35	176	1026	112.987	5.37646
	917	P21964	Catechol O-methyltransferase OS=Homo sapiens GN=COMT PE=1 SV=2 - [COMT_HUMAN]	45.02	2	1	8	14	271	30.0176	5.46533
	918	O60506-3	Isoform 3 of Heterogeneous nuclear ribonucleoprotein Q OS=Homo sapiens GN=SYNCRIP - [HNRPQ_HUMAN]	45.02	8	4	18	73	562	62.6173	7.56201
	919	O15484	Calpain-5 OS=Homo sapiens GN=CAPN5 PE=1 SV=2 - [CAN5_HUMAN]	45	1	2	23	34	640	73.1227	7.63525
	920	P54136	Arginine--tRNA ligase, cytoplasmic OS=Homo sapiens GN=RARS PE=1 SV=2 - [SYRC_HUMAN]	45	2	1	24	53	660	75.3309	6.68311
	921	Q5SNV9	Uncharacterized protein C1orf167 OS=Homo sapiens GN=C1orf167 PE=2 SV=2 - [CA167_HUMAN]	44.96	2	1	43	87	1468	162.321	10.6968
	922	Q6P9B6	TLD domain-containing protein 1 OS=Homo sapiens GN=TLDC1 PE=1 SV=2 - [TLDC1_HUMAN]	44.96	1	2	15	39	456	50.9611	6.23975
	923	A9YTQ3	Aryl hydrocarbon receptor repressor OS=Homo sapiens GN=AHRR PE=2 SV=3 - [AHRR_HUMAN]	44.94	3	1	22	67	701	76.2164	8.83643
	924	O00186	Syntaxin-binding protein 3 OS=Homo sapiens GN=STXBP3 PE=1 SV=2 - [STXB3_HUMAN]	44.93	1	12	28	89	592	67.7208	7.79639
	925	P60033	CD81 antigen OS=Homo sapiens GN=CD81 PE=1 SV=1 - [CD81_HUMAN]	44.92	1	3	6	92	236	25.7921	5.2876
	926	Q92597	Protein NDRG1 OS=Homo sapiens GN=NDRG1 PE=1 SV=1 - [NDRG1_HUMAN]	44.92	3	3	10	37	394	42.8077	5.8208
	927	O14802	DNA-directed RNA polymerase III subunit RPC1 OS=Homo sapiens GN=POLR3A PE=1 SV=2 - [RPC1_HUMAN]	44.89	1	1	45	91	1390	155.542	8.48486
	928	Q9Y6D5	Brefeldin A-inhibited guanine nucleotide-exchange protein 2 OS=Homo sapiens GN=ARFGEF2 PE=1 SV=3 - [BIG2_HUMAN]	44.87	1	1	58	123	1785	201.909	6.32861
	929	P22626-2	Isoform A2 of Heterogeneous nuclear ribonucleoproteins A2/B1 OS=Homo sapiens GN=HNRNPA2B1 - [ROA2_HUMAN]	44.87	2	2	13	22	341	35.9839	8.646
	930	O75665	Oral-facial-digital syndrome 1 protein OS=Homo sapiens GN=OFD1 PE=1 SV=1 - [OFD1_HUMAN]	44.86	3	2	42	97	1012	116.599	6.1001
	931	P84243	Histone H3.3 OS=Homo sapiens GN=H3F3A PE=1 SV=2 - [H33_HUMAN]	44.85	5	3	6	35	136	15.3185	11.2681
	932	Q96EY1-2	Isoform 2 of DnaJ homolog subfamily A member 3, mitochondrial OS=Homo sapiens GN=DNAJA3 - [DNJA3_HUMAN]	44.81	2	1	13	27	453	49.5802	9.39307
	933	P17174	Aspartate aminotransferase, cytoplasmic OS=Homo sapiens GN=GOT1 PE=1 SV=3 - [AATC_HUMAN]	44.79	1	3	13	23	413	46.2185	7.00537
	934	Q9UKX3	Myosin-13 OS=Homo sapiens GN=MYH13 PE=1 SV=2 - [MYH13_HUMAN]	44.79	1	1	69	148	1938	223.465	5.68115
	935	Q9Y4F1	FERM, RhoGEF and pleckstrin domain-containing protein 1 OS=Homo sapiens GN=FARP1 PE=1 SV=1 - [FARP1_HUMAN]	44.78	1	1	27	68	1045	118.559	8.14795
	936	O43149	Zinc finger ZZ-type and EF-hand domain-containing protein 1 OS=Homo sapiens GN=ZZEF1 PE=1 SV=6 - [ZZEF1_HUMAN]	44.78	1	1	83	190	2961	330.864	5.94775
	937	P28072	Proteasome subunit beta type-6 OS=Homo sapiens GN=PSMB6 PE=1 SV=4 - [PSB6_HUMAN]	44.77	1	1	5	17	239	25.3414	4.91943
	938	P13693	Translationally-controlled tumor protein OS=Homo sapiens GN=TPT1 PE=1 SV=1 - [TCTP_HUMAN]	44.77	2	4	11	45	172	19.5826	4.93213
	939	Q04917	14-3-3 protein eta OS=Homo sapiens GN=YWHAH PE=1 SV=4 - [1433F_HUMAN]	44.72	3	5	13	73	246	28.201	4.84326
	940	O43491-4	Isoform 4 of Band 4.1-like protein 2 OS=Homo sapiens GN=EPB41L2 - [E41L2_HUMAN]	44.72	6	1	38	134	852	95.4837	5.77002
	941	O00151	PDZ and LIM domain protein 1 OS=Homo sapiens GN=PDLIM1 PE=1 SV=4 - [PDLI1_HUMAN]	44.68	1	1	8	9	329	36.049	7.02002
	942	Q13402-6	Isoform 6 of Unconventional myosin-VIIa OS=Homo sapiens GN=MYO7A - [MYO7A_HUMAN]	44.67	7	1	61	112	2185	250.807	8.45557
	943	Q9NZH6-4	Isoform D of Interleukin-37 OS=Homo sapiens GN=IL37 - [IL37_HUMAN]	44.67	3	1	5	9	197	21.9358	6.97607
	944	Q99653	Calcineurin B homologous protein 1 OS=Homo sapiens GN=CHP1 PE=1 SV=3 - [CHP1_HUMAN]	44.62	1	3	6	11	195	22.4423	5.09717
	945	Q5T9A4	ATPase family AAA domain-containing protein 3B OS=Homo sapiens GN=ATAD3B PE=1 SV=1 - [ATD3B_HUMAN]	44.6	6	1	22	36	648	72.5273	9.20264
	946	O00410	Importin-5 OS=Homo sapiens GN=IPO5 PE=1 SV=4 - [IPO5_HUMAN]	44.58	3	9	33	96	1097	123.55	4.94482
	947	Q9Y6M7-7	Isoform 7 of Sodium bicarbonate cotransporter 3 OS=Homo sapiens GN=SLC4A7 - [S4A7_HUMAN]	44.56	14	5	36	75	1259	140.677	6.62451
	948	P19021-3	Isoform 3 of Peptidyl-glycine alpha-amidating monooxygenase OS=Homo sapiens GN=PAM - [AMD_HUMAN]	44.53	6	1	25	55	905	100.754	6.29053
	949	Q8ND30-2	Isoform 2 of Liprin-beta-2 OS=Homo sapiens GN=PPFIBP2 - [LIPB2_HUMAN]	44.5	3	1	23	54	764	86.4574	7.10791
	950	Q15435-2	Isoform 2 of Protein phosphatase 1 regulatory subunit 7 OS=Homo sapiens GN=PPP1R7 - [PP1R7_HUMAN]	44.48	2	1	11	27	317	36.8144	5.19873
	951	Q92692-2	Isoform Alpha of Poliovirus receptor-related protein 2 OS=Homo sapiens GN=PVRL2 - [PVRL2_HUMAN]	44.47	2	3	13	26	479	51.3272	5.10986
	952	P32119	Peroxiredoxin-2 OS=Homo sapiens GN=PRDX2 PE=1 SV=5 - [PRDX2_HUMAN]	44.44	1	2	5	19	198	21.8782	5.97314
	953	P27824	Calnexin OS=Homo sapiens GN=CANX PE=1 SV=2 - [CALX_HUMAN]	44.43	1	7	17	81	592	67.5259	4.60205
	954	P48723	Heat shock 70 kDa protein 13 OS=Homo sapiens GN=HSPA13 PE=1 SV=1 - [HSP13_HUMAN]	44.37	1	1	13	32	471	51.8951	5.75732
	955	Q14644	Ras GTPase-activating protein 3 OS=Homo sapiens GN=RASA3 PE=1 SV=3 - [RASA3_HUMAN]	44.36	1	7	28	63	834	95.6382	7.15186
	956	Q9BSJ8-2	Isoform 2 of Extended synaptotagmin-1 OS=Homo sapiens GN=ESYT1 - [ESYT1_HUMAN]	44.34	2	3	31	70	1114	123.925	5.78271
	957	P63010	AP-2 complex subunit beta OS=Homo sapiens GN=AP2B1 PE=1 SV=1 - [AP2B1_HUMAN]	44.29	7	13	32	105	937	104.486	5.37646
	958	Q4G0X4	BTB/POZ domain-containing protein KCTD21 OS=Homo sapiens GN=KCTD21 PE=2 SV=1 - [KCD21_HUMAN]	44.23	1	1	9	19	260	29.6241	6.53662
	959	Q9BZ29	Dedicator of cytokinesis protein 9 OS=Homo sapiens GN=DOCK9 PE=1 SV=2 - [DOCK9_HUMAN]	44.22	4	1	61	109	2069	236.295	7.48877
	960	Q6VAB6	Kinase suppressor of Ras 2 OS=Homo sapiens GN=KSR2 PE=1 SV=2 - [KSR2_HUMAN]	44.21	1	1	28	43	950	107.564	8.68994
	961	Q00975	Voltage-dependent N-type calcium channel subunit alpha-1B OS=Homo sapiens GN=CACNA1B PE=1 SV=1 - [CAC1B_HUMAN]	44.16	2	1	65	145	2339	262.329	8.51416
	962	P53794	Sodium/myo-inositol cotransporter OS=Homo sapiens GN=SLC5A3 PE=3 SV=2 - [SC5A3_HUMAN]	44.15	1	4	19	79	718	79.6413	7.26904
	963	P04179	Superoxide dismutase [Mn], mitochondrial OS=Homo sapiens GN=SOD2 PE=1 SV=2 - [SODM_HUMAN]	44.14	2	1	6	7	222	24.7066	8.25049
	964	P27352-2	Isoform 2 of Gastric intrinsic factor OS=Homo sapiens GN=GIF - [IF_HUMAN]	44.13	2	1	11	27	392	42.6707	6.13818
	965	P48426	Phosphatidylinositol 5-phosphate 4-kinase type-2 alpha OS=Homo sapiens GN=PIP4K2A PE=1 SV=2 - [PI42A_HUMAN]	44.09	1	2	16	35	406	46.1955	6.99072
	966	P30304	M-phase inducer phosphatase 1 OS=Homo sapiens GN=CDC25A PE=1 SV=2 - [MPIP1_HUMAN]	44.08	1	1	15	25	524	59.0493	6.94678
	967	P30040	Endoplasmic reticulum resident protein 29 OS=Homo sapiens GN=ERP29 PE=1 SV=4 - [ERP29_HUMAN]	44.06	1	2	8	14	261	28.9752	7.31299
	968	P20585	DNA mismatch repair protein Msh3 OS=Homo sapiens GN=MSH3 PE=1 SV=4 - [MSH3_HUMAN]	44.06	1	1	32	96	1137	127.332	8.01611
	969	Q02040-3	Isoform 3 of A-kinase anchor protein 17A OS=Homo sapiens GN=AKAP17A - [AK17A_HUMAN]	44.04	1	1	14	27	445	51.3768	9.39307
	970	Q92523	Carnitine O-palmitoyltransferase 1, muscle isoform OS=Homo sapiens GN=CPT1B PE=2 SV=2 - [CPT1B_HUMAN]	44.04	4	1	25	46	772	87.7444	8.6167
	971	O15066	Kinesin-like protein KIF3B OS=Homo sapiens GN=KIF3B PE=1 SV=1 - [KIF3B_HUMAN]	44.04	2	1	29	63	747	85.0728	7.69385
	972	Q13620-1	Isoform 2 of Cullin-4B OS=Homo sapiens GN=CUL4B - [CUL4B_HUMAN]	44.02	5	3	28	55	895	102.235	7.94287
	973	P07602-3	Isoform Sap-mu-9 of Proactivator polypeptide OS=Homo sapiens GN=PSAP - [SAP_HUMAN]	44.02	3	2	12	38	527	58.445	5.13525
	974	P20073-2	Isoform 2 of Annexin A7 OS=Homo sapiens GN=ANXA7 - [ANXA7_HUMAN]	43.99	2	2	18	38	466	50.2837	6.60986
	975	P78417	Glutathione S-transferase omega-1 OS=Homo sapiens GN=GSTO1 PE=1 SV=2 - [GSTO1_HUMAN]	43.98	3	6	11	51	241	27.548	6.59521
	976	P24941	Cyclin-dependent kinase 2 OS=Homo sapiens GN=CDK2 PE=1 SV=2 - [CDK2_HUMAN]	43.96	75	1	11	41	298	33.908	8.67529
	977	P52735	Guanine nucleotide exchange factor VAV2 OS=Homo sapiens GN=VAV2 PE=1 SV=2 - [VAV2_HUMAN]	43.96	3	1	30	68	878	101.224	7.07861
	978	P18124	60S ribosomal protein L7 OS=Homo sapiens GN=RPL7 PE=1 SV=1 - [RL7_HUMAN]	43.95	1	3	11	39	248	29.2072	10.6528
	979	O60292	Signal-induced proliferation-associated 1-like protein 3 OS=Homo sapiens GN=SIPA1L3 PE=1 SV=3 - [SI1L3_HUMAN]	43.91	1	1	50	125	1781	194.49	8.32373
	980	P49768	Presenilin-1 OS=Homo sapiens GN=PSEN1 PE=1 SV=1 - [PSN1_HUMAN]	43.9	3	2	12	23	467	52.6341	5.31299
	981	Q92945	Far upstream element-binding protein 2 OS=Homo sapiens GN=KHSRP PE=1 SV=4 - [FUBP2_HUMAN]	43.88	1	1	19	49	711	73.07	7.29834
	982	P53420	Collagen alpha-4(IV) chain OS=Homo sapiens GN=COL4A4 PE=1 SV=3 - [CO4A4_HUMAN]	43.85	1	1	42	80	1690	163.934	8.6167
	983	Q6ZUA9	Maestro heat-like repeat family member 5 OS=Homo sapiens GN=MROH5 PE=2 SV=2 - [MROH5_HUMAN]	43.85	1	1	37	92	1318	148.995	7.69385
	984	P25685	DnaJ homolog subfamily B member 1 OS=Homo sapiens GN=DNAJB1 PE=1 SV=4 - [DNJB1_HUMAN]	43.82	1	1	11	22	340	38.0204	8.63135
	985	Q04844	Acetylcholine receptor subunit epsilon OS=Homo sapiens GN=CHRNE PE=1 SV=2 - [ACHE_HUMAN]	43.81	1	1	12	30	493	54.6624	5.26221
	986	Q96AX1	Vacuolar protein sorting-associated protein 33A OS=Homo sapiens GN=VPS33A PE=1 SV=1 - [VP33A_HUMAN]	43.79	1	1	21	38	596	67.5682	6.96143
	987	Q15366-6	Isoform 6 of Poly(rC)-binding protein 2 OS=Homo sapiens GN=PCBP2 - [PCBP2_HUMAN]	43.77	11	3	10	31	361	38.1264	6.78564
	988	Q15572-6	Isoform 6 of TATA box-binding protein-associated factor RNA polymerase I subunit C OS=Homo sapiens GN=TAF1C - [TAF1C_HUMAN]	43.77	4	1	22	44	843	92.2259	8.55811
	989	Q00839	Heterogeneous nuclear ribonucleoprotein U OS=Homo sapiens GN=HNRNPU PE=1 SV=6 - [HNRPU_HUMAN]	43.76	2	2	23	58	825	90.528	5.99854
	990	P15144	Aminopeptidase N OS=Homo sapiens GN=ANPEP PE=1 SV=4 - [AMPN_HUMAN]	43.74	1	1	24	35	967	109.471	5.47803
	991	Q99666	RANBP2-like and GRIP domain-containing protein 5/6 OS=Homo sapiens GN=RGPD5 PE=1 SV=3 - [RGPD5_HUMAN]	43.74	1	1	52	129	1765	198.8	6.41748
	992	Q96BY6	Dedicator of cytokinesis protein 10 OS=Homo sapiens GN=DOCK10 PE=1 SV=3 - [DOC10_HUMAN]	43.73	3	6	64	145	2186	249.373	7.13721
	993	Q8NE18	Putative methyltransferase NSUN7 OS=Homo sapiens GN=NSUN7 PE=2 SV=4 - [NSUN7_HUMAN]	43.73	1	1	19	73	718	80.9884	8.74854
	994	Q9NTK5	Obg-like ATPase 1 OS=Homo sapiens GN=OLA1 PE=1 SV=2 - [OLA1_HUMAN]	43.69	2	3	17	35	396	44.7153	7.81104
	995	Q8N9U0	Tandem C2 domains nuclear protein OS=Homo sapiens GN=TC2N PE=1 SV=2 - [TAC2N_HUMAN]	43.67	2	1	16	31	490	55.2494	9.18799
	996	Q9BRX2	Protein pelota homolog OS=Homo sapiens GN=PELO PE=1 SV=2 - [PELO_HUMAN]	43.64	1	1	12	20	385	43.332	6.34131
	997	P52565	Rho GDP-dissociation inhibitor 1 OS=Homo sapiens GN=ARHGDIA PE=1 SV=3 - [GDIR1_HUMAN]	43.63	2	3	7	24	204	23.1927	5.10986
	998	O43293	Death-associated protein kinase 3 OS=Homo sapiens GN=DAPK3 PE=1 SV=1 - [DAPK3_HUMAN]	43.61	2	1	15	25	454	52.5034	6.88818
	999	Q8IYQ7	Threonine synthase-like 1 OS=Homo sapiens GN=THNSL1 PE=1 SV=2 - [THNS1_HUMAN]	43.61	1	1	21	35	743	83.0171	7.12256
	1000	O00764	Pyridoxal kinase OS=Homo sapiens GN=PDXK PE=1 SV=1 - [PDXK_HUMAN]	43.59	2	1	10	18	312	35.0799	6.12549
	1001	P14868	Aspartate--tRNA ligase, cytoplasmic OS=Homo sapiens GN=DARS PE=1 SV=2 - [SYDC_HUMAN]	43.51	1	8	20	48	501	57.1	6.55127
	1002	P54868	Hydroxymethylglutaryl-CoA synthase, mitochondrial OS=Homo sapiens GN=HMGCS2 PE=1 SV=1 - [HMCS2_HUMAN]	43.5	4	1	17	46	508	56.5994	8.1626
	1003	Q0VDD8	Dynein heavy chain 14, axonemal OS=Homo sapiens GN=DNAH14 PE=2 SV=3 - [DYH14_HUMAN]	43.48	2	1	96	182	3507	399.64	6.93213
	1004	Q99623	Prohibitin-2 OS=Homo sapiens GN=PHB2 PE=1 SV=2 - [PHB2_HUMAN]	43.48	2	4	10	28	299	33.2759	9.83252
	1005	P78362	SRSF protein kinase 2 OS=Homo sapiens GN=SRPK2 PE=1 SV=3 - [SRPK2_HUMAN]	43.46	2	1	21	63	688	77.4782	4.97021
	1006	O43570-2	Isoform 2 of Carbonic anhydrase 12 OS=Homo sapiens GN=CA12 - [CAH12_HUMAN]	43.44	2	2	10	22	343	38.3835	7.2251
	1007	P13010	X-ray repair cross-complementing protein 5 OS=Homo sapiens GN=XRCC5 PE=1 SV=3 - [XRCC5_HUMAN]	43.44	1	1	22	69	732	82.6523	5.80811
	1008	P11279	Lysosome-associated membrane glycoprotein 1 OS=Homo sapiens GN=LAMP1 PE=1 SV=3 - [LAMP1_HUMAN]	43.41	1	3	11	47	417	44.8538	8.74854
	1009	Q13045-3	Isoform 3 of Protein flightless-1 homolog OS=Homo sapiens GN=FLII - [FLII_HUMAN]	43.4	3	1	39	84	1258	143.561	6.15088
	1010	Q9UHD4	Cell death activator CIDE-B OS=Homo sapiens GN=CIDEB PE=1 SV=2 - [CIDEB_HUMAN]	43.38	1	1	8	29	219	24.6627	8.85107
	1011	P05120	Plasminogen activator inhibitor 2 OS=Homo sapiens GN=SERPINB2 PE=1 SV=2 - [PAI2_HUMAN]	43.37	1	1	10	34	415	46.5661	5.63037
	1012	P62714	Serine/threonine-protein phosphatase 2A catalytic subunit beta isoform OS=Homo sapiens GN=PPP2CB PE=1 SV=1 - [PP2AB_HUMAN]	43.37	3	4	12	32	309	35.5523	5.42725
	1013	Q9P0L0	Vesicle-associated membrane protein-associated protein A OS=Homo sapiens GN=VAPA PE=1 SV=3 - [VAPA_HUMAN]	43.37	2	1	6	11	249	27.8752	8.6167
	1014	Q9H5I5-2	Isoform 2 of Piezo-type mechanosensitive ion channel component 2 OS=Homo sapiens GN=PIEZO2 - [PIEZ2_HUMAN]	43.36	3	1	74	163	2689	310.873	5.98584
	1015	O15144	Actin-related protein 2/3 complex subunit 2 OS=Homo sapiens GN=ARPC2 PE=1 SV=1 - [ARPC2_HUMAN]	43.33	1	1	11	20	300	34.3115	7.35693
	1016	Q8IU60	m7GpppN-mRNA hydrolase OS=Homo sapiens GN=DCP2 PE=1 SV=2 - [DCP2_HUMAN]	43.33	2	1	10	14	420	48.4263	8.00146
	1017	Q9P1U1	Actin-related protein 3B OS=Homo sapiens GN=ACTR3B PE=2 SV=1 - [ARP3B_HUMAN]	43.3	4	1	13	33	418	47.5772	5.88428
	1018	P09493-5	Isoform 5 of Tropomyosin alpha-1 chain OS=Homo sapiens GN=TPM1 - [TPM1_HUMAN]	43.27	10	1	11	32	245	28.3685	4.76709
	1019	P61020	Ras-related protein Rab-5B OS=Homo sapiens GN=RAB5B PE=1 SV=1 - [RAB5B_HUMAN]	43.26	2	1	9	39	215	23.6919	8.1333
	1020	P11940	Polyadenylate-binding protein 1 OS=Homo sapiens GN=PABPC1 PE=1 SV=2 - [PABP1_HUMAN]	43.24	7	5	21	74	636	70.6259	9.49561
	1021	Q9NV70-2	Isoform 2 of Exocyst complex component 1 OS=Homo sapiens GN=EXOC1 - [EXOC1_HUMAN]	43.23	2	1	31	62	879	100.219	6.59521
	1022	Q9UBT6	DNA polymerase kappa OS=Homo sapiens GN=POLK PE=1 SV=1 - [POLK_HUMAN]	43.22	4	1	27	55	870	98.7459	8.1333
	1023	P42285	Superkiller viralicidic activity 2-like 2 OS=Homo sapiens GN=SKIV2L2 PE=1 SV=3 - [SK2L2_HUMAN]	43.19	1	1	34	62	1042	117.729	6.52197
	1024	Q8TDM6-4	Isoform 4 of Disks large homolog 5 OS=Homo sapiens GN=DLG5 - [DLG5_HUMAN]	43.17	3	1	55	118	1809	201.933	7.7085
	1025	Q6ZMW3-2	Isoform 2 of Echinoderm microtubule-associated protein-like 6 OS=Homo sapiens GN=EML6 - [EMAL6_HUMAN]	43.17	2	1	51	132	1874	208.672	7.85498
	1026	Q9NUP9	Protein lin-7 homolog C OS=Homo sapiens GN=LIN7C PE=1 SV=1 - [LIN7C_HUMAN]	43.15	3	2	7	40	197	21.8205	8.42627
	1027	P50993	Sodium/potassium-transporting ATPase subunit alpha-2 OS=Homo sapiens GN=ATP1A2 PE=1 SV=1 - [AT1A2_HUMAN]	43.14	5	1	33	154	1020	112.193	5.65576
	1028	Q7Z698-2	Isoform 2 of Sprouty-related, EVH1 domain-containing protein 2 OS=Homo sapiens GN=SPRED2 - [SPRE2_HUMAN]	43.13	2	1	11	13	415	47.0021	7.1665
	1029	Q9H3S3	Transmembrane protease serine 5 OS=Homo sapiens GN=TMPRSS5 PE=1 SV=2 - [TMPS5_HUMAN]	43.11	1	1	11	21	457	49.5285	6.7124
	1030	P26232-2	Isoform 2 of Catenin alpha-2 OS=Homo sapiens GN=CTNNA2 - [CTNA2_HUMAN]	43.09	6	1	33	115	905	100.384	5.96045
	1031	P46940	Ras GTPase-activating-like protein IQGAP1 OS=Homo sapiens GN=IQGAP1 PE=1 SV=1 - [IQGA1_HUMAN]	43.09	2	22	57	187	1657	189.134	6.48096
	1032	O75528	Transcriptional adapter 3 OS=Homo sapiens GN=TADA3 PE=1 SV=1 - [TADA3_HUMAN]	43.06	2	1	12	20	432	48.8723	6.26514
	1033	Q9NQX4	Unconventional myosin-Vc OS=Homo sapiens GN=MYO5C PE=1 SV=2 - [MYO5C_HUMAN]	43.05	1	1	53	120	1742	202.682	7.7085
	1034	Q03113	Guanine nucleotide-binding protein subunit alpha-12 OS=Homo sapiens GN=GNA12 PE=1 SV=4 - [GNA12_HUMAN]	43.04	5	1	12	50	381	44.2514	9.83252
	1035	P31153	S-adenosylmethionine synthase isoform type-2 OS=Homo sapiens GN=MAT2A PE=1 SV=1 - [METK2_HUMAN]	43.04	2	2	10	19	395	43.6333	6.48096
	1036	O14893-2	Isoform 2 of Gem-associated protein 2 OS=Homo sapiens GN=GEMIN2 - [GEMI2_HUMAN]	43.02	4	1	10	16	265	29.9122	5.41455
	1037	P26006	Integrin alpha-3 OS=Homo sapiens GN=ITGA3 PE=1 SV=5 - [ITA3_HUMAN]	43.01	2	16	35	278	1051	116.538	6.771
	1038	P51451	Tyrosine-protein kinase Blk OS=Homo sapiens GN=BLK PE=1 SV=3 - [BLK_HUMAN]	42.97	74	1	19	68	505	57.6696	7.86963
	1039	Q8TBZ0-2	Isoform 2 of Coiled-coil domain-containing protein 110 OS=Homo sapiens GN=CCDC110 - [CC110_HUMAN]	42.96	1	1	24	69	796	92.4509	6.40479
	1040	Q5T0T0	E3 ubiquitin-protein ligase MARCH8 OS=Homo sapiens GN=MARCH8 PE=1 SV=1 - [MARH8_HUMAN]	42.96	1	1	9	19	291	32.9433	7.84033
	1041	Q8IWI9	MAX gene-associated protein OS=Homo sapiens GN=MGA PE=1 SV=3 - [MGAP_HUMAN]	42.96	3	1	86	135	3026	331.631	6.78564
	1042	Q01970	1-phosphatidylinositol 4,5-bisphosphate phosphodiesterase beta-3 OS=Homo sapiens GN=PLCB3 PE=1 SV=2 - [PLCB3_HUMAN]	42.95	2	5	42	101	1234	138.713	5.89697
	1043	Q9Y2P5	Bile acyl-CoA synthetase OS=Homo sapiens GN=SLC27A5 PE=1 SV=1 - [S27A5_HUMAN]	42.9	1	1	22	44	690	75.3362	7.66455
	1044	O15554	Intermediate conductance calcium-activated potassium channel protein 4 OS=Homo sapiens GN=KCNN4 PE=1 SV=1 - [KCNN4_HUMAN]	42.86	1	1	13	51	427	47.6646	9.83252
	1045	P61163	Alpha-centractin OS=Homo sapiens GN=ACTR1A PE=1 SV=1 - [ACTZ_HUMAN]	42.82	2	2	9	22	376	42.5869	6.63916
	1046	Q03169	Tumor necrosis factor alpha-induced protein 2 OS=Homo sapiens GN=TNFAIP2 PE=1 SV=2 - [TNAP2_HUMAN]	42.81	1	1	20	28	654	72.6161	6.45557
	1047	Q8TEQ0	Sorting nexin-29 OS=Homo sapiens GN=SNX29 PE=1 SV=3 - [SNX29_HUMAN]	42.8	2	1	28	57	813	91.1971	6.21436
	1048	O43491	Band 4.1-like protein 2 OS=Homo sapiens GN=EPB41L2 PE=1 SV=1 - [E41L2_HUMAN]	42.79	6	1	39	131	1005	112.519	5.43994
	1049	P04844	Dolichyl-diphosphooligosaccharide--protein glycosyltransferase subunit 2 OS=Homo sapiens GN=RPN2 PE=1 SV=3 - [RPN2_HUMAN]	42.79	2	2	15	35	631	69.241	5.69385
	1050	P08254	Stromelysin-1 OS=Homo sapiens GN=MMP3 PE=1 SV=2 - [MMP3_HUMAN]	42.77	1	1	14	29	477	53.9433	6.16357
	1051	Q7KZF4	Staphylococcal nuclease domain-containing protein 1 OS=Homo sapiens GN=SND1 PE=1 SV=1 - [SND1_HUMAN]	42.75	1	10	27	63	910	101.934	7.1665
	1052	O95359	Transforming acidic coiled-coil-containing protein 2 OS=Homo sapiens GN=TACC2 PE=1 SV=3 - [TACC2_HUMAN]	42.74	6	2	72	124	2948	309.237	4.79248
	1053	Q9BX84-3	Isoform TRPM6c of Transient receptor potential cation channel subfamily M member 6 OS=Homo sapiens GN=TRPM6 - [TRPM6_HUMAN]	42.74	7	1	56	137	2017	230.808	7.76709
	1054	P55345	Protein arginine N-methyltransferase 2 OS=Homo sapiens GN=PRMT2 PE=1 SV=1 - [ANM2_HUMAN]	42.73	3	1	8	18	433	49.0103	5.17334
	1055	Q9HB96	Fanconi anemia group E protein OS=Homo sapiens GN=FANCE PE=1 SV=1 - [FANCE_HUMAN]	42.72	1	1	16	34	536	58.6736	5.23682
	1056	Q96N22-2	Isoform 2 of Zinc finger protein 681 OS=Homo sapiens GN=ZNF681 - [ZN681_HUMAN]	42.71	2	2	17	34	576	66.6098	9.17334
	1057	Q8IZX4	Transcription initiation factor TFIID subunit 1-like OS=Homo sapiens GN=TAF1L PE=1 SV=1 - [TAF1L_HUMAN]	42.66	1	1	50	151	1826	207.171	5.40186
	1058	Q9BQS8	FYVE and coiled-coil domain-containing protein 1 OS=Homo sapiens GN=FYCO1 PE=1 SV=3 - [FYCO1_HUMAN]	42.63	3	1	42	76	1478	166.879	4.91943
	1059	P19256-2	Isoform 2 of Lymphocyte function-associated antigen 3 OS=Homo sapiens GN=CD58 - [LFA3_HUMAN]	42.62	3	2	5	9	237	26.6432	6.26514
	1060	Q9Y4D7	Plexin-D1 OS=Homo sapiens GN=PLXND1 PE=1 SV=3 - [PLXD1_HUMAN]	42.6	3	1	58	134	1925	211.871	7.15186
	1061	Q0VAM2-3	Isoform 3 of Ras-GEF domain-containing family member 1B OS=Homo sapiens GN=RASGEF1B - [RGF1B_HUMAN]	42.58	3	1	18	37	472	55.1958	7.98682
	1062	Q99685	Monoglyceride lipase OS=Homo sapiens GN=MGLL PE=1 SV=2 - [MGLL_HUMAN]	42.57	2	2	9	17	303	33.2402	6.99072
	1063	Q96PP4	Testis-specific gene 13 protein OS=Homo sapiens GN=TSGA13 PE=2 SV=1 - [TSG13_HUMAN]	42.55	1	1	8	13	275	31.7577	10.0669
	1064	P02768	Serum albumin OS=Homo sapiens GN=ALB PE=1 SV=2 - [ALBU_HUMAN]	42.53	2	6	17	137	609	69.3215	6.27783
	1065	O95819	Mitogen-activated protein kinase kinase kinase kinase 4 OS=Homo sapiens GN=MAP4K4 PE=1 SV=2 - [M4K4_HUMAN]	42.53	13	2	36	110	1239	142.013	7.45947
	1066	Q16881	Thioredoxin reductase 1, cytoplasmic OS=Homo sapiens GN=TXNRD1 PE=1 SV=3 - [TRXR1_HUMAN]	42.53	6	3	19	33	649	70.8622	7.38623
	1067	P29692-2	Isoform 2 of Elongation factor 1-delta OS=Homo sapiens GN=EEF1D - [EF1D_HUMAN]	42.5	4	4	20	58	647	71.3641	6.41748
	1068	P21291	Cysteine and glycine-rich protein 1 OS=Homo sapiens GN=CSRP1 PE=1 SV=3 - [CSRP1_HUMAN]	42.49	1	1	7	21	193	20.5538	8.57275
	1069	Q8NF50-4	Isoform 4 of Dedicator of cytokinesis protein 8 OS=Homo sapiens GN=DOCK8 - [DOCK8_HUMAN]	42.47	4	1	59	131	1999	227.332	6.7417
	1070	Q7Z388	Probable C-mannosyltransferase DPY19L4 OS=Homo sapiens GN=DPY19L4 PE=2 SV=1 - [D19L4_HUMAN]	42.46	1	1	18	31	723	83.7003	8.1626
	1071	Q8N594	MPN domain-containing protein OS=Homo sapiens GN=MPND PE=1 SV=1 - [MPND_HUMAN]	42.46	1	1	13	25	471	50.6303	5.71924
	1072	Q9UP79	A disintegrin and metalloproteinase with thrombospondin motifs 8 OS=Homo sapiens GN=ADAMTS8 PE=2 SV=2 - [ATS8_HUMAN]	42.41	1	1	19	32	889	96.3984	6.16357
	1073	Q86Y46	Keratin, type II cytoskeletal 73 OS=Homo sapiens GN=KRT73 PE=1 SV=1 - [K2C73_HUMAN]	42.41	2	1	18	38	540	58.8867	7.2251
	1074	Q68E01-3	Isoform 3 of Integrator complex subunit 3 OS=Homo sapiens GN=INTS3 - [INT3_HUMAN]	42.35	4	1	22	67	902	103.086	6.06201
	1075	P20339	Ras-related protein Rab-5A OS=Homo sapiens GN=RAB5A PE=1 SV=2 - [RAB5A_HUMAN]	42.33	1	1	8	37	215	23.6438	8.14795
	1076	P42262-3	Isoform 3 of Glutamate receptor 2 OS=Homo sapiens GN=GRIA2 - [GRIA2_HUMAN]	42.29	1	1	30	48	901	100.53	7.59131
	1077	Q6YHU6	Thyroid adenoma-associated protein OS=Homo sapiens GN=THADA PE=1 SV=1 - [THADA_HUMAN]	42.29	3	1	52	95	1953	219.465	6.06201
	1078	P62081	40S ribosomal protein S7 OS=Homo sapiens GN=RPS7 PE=1 SV=1 - [RS7_HUMAN]	42.27	1	5	9	36	194	22.1133	10.0962
	1079	P17301	Integrin alpha-2 OS=Homo sapiens GN=ITGA2 PE=1 SV=1 - [ITA2_HUMAN]	42.25	1	22	36	174	1181	129.214	5.31299
	1080	Q9UHD2	Serine/threonine-protein kinase TBK1 OS=Homo sapiens GN=TBK1 PE=1 SV=1 - [TBK1_HUMAN]	42.25	1	1	23	48	729	83.5888	6.78564
	1081	Q12866	Tyrosine-protein kinase Mer OS=Homo sapiens GN=MERTK PE=1 SV=2 - [MERTK_HUMAN]	42.24	1	1	31	86	999	110.179	5.79541
	1082	Q504Q3-2	Isoform 2 of PAB-dependent poly(A)-specific ribonuclease subunit 2 OS=Homo sapiens GN=PAN2 - [PAN2_HUMAN]	42.24	3	1	30	59	1198	134.922	5.94775
	1083	Q9C040	Tripartite motif-containing protein 2 OS=Homo sapiens GN=TRIM2 PE=1 SV=1 - [TRIM2_HUMAN]	42.2	2	1	20	57	744	81.4791	6.96143
	1084	Q9ULC3	Ras-related protein Rab-23 OS=Homo sapiens GN=RAB23 PE=1 SV=1 - [RAB23_HUMAN]	42.19	1	2	8	21	237	26.6425	6.59521
	1085	O95816	BAG family molecular chaperone regulator 2 OS=Homo sapiens GN=BAG2 PE=1 SV=1 - [BAG2_HUMAN]	42.18	1	2	7	27	211	23.7572	6.69775
	1086	B1AJZ9	Forkhead-associated domain-containing protein 1 OS=Homo sapiens GN=FHAD1 PE=2 SV=2 - [FHAD1_HUMAN]	42.14	3	1	47	101	1412	161.804	6.94678
	1087	O43747	AP-1 complex subunit gamma-1 OS=Homo sapiens GN=AP1G1 PE=1 SV=5 - [AP1G1_HUMAN]	42.09	2	1	23	53	822	91.2931	6.80029
	1088	P56134-2	Isoform 2 of ATP synthase subunit f, mitochondrial OS=Homo sapiens GN=ATP5J2 - [ATPK_HUMAN]	42.05	4	1	3	6	88	10.3565	9.86182
	1089	Q02978	Mitochondrial 2-oxoglutarate/malate carrier protein OS=Homo sapiens GN=SLC25A11 PE=1 SV=3 - [M2OM_HUMAN]	42.04	2	1	6	7	314	34.0399	9.90576
	1090	P61236-2	Isoform 2 of Protein yippee-like 3 OS=Homo sapiens GN=YPEL3 - [YPEL3_HUMAN]	42.04	1	1	4	12	157	17.4667	8.1333
	1091	Q9HAQ2	Kinesin-like protein KIF9 OS=Homo sapiens GN=KIF9 PE=1 SV=4 - [KIF9_HUMAN]	42.03	2	1	22	39	790	89.9303	7.1665
	1092	O95477	ATP-binding cassette sub-family A member 1 OS=Homo sapiens GN=ABCA1 PE=1 SV=3 - [ABCA1_HUMAN]	42.02	3	4	70	159	2261	254.139	6.85889
	1093	Q8NCH0	Carbohydrate sulfotransferase 14 OS=Homo sapiens GN=CHST14 PE=1 SV=2 - [CHSTE_HUMAN]	42.02	1	1	13	38	376	42.9694	9.48096
	1094	A0AVT1	Ubiquitin-like modifier-activating enzyme 6 OS=Homo sapiens GN=UBA6 PE=1 SV=1 - [UBA6_HUMAN]	42.02	4	4	30	69	1052	117.895	6.13818
	1095	P07947	Tyrosine-protein kinase Yes OS=Homo sapiens GN=YES1 PE=1 SV=3 - [YES_HUMAN]	41.99	80	5	21	66	543	60.7625	6.7417
	1096	O75969	A-kinase anchor protein 3 OS=Homo sapiens GN=AKAP3 PE=1 SV=2 - [AKAP3_HUMAN]	41.97	1	1	29	83	853	94.6913	6.17627
	1097	Q9H5Z1	Probable ATP-dependent RNA helicase DHX35 OS=Homo sapiens GN=DHX35 PE=1 SV=2 - [DHX35_HUMAN]	41.96	2	1	20	51	703	78.8601	8.5874
	1098	Q92614-3	Isoform 3 of Unconventional myosin-XVIIIa OS=Homo sapiens GN=MYO18A - [MY18A_HUMAN]	41.96	5	1	63	133	2002	226.55	6.20166
	1099	Q9BYD9	Actin-related protein T3 OS=Homo sapiens GN=ACTRT3 PE=2 SV=1 - [ACTT3_HUMAN]	41.94	1	1	12	34	372	40.9806	5.8208
	1100	P21941	Cartilage matrix protein OS=Homo sapiens GN=MATN1 PE=1 SV=1 - [MATN1_HUMAN]	41.94	1	1	15	60	496	53.6666	7.69385
	1101	Q9HC77	Centromere protein J OS=Homo sapiens GN=CENPJ PE=1 SV=2 - [CENPJ_HUMAN]	41.93	1	1	42	103	1338	152.906	6.60986
	1102	Q9NPH3-5	Isoform 4 of Interleukin-1 receptor accessory protein OS=Homo sapiens GN=IL1RAP - [IL1AP_HUMAN]	41.92	1	1	17	31	687	78.5526	7.12256
	1103	Q0VD83	Apolipoprotein B receptor OS=Homo sapiens GN=APOBR PE=1 SV=2 - [APOBR_HUMAN]	41.91	3	1	32	70	1088	114.805	4.39893
	1104	P63211	Guanine nucleotide-binding protein G(T) subunit gamma-T1 OS=Homo sapiens GN=GNGT1 PE=2 SV=2 - [GBG1_HUMAN]	41.89	2	1	3	12	74	8.49032	4.81787
	1105	P46776	60S ribosomal protein L27a OS=Homo sapiens GN=RPL27A PE=1 SV=2 - [RL27A_HUMAN]	41.89	1	1	6	14	148	16.551	11.0044
	1106	Q8NGL1	Olfactory receptor 5D18 OS=Homo sapiens GN=OR5D18 PE=2 SV=1 - [OR5DI_HUMAN]	41.85	1	1	6	7	313	35.3245	8.33838
	1107	Q9Y5S8	NADPH oxidase 1 OS=Homo sapiens GN=NOX1 PE=1 SV=2 - [NOX1_HUMAN]	41.84	3	1	15	34	564	64.829	8.49951
	1108	Q99584	Protein S100-A13 OS=Homo sapiens GN=S100A13 PE=1 SV=1 - [S10AD_HUMAN]	41.84	1	4	6	23	98	11.4641	6.16357
	1109	Q6P0Q8	Microtubule-associated serine/threonine-protein kinase 2 OS=Homo sapiens GN=MAST2 PE=1 SV=2 - [MAST2_HUMAN]	41.82	2	1	50	107	1798	196.315	8.1626
	1110	Q9HBG4	V-type proton ATPase 116 kDa subunit a isoform 4 OS=Homo sapiens GN=ATP6V0A4 PE=1 SV=2 - [VPP4_HUMAN]	41.79	1	1	22	41	840	96.323	6.1001
	1111	Q7L1Q6	Basic leucine zipper and W2 domain-containing protein 1 OS=Homo sapiens GN=BZW1 PE=1 SV=1 - [BZW1_HUMAN]	41.77	4	3	11	22	419	48.0127	5.92236
	1112	Q9BZG8	Diphthamide biosynthesis protein 1 OS=Homo sapiens GN=DPH1 PE=1 SV=2 - [DPH1_HUMAN]	41.76	3	1	14	25	443	48.7743	8.17725
	1113	O43424	Glutamate receptor ionotropic, delta-2 OS=Homo sapiens GN=GRID2 PE=2 SV=2 - [GRID2_HUMAN]	41.71	1	1	28	70	1007	113.284	6.07471
	1114	Q8WYP5-2	Isoform 2 of Protein ELYS OS=Homo sapiens GN=AHCTF1 - [ELYS_HUMAN]	41.68	3	1	60	116	2301	255.841	6.58057
	1115	P16885	1-phosphatidylinositol 4,5-bisphosphate phosphodiesterase gamma-2 OS=Homo sapiens GN=PLCG2 PE=1 SV=4 - [PLCG2_HUMAN]	41.66	1	1	40	115	1265	147.776	6.63916
	1116	O43657	Tetraspanin-6 OS=Homo sapiens GN=TSPAN6 PE=1 SV=1 - [TSN6_HUMAN]	41.63	1	4	7	38	245	27.5451	8.104
	1117	P49454	Centromere protein F OS=Homo sapiens GN=CENPF PE=1 SV=2 - [CENPF_HUMAN]	41.62	1	1	109	230	3210	367.537	5.07178
	1118	O60507	Protein-tyrosine sulfotransferase 1 OS=Homo sapiens GN=TPST1 PE=2 SV=1 - [TPST1_HUMAN]	41.62	1	1	10	19	370	42.161	9.08545
	1119	Q14980	Nuclear mitotic apparatus protein 1 OS=Homo sapiens GN=NUMA1 PE=1 SV=2 - [NUMA1_HUMAN]	41.61	3	1	64	144	2115	238.115	5.78271
	1120	O43813	LanC-like protein 1 OS=Homo sapiens GN=LANCL1 PE=1 SV=1 - [LANC1_HUMAN]	41.6	1	1	9	12	399	45.2536	7.75244
	1121	P33981-2	Isoform 2 of Dual specificity protein kinase TTK OS=Homo sapiens GN=TTK - [TTK_HUMAN]	41.59	2	1	22	55	856	96.883	8.1626
	1122	Q03135	Caveolin-1 OS=Homo sapiens GN=CAV1 PE=1 SV=4 - [CAV1_HUMAN]	41.57	3	2	5	14	178	20.4585	6.02393
	1123	Q99988	Growth/differentiation factor 15 OS=Homo sapiens GN=GDF15 PE=1 SV=3 - [GDF15_HUMAN]	41.56	1	1	8	17	308	34.1188	9.65674
	1124	Q7Z406-2	Isoform 2 of Myosin-14 OS=Homo sapiens GN=MYH14 - [MYH14_HUMAN]	41.55	5	2	64	155	2036	231.87	5.60498
	1125	Q86UK7-3	Isoform 3 of Zinc finger protein 598 OS=Homo sapiens GN=ZNF598 - [ZN598_HUMAN]	41.54	4	1	22	30	898	98.063	8.41162
	1126	Q5EBL8-2	Isoform 2 of PDZ domain-containing protein 11 OS=Homo sapiens GN=PDZD11 - [PDZ11_HUMAN]	41.52	1	1	3	3	171	19.4801	7.6499
	1127	P62910	60S ribosomal protein L32 OS=Homo sapiens GN=RPL32 PE=1 SV=2 - [RL32_HUMAN]	41.48	1	1	5	9	135	15.8498	11.3267
	1128	O76021	Ribosomal L1 domain-containing protein 1 OS=Homo sapiens GN=RSL1D1 PE=1 SV=3 - [RL1D1_HUMAN]	41.43	1	1	19	36	490	54.9389	10.1255
	1129	P54296	Myomesin-2 OS=Homo sapiens GN=MYOM2 PE=1 SV=2 - [MYOM2_HUMAN]	41.37	1	1	41	82	1465	164.792	6.18896
	1130	Q6UWP8	Suprabasin OS=Homo sapiens GN=SBSN PE=2 SV=2 - [SBSN_HUMAN]	41.36	2	1	17	28	590	60.5046	7.00537
	1131	O75044	SLIT-ROBO Rho GTPase-activating protein 2 OS=Homo sapiens GN=SRGAP2 PE=1 SV=2 - [SRGP2_HUMAN]	41.36	4	2	30	67	1071	120.805	6.69775
	1132	P26010	Integrin beta-7 OS=Homo sapiens GN=ITGB7 PE=1 SV=1 - [ITB7_HUMAN]	41.35	2	1	17	26	798	86.8468	6.03662
	1133	Q9Y617	Phosphoserine aminotransferase OS=Homo sapiens GN=PSAT1 PE=1 SV=2 - [SERC_HUMAN]	41.35	2	2	10	12	370	40.3968	7.66455
	1134	Q13495-3	Isoform 2 of Mastermind-like domain-containing protein 1 OS=Homo sapiens GN=MAMLD1 - [MAMD1_HUMAN]	41.28	1	1	21	41	998	106.43	7.40088
	1135	P35367	Histamine H1 receptor OS=Homo sapiens GN=HRH1 PE=1 SV=1 - [HRH1_HUMAN]	41.27	1	1	12	29	487	55.7476	9.21729
	1136	Q9C0H2-4	Isoform 4 of Protein tweety homolog 3 OS=Homo sapiens GN=TTYH3 - [TTYH3_HUMAN]	41.25	4	1	13	25	526	57.9452	5.31299
	1137	Q9BSJ2	Gamma-tubulin complex component 2 OS=Homo sapiens GN=TUBGCP2 PE=1 SV=2 - [GCP2_HUMAN]	41.24	3	1	24	81	902	102.469	6.84424
	1138	Q9BQN1	Protein FAM83C OS=Homo sapiens GN=FAM83C PE=1 SV=3 - [FA83C_HUMAN]	41.23	1	1	23	48	747	81.0273	8.07471
	1139	Q27J81	Inverted formin-2 OS=Homo sapiens GN=INF2 PE=1 SV=2 - [INF2_HUMAN]	41.23	3	1	30	79	1249	135.54	5.37646
	1140	P51801	Chloride channel protein ClC-Kb OS=Homo sapiens GN=CLCNKB PE=1 SV=3 - [CLCKB_HUMAN]	41.19	5	1	17	73	687	75.397	8.00146
	1141	O15040	Tectonin beta-propeller repeat-containing protein 2 OS=Homo sapiens GN=TECPR2 PE=1 SV=4 - [TCPR2_HUMAN]	41.18	2	1	31	50	1411	153.751	5.5542
	1142	Q5JXB2	Putative ubiquitin-conjugating enzyme E2 N-like OS=Homo sapiens GN=UBE2NL PE=1 SV=1 - [UE2NL_HUMAN]	41.18	2	3	8	34	153	17.3661	5.92236
	1143	Q8TEW0-2	Isoform 2 of Partitioning defective 3 homolog OS=Homo sapiens GN=PARD3 - [PARD3_HUMAN]	41.17	11	1	34	64	1353	151.057	7.79639
	1144	O60245-3	Isoform C of Protocadherin-7 OS=Homo sapiens GN=PCDH7 - [PCDH7_HUMAN]	41.17	3	2	30	62	1200	130.223	5.18604
	1145	Q00341	Vigilin OS=Homo sapiens GN=HDLBP PE=1 SV=2 - [VIGLN_HUMAN]	41.17	2	1	32	54	1268	141.368	6.87354
	1146	Q15005	Signal peptidase complex subunit 2 OS=Homo sapiens GN=SPCS2 PE=1 SV=3 - [SPCS2_HUMAN]	41.15	1	1	7	33	226	24.9867	8.47021
	1147	Q9H7R5-2	Isoform 2 of Zinc finger protein 665 OS=Homo sapiens GN=ZNF665 - [ZN665_HUMAN]	41.15	2	1	19	32	678	77.5899	9.1001
	1148	Q92598	Heat shock protein 105 kDa OS=Homo sapiens GN=HSPH1 PE=1 SV=1 - [HS105_HUMAN]	41.14	3	4	24	49	858	96.8037	5.38916
	1149	Q8IYE1	Coiled-coil domain-containing protein 13 OS=Homo sapiens GN=CCDC13 PE=2 SV=2 - [CCD13_HUMAN]	41.12	1	1	21	40	715	80.8344	8.83643
	1150	Q9P265	Disco-interacting protein 2 homolog B OS=Homo sapiens GN=DIP2B PE=1 SV=3 - [DIP2B_HUMAN]	41.12	1	1	43	88	1576	171.382	8.08936
	1151	Q4VX62	Putative uncharacterized protein C6orf99 OS=Homo sapiens GN=C6orf99 PE=4 SV=1 - [CF099_HUMAN]	41.09	1	1	7	10	202	22.7513	8.20654
	1152	O75417	DNA polymerase theta OS=Homo sapiens GN=POLQ PE=1 SV=2 - [DPOLQ_HUMAN]	41.08	2	1	64	118	2590	289.437	7.35693
	1153	Q15942	Zyxin OS=Homo sapiens GN=ZYX PE=1 SV=1 - [ZYX_HUMAN]	41.08	1	3	14	33	572	61.2382	6.66846
	1154	Q9H0B3-4	Isoform 4 of Uncharacterized protein KIAA1683 OS=Homo sapiens GN=KIAA1683 - [K1683_HUMAN]	41.04	3	1	39	158	1367	147.172	10.1694
	1155	P23919	Thymidylate kinase OS=Homo sapiens GN=DTYMK PE=1 SV=4 - [KTHY_HUMAN]	41.04	1	1	6	17	212	23.8045	8.26514
	1156	O75128-2	Isoform 2 of Protein cordon-bleu OS=Homo sapiens GN=COBL - [COBL_HUMAN]	41.03	5	1	37	67	1343	143.84	7.41553
	1157	Q14573	Inositol 1,4,5-trisphosphate receptor type 3 OS=Homo sapiens GN=ITPR3 PE=1 SV=2 - [ITPR3_HUMAN]	41.03	1	1	80	178	2671	303.912	6.48096
	1158	Q9H2G2-2	Isoform 2 of STE20-like serine/threonine-protein kinase OS=Homo sapiens GN=SLK - [SLK_HUMAN]	41.03	2	1	35	63	1204	138.91	5.09717
	1159	Q8N9V2	Probable E3 ubiquitin-protein ligase TRIML1 OS=Homo sapiens GN=TRIML1 PE=1 SV=1 - [TRIML_HUMAN]	41.03	1	1	14	52	468	52.9683	5.49072
	1160	Q8N4C8-4	Isoform 4 of Misshapen-like kinase 1 OS=Homo sapiens GN=MINK1 - [MINK1_HUMAN]	41.01	13	1	44	149	1312	147.562	7.54736
	1161	Q5TA45-3	Isoform 3 of Integrator complex subunit 11 OS=Homo sapiens GN=CPSF3L - [INT11_HUMAN]	41	5	1	14	36	578	65.1975	8.35303
	1162	Q15836	Vesicle-associated membrane protein 3 OS=Homo sapiens GN=VAMP3 PE=1 SV=3 - [VAMP3_HUMAN]	41	2	2	3	21	100	11.302	8.79248
	1163	P33527	Multidrug resistance-associated protein 1 OS=Homo sapiens GN=ABCC1 PE=1 SV=3 - [MRP1_HUMAN]	40.95	9	1	36	72	1531	171.481	7.10791
	1164	Q02218-2	Isoform 2 of 2-oxoglutarate dehydrogenase, mitochondrial OS=Homo sapiens GN=OGDH - [ODO1_HUMAN]	40.92	3	1	30	68	1019	115.44	7.02002
	1165	Q68CZ2	Tensin-3 OS=Homo sapiens GN=TNS3 PE=1 SV=2 - [TENS3_HUMAN]	40.9	4	1	34	61	1445	155.169	6.81494
	1166	Q8TF46	DIS3-like exonuclease 1 OS=Homo sapiens GN=DIS3L PE=1 SV=2 - [DI3L1_HUMAN]	40.89	2	1	27	51	1054	120.711	6.53662
	1167	O75947-2	Isoform 2 of ATP synthase subunit d, mitochondrial OS=Homo sapiens GN=ATP5H - [ATP5H_HUMAN]	40.88	2	1	5	10	137	15.7632	7.18115
	1168	O15090	Zinc finger protein 536 OS=Homo sapiens GN=ZNF536 PE=1 SV=3 - [ZN536_HUMAN]	40.85	1	1	36	66	1300	141.328	7.26904
	1169	O75326	Semaphorin-7A OS=Homo sapiens GN=SEMA7A PE=1 SV=1 - [SEM7A_HUMAN]	40.84	2	1	20	34	666	74.7762	7.63525
	1170	Q5VST9-6	Isoform 5 of Obscurin OS=Homo sapiens GN=OBSCN - [OBSCN_HUMAN]	40.82	5	1	207	360	8483	924.392	5.97314
	1171	Q92824	Proprotein convertase subtilisin/kexin type 5 OS=Homo sapiens GN=PCSK5 PE=1 SV=4 - [PCSK5_HUMAN]	40.81	1	1	49	122	1860	206.802	6.1001
	1172	O75131	Copine-3 OS=Homo sapiens GN=CPNE3 PE=1 SV=1 - [CPNE3_HUMAN]	40.78	10	7	17	44	537	60.0921	5.84619
	1173	Q13641	Trophoblast glycoprotein OS=Homo sapiens GN=TPBG PE=1 SV=1 - [TPBG_HUMAN]	40.71	1	2	10	18	420	46.0028	6.82959
	1174	Q9ULI4	Kinesin-like protein KIF26A OS=Homo sapiens GN=KIF26A PE=2 SV=3 - [KI26A_HUMAN]	40.7	1	1	49	116	1882	194.468	8.80713
	1175	P31997	Carcinoembryonic antigen-related cell adhesion molecule 8 OS=Homo sapiens GN=CEACAM8 PE=1 SV=2 - [CEAM8_HUMAN]	40.69	1	1	6	15	349	38.1301	7.38623
	1176	P46782	40S ribosomal protein S5 OS=Homo sapiens GN=RPS5 PE=1 SV=4 - [RS5_HUMAN]	40.69	1	5	9	51	204	22.8621	9.71533
	1177	Q96AA8-2	Isoform 2 of Janus kinase and microtubule-interacting protein 2 OS=Homo sapiens GN=JAKMIP2 - [JKIP2_HUMAN]	40.68	3	1	30	73	789	92.2391	6.17627
	1178	Q9P0J7	E3 ubiquitin-protein ligase KCMF1 OS=Homo sapiens GN=KCMF1 PE=1 SV=2 - [KCMF1_HUMAN]	40.68	1	1	8	16	381	41.9189	5.65576
	1179	Q9HC58	Sodium/potassium/calcium exchanger 3 OS=Homo sapiens GN=SLC24A3 PE=2 SV=4 - [NCKX3_HUMAN]	40.68	1	1	17	52	644	71.9452	5.35107
	1180	Q6ZMR5-2	Isoform 2 of Transmembrane protease serine 11A OS=Homo sapiens GN=TMPRSS11A - [TM11A_HUMAN]	40.67	2	1	12	26	418	47.2243	9.21729
	1181	P36405	ADP-ribosylation factor-like protein 3 OS=Homo sapiens GN=ARL3 PE=1 SV=2 - [ARL3_HUMAN]	40.66	1	2	6	13	182	20.4428	7.23975
	1182	Q6UXM1	Leucine-rich repeats and immunoglobulin-like domains protein 3 OS=Homo sapiens GN=LRIG3 PE=2 SV=1 - [LRIG3_HUMAN]	40.66	2	1	31	53	1119	123.355	6.18896
	1183	P55209	Nucleosome assembly protein 1-like 1 OS=Homo sapiens GN=NAP1L1 PE=1 SV=1 - [NP1L1_HUMAN]	40.66	1	2	8	34	391	45.3459	4.4624
	1184	O15031	Plexin-B2 OS=Homo sapiens GN=PLXNB2 PE=1 SV=3 - [PLXB2_HUMAN]	40.59	2	10	52	126	1838	204.997	6.23975
	1185	Q9H210	Olfactory receptor 2D2 OS=Homo sapiens GN=OR2D2 PE=2 SV=4 - [OR2D2_HUMAN]	40.58	1	1	7	51	308	34.1494	9.12939
	1186	Q16851	UTP--glucose-1-phosphate uridylyltransferase OS=Homo sapiens GN=UGP2 PE=1 SV=5 - [UGPA_HUMAN]	40.55	2	1	15	19	508	56.9047	8.14795
	1187	Q86Y07	Serine/threonine-protein kinase VRK2 OS=Homo sapiens GN=VRK2 PE=1 SV=3 - [VRK2_HUMAN]	40.55	3	1	15	30	508	58.1038	8.83643
	1188	O60282	Kinesin heavy chain isoform 5C OS=Homo sapiens GN=KIF5C PE=1 SV=1 - [KIF5C_HUMAN]	40.54	2	3	34	86	957	109.427	6.18896
	1189	P07814	Bifunctional glutamate/proline--tRNA ligase OS=Homo sapiens GN=EPRS PE=1 SV=5 - [SYEP_HUMAN]	40.54	1	1	46	78	1512	170.483	7.32764
	1190	Q8NFP9	Neurobeachin OS=Homo sapiens GN=NBEA PE=1 SV=3 - [NBEA_HUMAN]	40.53	3	1	71	136	2946	327.614	6.17627
	1191	O43776	Asparagine--tRNA ligase, cytoplasmic OS=Homo sapiens GN=NARS PE=1 SV=1 - [SYNC_HUMAN]	40.51	1	2	18	42	548	62.9025	6.25244
	1192	Q14669-3	Isoform 3 of E3 ubiquitin-protein ligase TRIP12 OS=Homo sapiens GN=TRIP12 - [TRIPC_HUMAN]	40.49	4	1	55	98	2040	225.379	8.68994
	1193	Q9Y566-3	Isoform 3 of SH3 and multiple ankyrin repeat domains protein 1 OS=Homo sapiens GN=SHANK1 - [SHAN1_HUMAN]	40.47	3	1	47	86	2152	223.993	8.22119
	1194	Q92562	Polyphosphoinositide phosphatase OS=Homo sapiens GN=FIG4 PE=1 SV=1 - [FIG4_HUMAN]	40.46	1	1	22	33	907	103.569	6.91748
	1195	P18084	Integrin beta-5 OS=Homo sapiens GN=ITGB5 PE=1 SV=1 - [ITB5_HUMAN]	40.43	1	4	23	63	799	87.9962	6.06201
	1196	P10075	Zinc finger protein GLI4 OS=Homo sapiens GN=GLI4 PE=1 SV=2 - [GLI4_HUMAN]	40.43	1	1	7	8	376	41.1191	8.80713
	1197	Q86VP6	Cullin-associated NEDD8-dissociated protein 1 OS=Homo sapiens GN=CAND1 PE=1 SV=2 - [CAND1_HUMAN]	40.41	3	13	35	114	1230	136.289	5.78271
	1198	P42695	Condensin-2 complex subunit D3 OS=Homo sapiens GN=NCAPD3 PE=1 SV=2 - [CNDD3_HUMAN]	40.39	1	1	41	99	1498	168.783	7.50342
	1199	Q4VXU2	Polyadenylate-binding protein 1-like OS=Homo sapiens GN=PABPC1L PE=2 SV=1 - [PAP1L_HUMAN]	40.39	2	1	19	64	614	68.3485	8.86572
	1200	P49588	Alanine--tRNA ligase, cytoplasmic OS=Homo sapiens GN=AARS PE=1 SV=2 - [SYAC_HUMAN]	40.39	1	4	29	53	968	106.743	5.52881
	1201	O95714	E3 ubiquitin-protein ligase HERC2 OS=Homo sapiens GN=HERC2 PE=1 SV=2 - [HERC2_HUMAN]	40.38	1	1	124	279	4834	526.895	6.27783
	1202	P06748-2	Isoform 2 of Nucleophosmin OS=Homo sapiens GN=NPM1 - [NPM_HUMAN]	40.38	3	2	8	28	265	29.4462	4.61475
	1203	P62750	60S ribosomal protein L23a OS=Homo sapiens GN=RPL23A PE=1 SV=1 - [RL23A_HUMAN]	40.38	1	2	7	26	156	17.6841	10.4478
	1204	Q7Z2W4	Zinc finger CCCH-type antiviral protein 1 OS=Homo sapiens GN=ZC3HAV1 PE=1 SV=3 - [ZCCHV_HUMAN]	40.35	5	3	22	38	902	101.367	8.39697
	1205	Q9Y295	Developmentally-regulated GTP-binding protein 1 OS=Homo sapiens GN=DRG1 PE=1 SV=1 - [DRG1_HUMAN]	40.33	1	1	10	21	367	40.5168	8.89502
	1206	Q9P0M6	Core histone macro-H2A.2 OS=Homo sapiens GN=H2AFY2 PE=1 SV=3 - [H2AW_HUMAN]	40.32	1	1	10	48	372	40.0334	9.68604
	1207	Q8WZ42-12	Isoform 12 of Titin OS=Homo sapiens GN=TTN - [TITIN_HUMAN]	40.32	13	3	933	1869	35991	3992.14	6.39209
	1208	Q8TD26	Chromodomain-helicase-DNA-binding protein 6 OS=Homo sapiens GN=CHD6 PE=1 SV=4 - [CHD6_HUMAN]	40.26	1	1	73	164	2715	305.22	6.26514
	1209	Q99816	Tumor susceptibility gene 101 protein OS=Homo sapiens GN=TSG101 PE=1 SV=2 - [TS101_HUMAN]	40.26	2	4	12	26	390	43.9165	6.45557
	1210	Q5T4S7-2	Isoform 2 of E3 ubiquitin-protein ligase UBR4 OS=Homo sapiens GN=UBR4 - [UBR4_HUMAN]	40.22	5	3	127	325	5204	575.592	6.01123
	1211	Q13424	Alpha-1-syntrophin OS=Homo sapiens GN=SNTA1 PE=1 SV=1 - [SNTA1_HUMAN]	40.2	1	1	14	28	505	53.8619	6.80029
	1212	Q8N3C0	Activating signal cointegrator 1 complex subunit 3 OS=Homo sapiens GN=ASCC3 PE=1 SV=3 - [ASCC3_HUMAN]	40.19	2	2	56	107	2202	251.301	7.09326
	1213	Q8IY63	Angiomotin-like protein 1 OS=Homo sapiens GN=AMOTL1 PE=1 SV=1 - [AMOL1_HUMAN]	40.17	2	1	29	73	956	106.508	7.10791
	1214	P36776	Lon protease homolog, mitochondrial OS=Homo sapiens GN=LONP1 PE=1 SV=2 - [LONM_HUMAN]	40.15	1	1	26	63	959	106.422	6.39209
	1215	P49448	Glutamate dehydrogenase 2, mitochondrial OS=Homo sapiens GN=GLUD2 PE=1 SV=2 - [DHE4_HUMAN]	40.14	2	1	16	32	558	61.3954	8.45557
	1216	Q15758	Neutral amino acid transporter B(0) OS=Homo sapiens GN=SLC1A5 PE=1 SV=2 - [AAAT_HUMAN]	40.11	3	7	15	98	541	56.5623	5.47803
	1217	O75382-2	Isoform Beta of Tripartite motif-containing protein 3 OS=Homo sapiens GN=TRIM3 - [TRIM3_HUMAN]	40.11	4	1	22	60	733	79.5603	7.91357
	1218	O95782-2	Isoform B of AP-2 complex subunit alpha-1 OS=Homo sapiens GN=AP2A1 - [AP2A1_HUMAN]	40.1	5	8	27	80	955	105.295	7.66455
	1219	P07942	Laminin subunit beta-1 OS=Homo sapiens GN=LAMB1 PE=1 SV=2 - [LAMB1_HUMAN]	40.09	1	4	46	108	1786	197.909	4.94482
	1220	P37837	Transaldolase OS=Homo sapiens GN=TALDO1 PE=1 SV=2 - [TALDO_HUMAN]	40.06	1	2	13	28	337	37.5165	6.81494
	1221	P04264	Keratin, type II cytoskeletal 1 OS=Homo sapiens GN=KRT1 PE=1 SV=6 - [K2C1_HUMAN]	40.06	3	3	16	30	644	65.999	8.11865
	1222	P23246	Splicing factor, proline- and glutamine-rich OS=Homo sapiens GN=SFPQ PE=1 SV=2 - [SFPQ_HUMAN]	40.03	2	1	22	67	707	76.1016	9.43701
	1223	Q9UMD9	Collagen alpha-1(XVII) chain OS=Homo sapiens GN=COL17A1 PE=1 SV=3 - [COHA1_HUMAN]	40.01	2	1	41	119	1497	150.326	8.79248
	1224	Q69YN4	Protein virilizer homolog OS=Homo sapiens GN=KIAA1429 PE=1 SV=2 - [VIR_HUMAN]	40.01	3	1	46	110	1812	201.898	5.0083
	1225	Q9NZS9	Bifunctional apoptosis regulator OS=Homo sapiens GN=BFAR PE=1 SV=1 - [BFAR_HUMAN]	40	1	1	11	16	450	52.704	6.53662
	1226	O75747	Phosphatidylinositol 4-phosphate 3-kinase C2 domain-containing subunit gamma OS=Homo sapiens GN=PIK3C2G PE=1 SV=3 - [P3C2G_HUMAN]	40	1	1	33	99	1445	165.609	6.93213
	1227	Q8WXE9	Stonin-2 OS=Homo sapiens GN=STON2 PE=1 SV=1 - [STON2_HUMAN]	40	2	1	25	55	905	101.102	5.38916
	1228	Q12948	Forkhead box protein C1 OS=Homo sapiens GN=FOXC1 PE=1 SV=3 - [FOXC1_HUMAN]	39.96	1	1	9	24	553	56.7535	8.51416
	1229	Q16543	Hsp90 co-chaperone Cdc37 OS=Homo sapiens GN=CDC37 PE=1 SV=1 - [CDC37_HUMAN]	39.95	1	2	12	36	378	44.44	5.24951
	1230	Q15149	Plectin OS=Homo sapiens GN=PLEC PE=1 SV=3 - [PLEC_HUMAN]	39.92	9	2	149	267	4684	531.466	5.96045
	1231	Q8N6C5	Immunoglobulin superfamily member 1 OS=Homo sapiens GN=IGSF1 PE=1 SV=3 - [IGSF1_HUMAN]	39.9	4	3	26	73	1336	148.839	5.89697
	1232	Q03001	Dystonin OS=Homo sapiens GN=DST PE=1 SV=4 - [DYST_HUMAN]	39.89	1	1	198	408	7570	860.127	5.24951
	1233	O94804	Serine/threonine-protein kinase 10 OS=Homo sapiens GN=STK10 PE=1 SV=1 - [STK10_HUMAN]	39.88	1	5	32	64	968	112.065	6.94678
	1234	A6NKD9	Coiled-coil domain-containing protein 85C OS=Homo sapiens GN=CCDC85C PE=1 SV=1 - [CC85C_HUMAN]	39.86	1	1	11	30	419	45.182	6.96143
	1235	O95239	Chromosome-associated kinesin KIF4A OS=Homo sapiens GN=KIF4A PE=1 SV=3 - [KIF4A_HUMAN]	39.85	3	2	39	94	1232	139.794	6.26514
	1236	P16401	Histone H1.5 OS=Homo sapiens GN=HIST1H1B PE=1 SV=3 - [H15_HUMAN]	39.82	1	5	11	58	226	22.5665	10.9165
	1237	Q15796-2	Isoform Short of Mothers against decapentaplegic homolog 2 OS=Homo sapiens GN=SMAD2 - [SMAD2_HUMAN]	39.82	9	1	11	18	437	48.9243	7.09326
	1238	Q9UN37	Vacuolar protein sorting-associated protein 4A OS=Homo sapiens GN=VPS4A PE=1 SV=1 - [VPS4A_HUMAN]	39.82	3	1	14	44	437	48.867	7.79639
	1239	Q9NP72	Ras-related protein Rab-18 OS=Homo sapiens GN=RAB18 PE=1 SV=1 - [RAB18_HUMAN]	39.81	2	2	6	6	206	22.9626	5.23682
	1240	P22004	Bone morphogenetic protein 6 OS=Homo sapiens GN=BMP6 PE=1 SV=1 - [BMP6_HUMAN]	39.77	1	1	13	24	513	57.1894	8.104
	1241	P36507	Dual specificity mitogen-activated protein kinase kinase 2 OS=Homo sapiens GN=MAP2K2 PE=1 SV=1 - [MP2K2_HUMAN]	39.75	1	2	11	39	400	44.3961	6.55127
	1242	Q9H939-2	Isoform 2 of Proline-serine-threonine phosphatase-interacting protein 2 OS=Homo sapiens GN=PSTPIP2 - [PPIP2_HUMAN]	39.74	1	1	7	15	312	36.4225	8.70459
	1243	P29474	Nitric oxide synthase, endothelial OS=Homo sapiens GN=NOS3 PE=1 SV=3 - [NOS3_HUMAN]	39.73	3	1	32	95	1203	133.205	7.26904
	1244	P61313	60S ribosomal protein L15 OS=Homo sapiens GN=RPL15 PE=1 SV=2 - [RL15_HUMAN]	39.71	1	3	8	18	204	24.1311	11.6196
	1245	Q9HD67	Unconventional myosin-X OS=Homo sapiens GN=MYO10 PE=1 SV=3 - [MYO10_HUMAN]	39.7	1	1	58	121	2058	237.198	6.21436
	1246	P23458	Tyrosine-protein kinase JAK1 OS=Homo sapiens GN=JAK1 PE=1 SV=2 - [JAK1_HUMAN]	39.69	1	2	31	85	1154	133.191	7.54736
	1247	Q9NYU2	UDP-glucose:glycoprotein glucosyltransferase 1 OS=Homo sapiens GN=UGGT1 PE=1 SV=3 - [UGGG1_HUMAN]	39.68	2	1	35	80	1555	177.078	5.63037
	1248	P78356	Phosphatidylinositol 5-phosphate 4-kinase type-2 beta OS=Homo sapiens GN=PIP4K2B PE=1 SV=1 - [PI42B_HUMAN]	39.66	2	1	16	26	416	47.3478	7.32764
	1249	Q8N4C6-10	Isoform 3 of Ninein OS=Homo sapiens GN=NIN - [NIN_HUMAN]	39.65	9	1	66	152	2116	245.983	5.03369
	1250	Q86YP4-2	Isoform 2 of Transcriptional repressor p66-alpha OS=Homo sapiens GN=GATAD2A - [P66A_HUMAN]	39.64	2	1	20	51	608	65.185	9.80322
	1251	Q92542	Nicastrin OS=Homo sapiens GN=NCSTN PE=1 SV=2 - [NICA_HUMAN]	39.63	2	2	15	32	709	78.3615	5.98584
	1252	P42356	Phosphatidylinositol 4-kinase alpha OS=Homo sapiens GN=PI4KA PE=1 SV=3 - [PI4KA_HUMAN]	39.63	5	5	62	149	2044	231.17	6.87354
	1253	Q9UPR6	Zinc finger RNA-binding protein 2 OS=Homo sapiens GN=ZFR2 PE=2 SV=3 - [ZFR2_HUMAN]	39.62	1	1	25	68	939	101.267	8.44092
	1254	P55786	Puromycin-sensitive aminopeptidase OS=Homo sapiens GN=NPEPPS PE=1 SV=2 - [PSA_HUMAN]	39.61	2	5	25	52	919	103.211	5.71924
	1255	Q86X45-2	Isoform 2 of Protein tilB homolog OS=Homo sapiens GN=LRRC6 - [TILB_HUMAN]	39.61	2	1	12	39	414	48.0888	6.55127
	1256	Q99551	Transcription termination factor, mitochondrial OS=Homo sapiens GN=MTERF PE=1 SV=1 - [MTERF_HUMAN]	39.6	1	1	14	36	399	45.749	9.42236
	1257	P55060-3	Isoform 3 of Exportin-2 OS=Homo sapiens GN=CSE1L - [XPO2_HUMAN]	39.58	3	1	24	49	945	107.709	5.8208
	1258	Q9BZA7-3	Isoform 3 of Protocadherin-11 X-linked OS=Homo sapiens GN=PCDH11X - [PC11X_HUMAN]	39.57	12	1	27	78	1337	146.426	5.14795
	1259	Q53GI3	Zinc finger protein 394 OS=Homo sapiens GN=ZNF394 PE=2 SV=2 - [ZN394_HUMAN]	39.57	1	1	17	39	561	64.2157	7.89893
	1260	Q9NRG1	Phosphoribosyltransferase domain-containing protein 1 OS=Homo sapiens GN=PRTFDC1 PE=1 SV=1 - [PRDC1_HUMAN]	39.56	1	1	5	6	225	25.657	6.15088
	1261	Q96PE1	G-protein coupled receptor 124 OS=Homo sapiens GN=GPR124 PE=1 SV=2 - [GP124_HUMAN]	39.54	2	1	31	54	1338	142.557	8.44092
	1262	Q8N5A5-2	Isoform 2 of Zinc finger CCCH-type with G patch domain-containing protein OS=Homo sapiens GN=ZGPAT - [ZGPAT_HUMAN]	39.53	3	1	14	23	511	55.4658	5.5542
	1263	P07195	L-lactate dehydrogenase B chain OS=Homo sapiens GN=LDHB PE=1 SV=2 - [LDHB_HUMAN]	39.52	3	6	13	92	334	36.6151	6.04932
	1264	Q8NDA2	Hemicentin-2 OS=Homo sapiens GN=HMCN2 PE=2 SV=2 - [HMCN2_HUMAN]	39.51	3	1	105	178	5065	542.264	5.8335
	1265	Q9H254	Spectrin beta chain, non-erythrocytic 4 OS=Homo sapiens GN=SPTBN4 PE=1 SV=2 - [SPTN4_HUMAN]	39.51	5	1	74	205	2564	288.808	6.01123
	1266	Q8N443-3	Isoform 3 of RIB43A-like with coiled-coils protein 1 OS=Homo sapiens GN=RIBC1 - [RIBC1_HUMAN]	39.5	1	1	8	28	238	27.2286	9.1001
	1267	Q8IWE4	DCN1-like protein 3 OS=Homo sapiens GN=DCUN1D3 PE=1 SV=1 - [DCNL3_HUMAN]	39.47	1	4	9	26	304	34.2696	5.12256
	1268	O00571-2	Isoform 2 of ATP-dependent RNA helicase DDX3X OS=Homo sapiens GN=DDX3X - [DDX3X_HUMAN]	39.47	3	3	19	73	646	71.3109	6.62451
	1269	P46821	Microtubule-associated protein 1B OS=Homo sapiens GN=MAP1B PE=1 SV=2 - [MAP1B_HUMAN]	39.47	3	8	61	144	2468	270.468	4.80518
	1270	Q9Y6V0	Protein piccolo OS=Homo sapiens GN=PCLO PE=1 SV=4 - [PCLO_HUMAN]	39.47	5	2	134	303	5065	552.937	6.50732
	1271	Q8NF91	Nesprin-1 OS=Homo sapiens GN=SYNE1 PE=1 SV=4 - [SYNE1_HUMAN]	39.47	5	2	245	489	8797	1010.46	5.52881
	1272	Q92616	Translational activator GCN1 OS=Homo sapiens GN=GCN1L1 PE=1 SV=6 - [GCN1L_HUMAN]	39.46	1	1	71	164	2671	292.572	7.47412
	1273	Q8IYB7	DIS3-like exonuclease 2 OS=Homo sapiens GN=DIS3L2 PE=1 SV=4 - [DI3L2_HUMAN]	39.44	1	1	21	48	885	99.2165	6.1001
	1274	Q13425	Beta-2-syntrophin OS=Homo sapiens GN=SNTB2 PE=1 SV=1 - [SNTB2_HUMAN]	39.44	2	1	17	27	540	57.913	8.82178
	1275	Q8TBX8	Phosphatidylinositol 5-phosphate 4-kinase type-2 gamma OS=Homo sapiens GN=PIP4K2C PE=1 SV=3 - [PI42C_HUMAN]	39.43	2	2	12	40	421	47.2701	6.84424
	1276	Q9H2W6	39S ribosomal protein L46, mitochondrial OS=Homo sapiens GN=MRPL46 PE=1 SV=1 - [RM46_HUMAN]	39.43	1	1	9	26	279	31.6854	7.04932
	1277	Q14203-6	Isoform 6 of Dynactin subunit 1 OS=Homo sapiens GN=DCTN1 - [DCTN1_HUMAN]	39.42	6	1	36	71	1271	140.8	5.66846
	1278	Q9Y6R1-2	Isoform 2 of Electrogenic sodium bicarbonate cotransporter 1 OS=Homo sapiens GN=SLC4A4 - [S4A4_HUMAN]	39.42	4	1	22	57	1035	115.965	6.82959
	1279	Q96Q15	Serine/threonine-protein kinase SMG1 OS=Homo sapiens GN=SMG1 PE=1 SV=3 - [SMG1_HUMAN]	39.42	4	1	90	206	3661	410.241	6.45557
	1280	P53990-2	Isoform 2 of IST1 homolog OS=Homo sapiens GN=IST1 - [IST1_HUMAN]	39.4	5	3	7	22	335	36.599	5.43994
	1281	Q9ULV0	Unconventional myosin-Vb OS=Homo sapiens GN=MYO5B PE=1 SV=3 - [MYO5B_HUMAN]	39.39	1	1	54	156	1848	213.538	7.1958
	1282	P46778	60S ribosomal protein L21 OS=Homo sapiens GN=RPL21 PE=1 SV=2 - [RL21_HUMAN]	39.38	1	1	5	13	160	18.5531	10.4917
	1283	Q9H9B1	Histone-lysine N-methyltransferase EHMT1 OS=Homo sapiens GN=EHMT1 PE=1 SV=4 - [EHMT1_HUMAN]	39.37	1	1	27	75	1298	141.377	5.75732
	1284	Q2WGJ9	Fer-1-like protein 6 OS=Homo sapiens GN=FER1L6 PE=2 SV=2 - [FR1L6_HUMAN]	39.36	1	1	49	91	1857	209.176	6.37939
	1285	Q9UPN3	Microtubule-actin cross-linking factor 1, isoforms 1/2/3/5 OS=Homo sapiens GN=MACF1 PE=1 SV=4 - [MACF1_HUMAN]	39.31	5	1	220	416	7388	837.787	5.38916
	1286	Q9UBC5	Unconventional myosin-Ia OS=Homo sapiens GN=MYO1A PE=1 SV=1 - [MYO1A_HUMAN]	39.31	1	1	37	73	1043	118.326	9.30518
	1287	Q9UGM5	Fetuin-B OS=Homo sapiens GN=FETUB PE=1 SV=2 - [FETUB_HUMAN]	39.27	2	1	10	22	382	42.028	6.82959
	1288	P53621-2	Isoform 2 of Coatomer subunit alpha OS=Homo sapiens GN=COPA - [COPA_HUMAN]	39.25	2	3	34	72	1233	139.235	7.59131
	1289	P46459	Vesicle-fusing ATPase OS=Homo sapiens GN=NSF PE=1 SV=3 - [NSF_HUMAN]	39.25	1	1	21	46	744	82.5421	6.94678
	1290	Q6P7N7	Transmembrane protein 81 OS=Homo sapiens GN=TMEM81 PE=2 SV=1 - [TMM81_HUMAN]	39.22	1	1	5	9	255	28.4501	8.63135
	1291	Q9NUQ9	Protein FAM49B OS=Homo sapiens GN=FAM49B PE=1 SV=1 - [FA49B_HUMAN]	39.2	1	2	9	23	324	36.7246	6.06201
	1292	Q7Z333-3	Isoform 3 of Probable helicase senataxin OS=Homo sapiens GN=SETX - [SETX_HUMAN]	39.18	3	1	63	113	2644	299.231	7.21045
	1293	Q9H930	Nuclear body protein SP140-like protein OS=Homo sapiens GN=SP140L PE=2 SV=3 - [SP14L_HUMAN]	39.14	3	1	21	42	580	66.9624	8.48486
	1294	P27708	CAD protein OS=Homo sapiens GN=CAD PE=1 SV=3 - [PYR1_HUMAN]	39.1	1	3	50	103	2225	242.829	6.45557
	1295	Q96HP0	Dedicator of cytokinesis protein 6 OS=Homo sapiens GN=DOCK6 PE=1 SV=3 - [DOCK6_HUMAN]	39.08	1	1	53	121	2047	229.414	6.7417
	1296	Q8N283	Ankyrin repeat domain-containing protein 35 OS=Homo sapiens GN=ANKRD35 PE=2 SV=2 - [ANR35_HUMAN]	39.06	1	1	26	52	1001	109.898	6.02393
	1297	Q9UHM6-2	Isoform 2 of Melanopsin OS=Homo sapiens GN=OPN4 - [OPN4_HUMAN]	39.06	2	1	12	22	489	53.7866	9.27588
	1298	Q49AJ0	Protein FAM135B OS=Homo sapiens GN=FAM135B PE=2 SV=2 - [F135B_HUMAN]	39.05	4	1	32	61	1406	155.672	5.85889
	1299	A6NCM1	Putative IQ and AAA domain-containing protein 1-like OS=Homo sapiens GN=IQCA1P1 PE=5 SV=2 - [IQCAL_HUMAN]	39.05	1	1	27	96	817	94.871	9.24658
	1300	Q14966-3	Isoform 3 of Zinc finger protein 638 OS=Homo sapiens GN=ZNF638 - [ZN638_HUMAN]	39.04	3	1	55	122	1957	218.111	6.41748
	1301	Q6VN20	Ran-binding protein 10 OS=Homo sapiens GN=RANBP10 PE=1 SV=1 - [RBP10_HUMAN]	39.03	1	1	14	40	620	67.2143	6.771
	1302	O95625	Zinc finger and BTB domain-containing protein 11 OS=Homo sapiens GN=ZBTB11 PE=1 SV=2 - [ZBT11_HUMAN]	39.03	1	1	23	64	1053	119.308	8.66064
	1303	Q15878-2	Isoform 2 of Voltage-dependent R-type calcium channel subunit alpha-1E OS=Homo sapiens GN=CACNA1E - [CAC1E_HUMAN]	39	3	1	54	120	2251	254.441	8.19189
	1304	Q06418	Tyrosine-protein kinase receptor TYRO3 OS=Homo sapiens GN=TYRO3 PE=1 SV=1 - [TYRO3_HUMAN]	38.99	1	1	18	40	890	96.8434	5.66846
	1305	Q8N3P4-3	Isoform 3 of Vacuolar protein sorting-associated protein 8 homolog OS=Homo sapiens GN=VPS8 - [VPS8_HUMAN]	38.99	3	1	37	89	1426	161.465	5.60498
	1306	P55211	Caspase-9 OS=Homo sapiens GN=CASP9 PE=1 SV=3 - [CASP9_HUMAN]	38.94	2	1	9	17	416	46.2514	6.04932
	1307	Q9Y4B4	Helicase ARIP4 OS=Homo sapiens GN=RAD54L2 PE=1 SV=4 - [ARIP4_HUMAN]	38.92	1	1	33	50	1467	162.667	6.0874
	1308	Q13530	Serine incorporator 3 OS=Homo sapiens GN=SERINC3 PE=2 SV=2 - [SERC3_HUMAN]	38.9	1	1	12	38	473	52.5457	7.45947
	1309	P23284	Peptidyl-prolyl cis-trans isomerase B OS=Homo sapiens GN=PPIB PE=1 SV=2 - [PPIB_HUMAN]	38.89	1	4	10	39	216	23.7275	9.40771
	1310	Q14694-2	Isoform 2 of Ubiquitin carboxyl-terminal hydrolase 10 OS=Homo sapiens GN=USP10 - [UBP10_HUMAN]	38.89	3	1	21	30	846	92.5396	5.69385
	1311	P51649	Succinate-semialdehyde dehydrogenase, mitochondrial OS=Homo sapiens GN=ALDH5A1 PE=1 SV=2 - [SSDH_HUMAN]	38.88	2	1	13	26	535	57.1783	8.27979
	1312	P13591	Neural cell adhesion molecule 1 OS=Homo sapiens GN=NCAM1 PE=1 SV=3 - [NCAM1_HUMAN]	38.81	6	2	23	25	858	94.5152	4.86865
	1313	Q9NV29	Transmembrane protein 100 OS=Homo sapiens GN=TMEM100 PE=2 SV=2 - [TM100_HUMAN]	38.81	1	1	3	5	134	14.3767	9.48096
	1314	O15067	Phosphoribosylformylglycinamidine synthase OS=Homo sapiens GN=PFAS PE=1 SV=4 - [PUR4_HUMAN]	38.79	1	1	31	75	1338	144.643	5.75732
	1315	Q86UY5-2	Isoform 2 of Protein FAM83A OS=Homo sapiens GN=FAM83A - [FA83A_HUMAN]	38.78	1	1	7	15	294	32.1382	9.15869
	1316	P56199	Integrin alpha-1 OS=Homo sapiens GN=ITGA1 PE=1 SV=2 - [ITA1_HUMAN]	38.76	1	2	32	90	1179	130.765	6.29053
	1317	P19338	Nucleolin OS=Homo sapiens GN=NCL PE=1 SV=3 - [NUCL_HUMAN]	38.73	1	9	28	98	710	76.5684	4.70361
	1318	Q9H8X2	Inositol-pentakisphosphate 2-kinase OS=Homo sapiens GN=IPPK PE=1 SV=1 - [IPPK_HUMAN]	38.7	1	1	14	19	491	55.9805	8.36768
	1319	Q7Z7G8-6	Isoform 6 of Vacuolar protein sorting-associated protein 13B OS=Homo sapiens GN=VPS13B - [VP13B_HUMAN]	38.7	6	1	93	187	4021	448.25	6.45557
	1320	P49915	GMP synthase [glutamine-hydrolyzing] OS=Homo sapiens GN=GMPS PE=1 SV=1 - [GUAA_HUMAN]	38.67	1	2	19	34	693	76.667	6.87354
	1321	P19367-4	Isoform 4 of Hexokinase-1 OS=Homo sapiens GN=HK1 - [HXK1_HUMAN]	38.67	6	7	30	79	905	101.02	6.90283
	1322	P46060	Ran GTPase-activating protein 1 OS=Homo sapiens GN=RANGAP1 PE=1 SV=1 - [RAGP1_HUMAN]	38.67	1	5	21	36	587	63.5023	4.67822
	1323	P54098	DNA polymerase subunit gamma-1 OS=Homo sapiens GN=POLG PE=1 SV=1 - [DPOG1_HUMAN]	38.66	1	1	33	58	1239	139.473	6.90283
	1324	Q96T49	Protein phosphatase 1 regulatory inhibitor subunit 16B OS=Homo sapiens GN=PPP1R16B PE=1 SV=1 - [PP16B_HUMAN]	38.62	2	1	17	34	567	63.511	6.49365
	1325	A6QL64	Ankyrin repeat domain-containing protein 36A OS=Homo sapiens GN=ANKRD36 PE=2 SV=3 - [AN36A_HUMAN]	38.59	1	1	54	111	1941	217.331	8.66064
	1326	P22413	Ectonucleotide pyrophosphatase/phosphodiesterase family member 1 OS=Homo sapiens GN=ENPP1 PE=1 SV=2 - [ENPP1_HUMAN]	38.59	1	1	24	43	925	104.857	7.13721
	1327	A6NI56	Coiled-coil domain-containing protein 154 OS=Homo sapiens GN=CCDC154 PE=2 SV=4 - [CC154_HUMAN]	38.58	2	1	20	53	674	75.966	8.38232
	1328	Q92608	Dedicator of cytokinesis protein 2 OS=Homo sapiens GN=DOCK2 PE=1 SV=2 - [DOCK2_HUMAN]	38.58	1	1	58	141	1830	211.812	6.87354
	1329	Q6ZQQ6-2	Isoform 2 of WD repeat-containing protein 87 OS=Homo sapiens GN=WDR87 - [WDR87_HUMAN]	38.56	2	2	71	152	2912	337.564	7.28369
	1330	Q6PID6	Tetratricopeptide repeat protein 33 OS=Homo sapiens GN=TTC33 PE=1 SV=2 - [TTC33_HUMAN]	38.55	1	1	5	11	262	29.3929	5.43994
	1331	P46013	Antigen KI-67 OS=Homo sapiens GN=MKI67 PE=1 SV=2 - [KI67_HUMAN]	38.54	2	1	96	183	3256	358.474	9.45166
	1332	O75923-3	Isoform 3 of Dysferlin OS=Homo sapiens GN=DYSF - [DYSF_HUMAN]	38.53	15	1	54	186	2066	235.763	5.66846
	1333	Q9NXG0	Centlein OS=Homo sapiens GN=CNTLN PE=2 SV=5 - [CNTLN_HUMAN]	38.51	2	1	44	106	1405	161.504	8.14795
	1334	Q8IX18-3	Isoform 3 of Probable ATP-dependent RNA helicase DHX40 OS=Homo sapiens GN=DHX40 - [DHX40_HUMAN]	38.5	4	1	20	23	722	81.7442	8.26514
	1335	P59510	A disintegrin and metalloproteinase with thrombospondin motifs 20 OS=Homo sapiens GN=ADAMTS20 PE=2 SV=2 - [ATS20_HUMAN]	38.48	2	1	48	114	1910	214.58	7.21045
	1336	Q9Y463-3	Isoform 3 of Dual specificity tyrosine-phosphorylation-regulated kinase 1B OS=Homo sapiens GN=DYRK1B - [DYR1B_HUMAN]	38.44	3	1	20	40	601	66.2939	9.0708
	1337	O00161	Synaptosomal-associated protein 23 OS=Homo sapiens GN=SNAP23 PE=1 SV=1 - [SNP23_HUMAN]	38.39	1	1	6	9	211	23.3395	5.0083
	1338	O15230	Laminin subunit alpha-5 OS=Homo sapiens GN=LAMA5 PE=1 SV=8 - [LAMA5_HUMAN]	38.38	3	12	84	200	3695	399.479	7.02002
	1339	Q9NR31	GTP-binding protein SAR1a OS=Homo sapiens GN=SAR1A PE=1 SV=1 - [SAR1A_HUMAN]	38.38	2	3	7	19	198	22.3525	6.68311
	1340	O75691	Small subunit processome component 20 homolog OS=Homo sapiens GN=UTP20 PE=1 SV=3 - [UTP20_HUMAN]	38.38	1	2	75	158	2785	318.182	7.38623
	1341	Q8IYS8	Putative biorientation of chromosomes in cell division protein 1-like 2 OS=Homo sapiens GN=BOD1L2 PE=5 SV=2 - [BD1L2_HUMAN]	38.37	1	1	6	8	172	18.064	5.32568
	1342	P56715	Oxygen-regulated protein 1 OS=Homo sapiens GN=RP1 PE=1 SV=1 - [RP1_HUMAN]	38.36	1	1	44	85	2156	240.511	5.79541
	1343	P10451-5	Isoform 5 of Osteopontin OS=Homo sapiens GN=SPP1 - [OSTP_HUMAN]	38.33	5	5	9	48	300	33.8226	4.61475
	1344	O95747	Serine/threonine-protein kinase OSR1 OS=Homo sapiens GN=OXSR1 PE=1 SV=1 - [OXSR1_HUMAN]	38.33	1	3	16	35	527	57.9861	6.43018
	1345	P35348-6	Isoform 6 of Alpha-1A adrenergic receptor OS=Homo sapiens GN=ADRA1A - [ADA1A_HUMAN]	38.3	1	1	6	8	342	37.4437	8.22119
	1346	P13987	CD59 glycoprotein OS=Homo sapiens GN=CD59 PE=1 SV=1 - [CD59_HUMAN]	38.28	1	4	6	62	128	14.1678	6.48096
	1347	Q14108	Lysosome membrane protein 2 OS=Homo sapiens GN=SCARB2 PE=1 SV=2 - [SCRB2_HUMAN]	38.28	2	3	14	27	478	54.2555	5.13525
	1348	B7ZAQ6	Golgi pH regulator A OS=Homo sapiens GN=GPR89A PE=1 SV=2 - [GPHRA_HUMAN]	38.24	1	1	11	23	455	52.8819	9.27588
	1349	Q14156-3	Isoform 3 of Protein EFR3 homolog A OS=Homo sapiens GN=EFR3A - [EFR3A_HUMAN]	38.22	3	1	24	49	777	87.5241	6.60986
	1350	Q9HCJ5	Zinc finger SWIM domain-containing protein 6 OS=Homo sapiens GN=ZSWIM6 PE=2 SV=2 - [ZSWM6_HUMAN]	38.19	1	1	32	74	1215	133.385	7.35693
	1351	Q12778	Forkhead box protein O1 OS=Homo sapiens GN=FOXO1 PE=1 SV=2 - [FOXO1_HUMAN]	38.17	1	1	13	29	655	69.6174	6.771
	1352	O94972	E3 ubiquitin-protein ligase TRIM37 OS=Homo sapiens GN=TRIM37 PE=1 SV=2 - [TRI37_HUMAN]	38.17	2	1	27	63	964	107.837	5.14795
	1353	P51648	Fatty aldehyde dehydrogenase OS=Homo sapiens GN=ALDH3A2 PE=1 SV=1 - [AL3A2_HUMAN]	38.14	2	1	11	32	485	54.8129	7.88428
	1354	Q92681	Regulatory solute carrier protein family 1 member 1 OS=Homo sapiens GN=RSC1A1 PE=2 SV=1 - [RSCA1_HUMAN]	38.09	1	1	9	34	617	66.7486	4.86865
	1355	Q5VU65	Nuclear pore membrane glycoprotein 210-like OS=Homo sapiens GN=NUP210L PE=2 SV=1 - [P210L_HUMAN]	38.08	1	1	50	102	1888	210.471	7.50342
	1356	Q9NZJ4	Sacsin OS=Homo sapiens GN=SACS PE=1 SV=2 - [SACS_HUMAN]	38.07	2	1	118	212	4579	520.795	7.04932
	1357	P35240-2	Isoform 2 of Merlin OS=Homo sapiens GN=NF2 - [MERL_HUMAN]	38.06	8	1	28	73	620	72.4675	7.10791
	1358	Q9BQ13	BTB/POZ domain-containing protein KCTD14 OS=Homo sapiens GN=KCTD14 PE=1 SV=2 - [KCD14_HUMAN]	38.04	1	1	8	38	255	29.572	8.5874
	1359	Q9UBV8	Peflin OS=Homo sapiens GN=PEF1 PE=1 SV=1 - [PEF1_HUMAN]	38.03	1	1	9	16	284	30.3613	6.53662
	1360	P35611-3	Isoform 3 of Alpha-adducin OS=Homo sapiens GN=ADD1 - [ADDA_HUMAN]	38.02	3	2	18	57	768	84.2504	5.96045
	1361	O60229	Kalirin OS=Homo sapiens GN=KALRN PE=1 SV=2 - [KALRN_HUMAN]	38.02	3	1	76	159	2985	339.96	6.07471
	1362	P13645	Keratin, type I cytoskeletal 10 OS=Homo sapiens GN=KRT10 PE=1 SV=6 - [K1C10_HUMAN]	38.01	1	2	17	27	584	58.7917	5.21143
	1363	Q9Y4B6-2	Isoform 2 of Protein VPRBP OS=Homo sapiens GN=VPRBP - [VPRBP_HUMAN]	37.98	3	1	37	65	1506	168.829	5.05908
	1364	Q8N998	Coiled-coil domain-containing protein 89 OS=Homo sapiens GN=CCDC89 PE=2 SV=1 - [CCD89_HUMAN]	37.97	1	1	13	32	374	43.7815	5.36377
	1365	Q9HB55	Cytochrome P450 3A43 OS=Homo sapiens GN=CYP3A43 PE=1 SV=1 - [CP343_HUMAN]	37.97	4	1	16	44	503	57.6322	8.104
	1366	Q07864	DNA polymerase epsilon catalytic subunit A OS=Homo sapiens GN=POLE PE=1 SV=5 - [DPOE1_HUMAN]	37.97	1	2	57	115	2286	261.351	6.39209
	1367	Q92886	Neurogenin-1 OS=Homo sapiens GN=NEUROG1 PE=1 SV=2 - [NGN1_HUMAN]	37.97	1	1	5	10	237	25.7018	7.31299
	1368	P62424	60S ribosomal protein L7a OS=Homo sapiens GN=RPL7A PE=1 SV=2 - [RL7A_HUMAN]	37.97	1	3	12	30	266	29.977	10.6089
	1369	P23526	Adenosylhomocysteinase OS=Homo sapiens GN=AHCY PE=1 SV=4 - [SAHH_HUMAN]	37.96	2	6	14	44	432	47.6852	6.34131
	1370	Q9P225	Dynein heavy chain 2, axonemal OS=Homo sapiens GN=DNAH2 PE=2 SV=3 - [DYH2_HUMAN]	37.95	3	2	121	315	4427	507.375	6.3667
	1371	P49006	MARCKS-related protein OS=Homo sapiens GN=MARCKSL1 PE=1 SV=2 - [MRP_HUMAN]	37.95	1	1	5	16	195	19.5172	4.66553
	1372	P56730	Neurotrypsin OS=Homo sapiens GN=PRSS12 PE=2 SV=2 - [NETR_HUMAN]	37.94	1	1	26	52	875	97.0044	8.03076
	1373	Q6TFL3-3	Isoform 2 of Coiled-coil domain-containing protein 171 OS=Homo sapiens GN=CCDC171 - [CC171_HUMAN]	37.92	3	1	42	114	1229	142.186	6.78564
	1374	Q13214	Semaphorin-3B OS=Homo sapiens GN=SEMA3B PE=2 SV=1 - [SEM3B_HUMAN]	37.92	2	1	22	49	749	83.0693	8.90967
	1375	P58335-4	Isoform 4 of Anthrax toxin receptor 2 OS=Homo sapiens GN=ANTXR2 - [ANTR2_HUMAN]	37.91	4	2	11	18	488	53.4591	8.26514
	1376	P41252	Isoleucine--tRNA ligase, cytoplasmic OS=Homo sapiens GN=IARS PE=1 SV=2 - [SYIC_HUMAN]	37.88	1	4	28	53	1262	144.406	6.15088
	1377	P04004	Vitronectin OS=Homo sapiens GN=VTN PE=1 SV=1 - [VTNC_HUMAN]	37.87	1	1	10	23	478	54.2712	5.79541
	1378	O60331-2	Isoform 2 of Phosphatidylinositol 4-phosphate 5-kinase type-1 gamma OS=Homo sapiens GN=PIP5K1C - [PI51C_HUMAN]	37.86	6	1	18	59	700	76.5722	5.65576
	1379	P62829	60S ribosomal protein L23 OS=Homo sapiens GN=RPL23 PE=1 SV=1 - [RL23_HUMAN]	37.86	1	1	3	10	140	14.8561	10.5063
	1380	Q9BZF9-2	Isoform 2 of Uveal autoantigen with coiled-coil domains and ankyrin repeats OS=Homo sapiens GN=UACA - [UACA_HUMAN]	37.85	2	1	40	72	1403	161.41	6.93213
	1381	Q9C0G6	Dynein heavy chain 6, axonemal OS=Homo sapiens GN=DNAH6 PE=1 SV=3 - [DYH6_HUMAN]	37.83	1	1	111	220	4158	475.679	5.99854
	1382	A8MVX0-2	Isoform 2 of Rho guanine nucleotide exchange factor 33 OS=Homo sapiens GN=ARHGEF33 - [ARG33_HUMAN]	37.82	2	1	25	47	870	97.4631	6.81494
	1383	Q01484	Ankyrin-2 OS=Homo sapiens GN=ANK2 PE=1 SV=4 - [ANK2_HUMAN]	37.81	3	2	95	192	3957	433.448	5.13525
	1384	P26358	DNA (cytosine-5)-methyltransferase 1 OS=Homo sapiens GN=DNMT1 PE=1 SV=2 - [DNMT1_HUMAN]	37.81	3	1	43	83	1616	183.05	7.75244
	1385	P53999	Activated RNA polymerase II transcriptional coactivator p15 OS=Homo sapiens GN=SUB1 PE=1 SV=3 - [TCP4_HUMAN]	37.8	1	2	5	8	127	14.3864	9.59814
	1386	P01023	Alpha-2-macroglobulin OS=Homo sapiens GN=A2M PE=1 SV=3 - [A2MG_HUMAN]	37.79	2	1	32	57	1474	163.188	6.45557
	1387	P55290-4	Isoform 4 of Cadherin-13 OS=Homo sapiens GN=CDH13 - [CAD13_HUMAN]	37.76	4	7	18	56	760	83.3451	5.12256
	1388	Q15813	Tubulin-specific chaperone E OS=Homo sapiens GN=TBCE PE=1 SV=1 - [TBCE_HUMAN]	37.76	4	2	14	28	527	59.309	6.75635
	1389	Q6ZSJ9-3	Isoform 3 of Protein shisa-6 homolog OS=Homo sapiens GN=SHISA6 - [SHSA6_HUMAN]	37.75	3	1	12	22	551	61.2629	9.36377
	1390	P04920-2	Isoform B1 of Anion exchange protein 2 OS=Homo sapiens GN=SLC4A2 - [B3A2_HUMAN]	37.73	3	3	30	65	1227	135.52	6.21436
	1391	P55011	Solute carrier family 12 member 2 OS=Homo sapiens GN=SLC12A2 PE=1 SV=1 - [S12A2_HUMAN]	37.71	2	2	33	61	1212	131.364	6.40479
	1392	P33076	MHC class II transactivator OS=Homo sapiens GN=CIITA PE=1 SV=3 - [C2TA_HUMAN]	37.7	1	1	26	47	1130	123.436	5.46533
	1393	Q9Y238-2	Isoform 2 of Deleted in lung and esophageal cancer protein 1 OS=Homo sapiens GN=DLEC1 - [DLEC1_HUMAN]	37.65	1	1	22	54	919	102.838	7.37158
	1394	P28074	Proteasome subunit beta type-5 OS=Homo sapiens GN=PSMB5 PE=1 SV=3 - [PSB5_HUMAN]	37.64	3	2	7	22	263	28.4622	6.91748
	1395	P50552	Vasodilator-stimulated phosphoprotein OS=Homo sapiens GN=VASP PE=1 SV=3 - [VASP_HUMAN]	37.63	1	1	10	20	380	39.8051	8.93896
	1396	Q6IQ26	DENN domain-containing protein 5A OS=Homo sapiens GN=DENND5A PE=1 SV=2 - [DEN5A_HUMAN]	37.61	2	2	35	58	1287	147.002	6.65381
	1397	Q16629-4	Isoform 4 of Serine/arginine-rich splicing factor 7 OS=Homo sapiens GN=SRSF7 - [SRSF7_HUMAN]	37.61	4	2	9	16	226	25.9963	11.7661
	1398	O95336	6-phosphogluconolactonase OS=Homo sapiens GN=PGLS PE=1 SV=2 - [6PGL_HUMAN]	37.6	1	1	6	9	258	27.5296	6.04932
	1399	Q6AWC2	Protein WWC2 OS=Homo sapiens GN=WWC2 PE=1 SV=2 - [WWC2_HUMAN]	37.58	6	1	29	50	1192	133.809	5.52881
	1400	O95248-4	Isoform 4 of Myotubularin-related protein 5 OS=Homo sapiens GN=SBF1 - [MTMR5_HUMAN]	37.56	2	1	44	116	1893	210.916	7.10791
	1401	Q6UVM3-4	Isoform 4 of Potassium channel subfamily T member 2 OS=Homo sapiens GN=KCNT2 - [KCNT2_HUMAN]	37.55	4	1	24	40	1052	120.752	8.1626
	1402	Q8NBS9	Thioredoxin domain-containing protein 5 OS=Homo sapiens GN=TXNDC5 PE=1 SV=2 - [TXND5_HUMAN]	37.5	2	1	9	24	432	47.5987	5.97314
	1403	Q6U841	Sodium-driven chloride bicarbonate exchanger OS=Homo sapiens GN=SLC4A10 PE=2 SV=1 - [S4A10_HUMAN]	37.48	3	1	24	52	1118	125.866	6.49365
	1404	Q6P5Z2	Serine/threonine-protein kinase N3 OS=Homo sapiens GN=PKN3 PE=1 SV=1 - [PKN3_HUMAN]	37.46	1	1	23	56	889	99.358	8.45557
	1405	Q96PF1	Protein-glutamine gamma-glutamyltransferase Z OS=Homo sapiens GN=TGM7 PE=2 SV=1 - [TGM7_HUMAN]	37.46	1	1	19	29	710	79.8906	7.00537
	1406	Q9ULL0	Uncharacterized protein KIAA1210 OS=Homo sapiens GN=KIAA1210 PE=2 SV=3 - [K1210_HUMAN]	37.45	1	1	41	85	1709	186.905	8.51416
	1407	P63208	S-phase kinase-associated protein 1 OS=Homo sapiens GN=SKP1 PE=1 SV=2 - [SKP1_HUMAN]	37.42	1	1	4	11	163	18.6462	4.53857
	1408	O95071	E3 ubiquitin-protein ligase UBR5 OS=Homo sapiens GN=UBR5 PE=1 SV=2 - [UBR5_HUMAN]	37.41	1	1	74	206	2799	309.158	5.84619
	1409	Q9UNN8	Endothelial protein C receptor OS=Homo sapiens GN=PROCR PE=1 SV=1 - [EPCR_HUMAN]	37.39	1	2	4	28	238	26.6546	7.18115
	1410	P46098-3	Isoform 3 of 5-hydroxytryptamine receptor 3A OS=Homo sapiens GN=HTR3A - [5HT3A_HUMAN]	37.37	5	1	9	18	463	53.729	7.89893
	1411	Q9NR09	Baculoviral IAP repeat-containing protein 6 OS=Homo sapiens GN=BIRC6 PE=1 SV=2 - [BIRC6_HUMAN]	37.37	1	1	102	186	4857	529.919	6.04932
	1412	A6NFI3	Zinc finger protein 316 OS=Homo sapiens GN=ZNF316 PE=1 SV=1 - [ZN316_HUMAN]	37.35	1	1	20	36	1004	108.37	5.31299
	1413	Q93074-3	Isoform 3 of Mediator of RNA polymerase II transcription subunit 12 OS=Homo sapiens GN=MED12 - [MED12_HUMAN]	37.32	3	1	48	121	2176	242.8	7.04932
	1414	Q96HU1-2	Isoform 2 of Small G protein signaling modulator 3 OS=Homo sapiens GN=SGSM3 - [SGSM3_HUMAN]	37.32	2	1	20	35	777	88.2523	6.06201
	1415	O00295	Tubby-related protein 2 OS=Homo sapiens GN=TULP2 PE=2 SV=2 - [TULP2_HUMAN]	37.31	1	1	12	25	520	58.6274	8.11865
	1416	P13798	Acylamino-acid-releasing enzyme OS=Homo sapiens GN=APEH PE=1 SV=4 - [ACPH_HUMAN]	37.3	1	1	16	30	732	81.1726	5.47803
	1417	Q01650	Large neutral amino acids transporter small subunit 1 OS=Homo sapiens GN=SLC7A5 PE=1 SV=2 - [LAT1_HUMAN]	37.28	2	2	10	42	507	54.9743	7.72314
	1418	Q01105	Protein SET OS=Homo sapiens GN=SET PE=1 SV=3 - [SET_HUMAN]	37.24	4	1	9	36	290	33.4687	4.32275
	1419	O60423-3	Isoform 3 of Probable phospholipid-transporting ATPase IK OS=Homo sapiens GN=ATP8B3 - [AT8B3_HUMAN]	37.21	4	1	33	56	1263	143.613	7.82568
	1420	P08F94	Fibrocystin OS=Homo sapiens GN=PKHD1 PE=1 SV=1 - [PKHD1_HUMAN]	37.19	2	1	87	178	4074	446.418	6.56592
	1421	P12955-2	Isoform 2 of Xaa-Pro dipeptidase OS=Homo sapiens GN=PEPD - [PEPD_HUMAN]	37.17	1	1	13	27	452	49.6584	5.90967
	1422	O15260	Surfeit locus protein 4 OS=Homo sapiens GN=SURF4 PE=1 SV=3 - [SURF4_HUMAN]	37.17	2	1	9	24	269	30.3738	7.78174
	1423	P00736	Complement C1r subcomponent OS=Homo sapiens GN=C1R PE=1 SV=2 - [C1R_HUMAN]	37.16	1	1	20	48	705	80.0668	6.21436
	1424	Q93008	Probable ubiquitin carboxyl-terminal hydrolase FAF-X OS=Homo sapiens GN=USP9X PE=1 SV=3 - [USP9X_HUMAN]	37.16	2	1	65	151	2570	292.094	5.79541
	1425	Q12860	Contactin-1 OS=Homo sapiens GN=CNTN1 PE=1 SV=1 - [CNTN1_HUMAN]	37.13	2	1	31	60	1018	113.249	5.89697
	1426	Q96ED9	Protein Hook homolog 2 OS=Homo sapiens GN=HOOK2 PE=1 SV=3 - [HOOK2_HUMAN]	37.13	2	1	24	50	719	83.1554	5.46533
	1427	Q8NB66	Protein unc-13 homolog C OS=Homo sapiens GN=UNC13C PE=2 SV=3 - [UN13C_HUMAN]	37.13	1	1	57	113	2214	250.754	5.92236
	1428	P02774-3	Isoform 3 of Vitamin D-binding protein OS=Homo sapiens GN=GC - [VTDB_HUMAN]	37.12	3	1	13	32	493	55.0871	5.74463
	1429	Q92800	Histone-lysine N-methyltransferase EZH1 OS=Homo sapiens GN=EZH1 PE=1 SV=2 - [EZH1_HUMAN]	37.08	3	1	12	21	747	85.2156	7.72314
	1430	Q86V15	Zinc finger protein castor homolog 1 OS=Homo sapiens GN=CASZ1 PE=1 SV=4 - [CASZ1_HUMAN]	37.07	2	1	42	100	1759	189.948	7.03467
	1431	Q99613	Eukaryotic translation initiation factor 3 subunit C OS=Homo sapiens GN=EIF3C PE=1 SV=1 - [EIF3C_HUMAN]	37.02	2	9	28	76	913	105.278	5.68115
	1432	Q6P158	Putative ATP-dependent RNA helicase DHX57 OS=Homo sapiens GN=DHX57 PE=1 SV=2 - [DHX57_HUMAN]	37.01	1	1	30	60	1386	155.507	7.7085
	1433	Q6ZMT9	Death domain-containing protein 1 OS=Homo sapiens GN=DTHD1 PE=2 SV=3 - [DTHD1_HUMAN]	37	1	1	17	35	781	88.2733	7.2251
	1434	Q9NQC3-2	Isoform 2 of Reticulon-4 OS=Homo sapiens GN=RTN4 - [RTN4_HUMAN]	37	6	5	9	20	373	40.2929	4.77979
	1435	P21399	Cytoplasmic aconitate hydratase OS=Homo sapiens GN=ACO1 PE=1 SV=3 - [ACOC_HUMAN]	36.9	1	1	23	53	889	98.3366	6.68311
	1436	Q8IVB4	Sodium/hydrogen exchanger 9 OS=Homo sapiens GN=SLC9A9 PE=1 SV=1 - [SL9A9_HUMAN]	36.9	1	1	13	33	645	72.5179	6.21436
	1437	P17812	CTP synthase 1 OS=Homo sapiens GN=CTPS1 PE=1 SV=2 - [PYRG1_HUMAN]	36.89	1	2	11	27	591	66.648	6.45557
	1438	Q9Y6M5	Zinc transporter 1 OS=Homo sapiens GN=SLC30A1 PE=1 SV=3 - [ZNT1_HUMAN]	36.88	1	3	15	76	507	55.2641	6.48096
	1439	Q13443	Disintegrin and metalloproteinase domain-containing protein 9 OS=Homo sapiens GN=ADAM9 PE=1 SV=1 - [ADAM9_HUMAN]	36.87	2	2	18	47	819	90.4971	7.51807
	1440	Q96KR1	Zinc finger RNA-binding protein OS=Homo sapiens GN=ZFR PE=1 SV=2 - [ZFR_HUMAN]	36.87	1	1	28	62	1074	116.939	9.0415
	1441	Q92547	DNA topoisomerase 2-binding protein 1 OS=Homo sapiens GN=TOPBP1 PE=1 SV=3 - [TOPB1_HUMAN]	36.86	1	1	38	74	1522	170.571	6.96143
	1442	Q9Y2K7	Lysine-specific demethylase 2A OS=Homo sapiens GN=KDM2A PE=1 SV=3 - [KDM2A_HUMAN]	36.83	4	1	34	57	1162	132.708	7.57666
	1443	O00468-6	Isoform 6 of Agrin OS=Homo sapiens GN=AGRN - [AGRIN_HUMAN]	36.82	7	11	51	94	2045	214.706	6.40479
	1444	Q4VCS5	Angiomotin OS=Homo sapiens GN=AMOT PE=1 SV=1 - [AMOT_HUMAN]	36.81	2	1	30	57	1084	118.013	7.63525
	1445	Q9H4L5-7	Isoform 2c of Oxysterol-binding protein-related protein 3 OS=Homo sapiens GN=OSBPL3 - [OSBL3_HUMAN]	36.8	8	1	18	53	606	68.2699	7.15186
	1446	P11166	Solute carrier family 2, facilitated glucose transporter member 1 OS=Homo sapiens GN=SLC2A1 PE=1 SV=2 - [GTR1_HUMAN]	36.79	1	2	13	61	492	54.0485	8.71924
	1447	Q8NE09	Regulator of G-protein signaling 22 OS=Homo sapiens GN=RGS22 PE=2 SV=3 - [RGS22_HUMAN]	36.79	2	1	28	59	1264	147.07	7.89893
	1448	Q8WXH0	Nesprin-2 OS=Homo sapiens GN=SYNE2 PE=1 SV=3 - [SYNE2_HUMAN]	36.79	5	2	181	399	6885	795.944	5.36377
	1449	Q15334	Lethal(2) giant larvae protein homolog 1 OS=Homo sapiens GN=LLGL1 PE=1 SV=3 - [L2GL1_HUMAN]	36.75	1	6	27	57	1064	115.346	6.29053
	1450	Q9HD42	Charged multivesicular body protein 1a OS=Homo sapiens GN=CHMP1A PE=1 SV=1 - [CHM1A_HUMAN]	36.73	2	2	9	21	196	21.6892	8.06006
	1451	Q00872-7	Isoform 7 of Myosin-binding protein C, slow-type OS=Homo sapiens GN=MYBPC1 - [MYPC1_HUMAN]	36.7	10	1	26	63	1139	128.319	6.07471
	1452	Q9BT04-2	Isoform 2 of Protein fuzzy homolog OS=Homo sapiens GN=FUZ - [FUZZY_HUMAN]	36.69	3	1	7	18	387	42.3262	5.92236
	1453	O14818	Proteasome subunit alpha type-7 OS=Homo sapiens GN=PSMA7 PE=1 SV=1 - [PSA7_HUMAN]	36.69	5	2	6	10	248	27.8696	8.45557
	1454	Q9Y4K1	Absent in melanoma 1 protein OS=Homo sapiens GN=AIM1 PE=1 SV=3 - [AIM1_HUMAN]	36.68	1	1	38	92	1723	188.558	5.85889
	1455	Q9H9A5-3	Isoform 3 of CCR4-NOT transcription complex subunit 10 OS=Homo sapiens GN=CNOT10 - [CNO10_HUMAN]	36.68	5	1	18	38	717	79.327	7.78174
	1456	P58418	Clarin-1 OS=Homo sapiens GN=CLRN1 PE=1 SV=2 - [CLRN1_HUMAN]	36.64	2	1	5	10	232	25.7023	8.51416
	1457	P23786	Carnitine O-palmitoyltransferase 2, mitochondrial OS=Homo sapiens GN=CPT2 PE=1 SV=2 - [CPT2_HUMAN]	36.63	1	1	19	54	658	73.7304	8.17725
	1458	Q4ZG55	Protein GREB1 OS=Homo sapiens GN=GREB1 PE=2 SV=1 - [GREB1_HUMAN]	36.63	1	1	41	60	1949	216.33	6.94678
	1459	Q9Y6K1	DNA (cytosine-5)-methyltransferase 3A OS=Homo sapiens GN=DNMT3A PE=1 SV=4 - [DNM3A_HUMAN]	36.62	2	1	24	41	912	101.793	6.56592
	1460	Q8N0W3	L-fucose kinase OS=Homo sapiens GN=FUK PE=2 SV=2 - [FUK_HUMAN]	36.62	2	1	22	43	1084	117.548	6.25244
	1461	Q6P3W7	SCY1-like protein 2 OS=Homo sapiens GN=SCYL2 PE=1 SV=1 - [SCYL2_HUMAN]	36.6	1	1	22	74	929	103.642	8.22119
	1462	A4D161	Protein FAM221A OS=Homo sapiens GN=FAM221A PE=2 SV=1 - [F221A_HUMAN]	36.58	1	1	9	53	298	33.061	6.7417
	1463	Q13905	Rap guanine nucleotide exchange factor 1 OS=Homo sapiens GN=RAPGEF1 PE=1 SV=3 - [RPGF1_HUMAN]	36.58	3	1	26	79	1077	120.472	5.92236
	1464	P21462	fMet-Leu-Phe receptor OS=Homo sapiens GN=FPR1 PE=1 SV=3 - [FPR1_HUMAN]	36.57	1	1	9	35	350	38.4204	9.02686
	1465	Q8N371-3	Isoform 3 of Lysine-specific demethylase 8 OS=Homo sapiens GN=KDM8 - [KDM8_HUMAN]	36.56	2	1	12	46	454	50.8197	5.70654
	1466	Q8NH95	Putative olfactory receptor ENSP00000348552 OS=Homo sapiens PE=5 SV=1 - [YI035_HUMAN]	36.56	1	1	6	8	320	35.2266	8.70459
	1467	Q06323	Proteasome activator complex subunit 1 OS=Homo sapiens GN=PSME1 PE=1 SV=1 - [PSME1_HUMAN]	36.55	1	1	8	18	249	28.705	6.02393
	1468	P36578	60S ribosomal protein L4 OS=Homo sapiens GN=RPL4 PE=1 SV=5 - [RL4_HUMAN]	36.53	1	5	14	54	427	47.6674	11.063
	1469	Q58WW2-4	Isoform 4 of DDB1- and CUL4-associated factor 6 OS=Homo sapiens GN=DCAF6 - [DCAF6_HUMAN]	36.52	4	1	25	53	920	103.007	5.43994
	1470	Q9Y4C0	Neurexin-3 OS=Homo sapiens GN=NRXN3 PE=1 SV=4 - [NRX3A_HUMAN]	36.52	7	1	42	91	1643	180.484	5.5415
	1471	Q7Z2Z1-2	Isoform 2 of Treslin OS=Homo sapiens GN=TICRR - [TICRR_HUMAN]	36.51	2	1	54	102	1909	210.654	8.77783
	1472	Q9H3R1	Bifunctional heparan sulfate N-deacetylase/N-sulfotransferase 4 OS=Homo sapiens GN=NDST4 PE=2 SV=1 - [NDST4_HUMAN]	36.47	1	1	19	56	872	100.652	7.54736
	1473	Q8IZU2	WD repeat-containing protein 17 OS=Homo sapiens GN=WDR17 PE=2 SV=2 - [WDR17_HUMAN]	36.46	2	1	27	58	1322	147.608	6.45557
	1474	P02489	Alpha-crystallin A chain OS=Homo sapiens GN=CRYAA PE=1 SV=2 - [CRYAA_HUMAN]	36.42	1	1	5	11	173	19.8969	6.20166
	1475	Q93034	Cullin-5 OS=Homo sapiens GN=CUL5 PE=1 SV=4 - [CUL5_HUMAN]	36.41	1	1	21	33	780	90.8974	7.94287
	1476	Q96MG8	Protein-L-isoaspartate O-methyltransferase domain-containing protein 1 OS=Homo sapiens GN=PCMTD1 PE=2 SV=2 - [PCMD1_HUMAN]	36.41	2	1	9	14	357	40.6495	5.65576
	1477	O14980	Exportin-1 OS=Homo sapiens GN=XPO1 PE=1 SV=1 - [XPO1_HUMAN]	36.41	1	2	26	63	1071	123.306	6.06201
	1478	Q9UMQ6	Calpain-11 OS=Homo sapiens GN=CAPN11 PE=1 SV=2 - [CAN11_HUMAN]	36.4	1	2	18	42	739	84.3687	5.60498
	1479	Q9HBD1-2	Isoform 2 of Roquin-2 OS=Homo sapiens GN=RC3H2 - [RC3H2_HUMAN]	36.4	1	1	13	45	478	53.8428	8.47021
	1480	P48739-2	Isoform 2 of Phosphatidylinositol transfer protein beta isoform OS=Homo sapiens GN=PITPNB - [PIPNB_HUMAN]	36.4	2	2	8	14	272	31.6179	6.25244
	1481	Q9UIW2	Plexin-A1 OS=Homo sapiens GN=PLXNA1 PE=1 SV=3 - [PLXA1_HUMAN]	36.39	5	6	45	81	1896	210.933	6.91748
	1482	C9J069	Uncharacterized protein C9orf172 OS=Homo sapiens GN=C9orf172 PE=3 SV=1 - [CI172_HUMAN]	36.37	1	1	22	50	976	106.584	9.02686
	1483	Q9BYW2	Histone-lysine N-methyltransferase SETD2 OS=Homo sapiens GN=SETD2 PE=1 SV=3 - [SETD2_HUMAN]	36.35	3	1	60	138	2564	287.418	6.13818
	1484	Q8NDN9	RCC1 and BTB domain-containing protein 1 OS=Homo sapiens GN=RCBTB1 PE=2 SV=1 - [RCBT1_HUMAN]	36.35	2	1	9	17	531	58.2148	6.46826
	1485	P0C2Y1	Putative neuroblastoma breakpoint family member 7 OS=Homo sapiens GN=NBPF7 PE=5 SV=1 - [NBPF7_HUMAN]	36.34	1	1	11	30	421	48.0604	4.79248
	1486	Q9Y6L6	Solute carrier organic anion transporter family member 1B1 OS=Homo sapiens GN=SLCO1B1 PE=1 SV=2 - [SO1B1_HUMAN]	36.32	1	1	18	46	691	76.3989	8.57275
	1487	Q9NYV6	RNA polymerase I-specific transcription initiation factor RRN3 OS=Homo sapiens GN=RRN3 PE=1 SV=1 - [RRN3_HUMAN]	36.25	1	1	14	25	651	74.0598	5.63037
	1488	O15085-2	Isoform 2 of Rho guanine nucleotide exchange factor 11 OS=Homo sapiens GN=ARHGEF11 - [ARHGB_HUMAN]	36.24	2	1	42	85	1562	172.137	5.5415
	1489	Q9HC38-2	Isoform 2 of Glyoxalase domain-containing protein 4 OS=Homo sapiens GN=GLOD4 - [GLOD4_HUMAN]	36.24	2	1	7	21	298	33.2115	5.60498
	1490	Q9HCG8	Pre-mRNA-splicing factor CWC22 homolog OS=Homo sapiens GN=CWC22 PE=1 SV=3 - [CWC22_HUMAN]	36.23	1	1	26	60	908	105.402	7.03467
	1491	P05026-2	Isoform 2 of Sodium/potassium-transporting ATPase subunit beta-1 OS=Homo sapiens GN=ATP1B1 - [AT1B1_HUMAN]	36.21	2	6	8	31	301	34.8708	8.646
	1492	O43175	D-3-phosphoglycerate dehydrogenase OS=Homo sapiens GN=PHGDH PE=1 SV=4 - [SERA_HUMAN]	36.21	1	7	17	69	533	56.6144	6.7124
	1493	Q9H0E2	Toll-interacting protein OS=Homo sapiens GN=TOLLIP PE=1 SV=1 - [TOLIP_HUMAN]	36.13	1	1	8	24	274	30.2622	5.97314
	1494	P52292	Importin subunit alpha-1 OS=Homo sapiens GN=KPNA2 PE=1 SV=1 - [IMA1_HUMAN]	36.11	2	3	12	22	529	57.8259	5.40186
	1495	Q8TDJ6	DmX-like protein 2 OS=Homo sapiens GN=DMXL2 PE=1 SV=2 - [DMXL2_HUMAN]	36.1	3	1	66	188	3036	339.427	6.37939
	1496	Q6PEZ8-3	Isoform 3 of Podocan-like protein 1 OS=Homo sapiens GN=PODNL1 - [PONL1_HUMAN]	36.08	2	1	10	19	510	56.3843	10.0962
	1497	Q9NRF9	DNA polymerase epsilon subunit 3 OS=Homo sapiens GN=POLE3 PE=1 SV=1 - [DPOE3_HUMAN]	36.05	1	1	4	45	147	16.8493	4.7417
	1498	Q70EL1	Inactive ubiquitin carboxyl-terminal hydrolase 54 OS=Homo sapiens GN=USP54 PE=1 SV=4 - [UBP54_HUMAN]	36.05	5	1	40	92	1684	187.271	7.28369
	1499	Q9NTG1	Polycystic kidney disease and receptor for egg jelly-related protein OS=Homo sapiens GN=PKDREJ PE=2 SV=2 - [PKDRE_HUMAN]	36.04	1	1	54	137	2253	255.285	9.11475
	1500	Q6DD88	Atlastin-3 OS=Homo sapiens GN=ATL3 PE=1 SV=1 - [ATLA3_HUMAN]	36.04	1	1	13	23	541	60.5034	5.65576
	1501	P04156	Major prion protein OS=Homo sapiens GN=PRNP PE=1 SV=1 - [PRIO_HUMAN]	35.97	2	1	5	20	253	27.6432	8.99756
	1502	Q8TCB6	Olfactory receptor 51E1 OS=Homo sapiens GN=OR51E1 PE=1 SV=1 - [O51E1_HUMAN]	35.96	1	1	4	13	317	35.2478	8.39697
	1503	Q9NU02	Ankyrin repeat and EF-hand domain-containing protein 1 OS=Homo sapiens GN=ANKEF1 PE=2 SV=2 - [ANKE1_HUMAN]	35.95	1	1	20	58	776	86.6097	8.27979
	1504	Q8NGN2	Olfactory receptor 10S1 OS=Homo sapiens GN=OR10S1 PE=2 SV=2 - [O10S1_HUMAN]	35.95	1	1	7	10	331	36.4768	8.11865
	1505	Q86TJ2	Transcriptional adapter 2-beta OS=Homo sapiens GN=TADA2B PE=1 SV=2 - [TAD2B_HUMAN]	35.95	1	1	11	24	420	48.4396	7.82568
	1506	P09131-2	Isoform 2 of P3 protein OS=Homo sapiens GN=SLC10A3 - [P3_HUMAN]	35.94	2	1	11	25	448	47.5177	7.72314
	1507	P30048	Thioredoxin-dependent peroxide reductase, mitochondrial OS=Homo sapiens GN=PRDX3 PE=1 SV=3 - [PRDX3_HUMAN]	35.94	1	1	7	38	256	27.6752	7.78174
	1508	Q9BYZ6	Rho-related BTB domain-containing protein 2 OS=Homo sapiens GN=RHOBTB2 PE=2 SV=2 - [RHBT2_HUMAN]	35.9	2	1	20	51	727	82.5734	6.7417
	1509	O94823	Probable phospholipid-transporting ATPase VB OS=Homo sapiens GN=ATP10B PE=2 SV=2 - [AT10B_HUMAN]	35.87	1	1	32	55	1461	165.284	6.88818
	1510	Q9BZ76	Contactin-associated protein-like 3 OS=Homo sapiens GN=CNTNAP3 PE=2 SV=3 - [CNTP3_HUMAN]	35.87	3	1	28	81	1288	140.601	7.78174
	1511	Q96PD2	Discoidin, CUB and LCCL domain-containing protein 2 OS=Homo sapiens GN=DCBLD2 PE=1 SV=1 - [DCBD2_HUMAN]	35.87	2	6	19	68	775	84.9808	7.1665
	1512	Q96AM1	Mas-related G-protein coupled receptor member F OS=Homo sapiens GN=MRGPRF PE=2 SV=1 - [MRGRF_HUMAN]	35.86	1	1	8	13	343	38.1457	8.55811
	1513	O60812	Heterogeneous nuclear ribonucleoprotein C-like 1 OS=Homo sapiens GN=HNRNPCL1 PE=1 SV=1 - [HNRCL_HUMAN]	35.84	5	1	9	32	293	32.1227	5.05908
	1514	Q99698	Lysosomal-trafficking regulator OS=Homo sapiens GN=LYST PE=1 SV=3 - [LYST_HUMAN]	35.81	1	1	86	202	3801	428.866	6.60986
	1515	P50914	60S ribosomal protein L14 OS=Homo sapiens GN=RPL14 PE=1 SV=4 - [RL14_HUMAN]	35.81	1	3	7	40	215	23.417	10.9312
	1516	Q15751	Probable E3 ubiquitin-protein ligase HERC1 OS=Homo sapiens GN=HERC1 PE=1 SV=2 - [HERC1_HUMAN]	35.8	1	1	110	213	4861	531.891	6.03662
	1517	O43182-3	Isoform 2 of Rho GTPase-activating protein 6 OS=Homo sapiens GN=ARHGAP6 - [RHG06_HUMAN]	35.8	1	1	17	19	690	75.8708	8.6167
	1518	Q6RFH5-2	Isoform 2 of WD repeat-containing protein 74 OS=Homo sapiens GN=WDR74 - [WDR74_HUMAN]	35.79	1	1	13	52	366	40.1825	8.38232
	1519	Q12797	Aspartyl/asparaginyl beta-hydroxylase OS=Homo sapiens GN=ASPH PE=1 SV=3 - [ASPH_HUMAN]	35.75	6	2	20	52	758	85.8095	5.0083
	1520	Q9UGI6	Small conductance calcium-activated potassium channel protein 3 OS=Homo sapiens GN=KCNN3 PE=2 SV=1 - [KCNN3_HUMAN]	35.73	1	1	15	36	736	81.9741	8.95361
	1521	P49736	DNA replication licensing factor MCM2 OS=Homo sapiens GN=MCM2 PE=1 SV=4 - [MCM2_HUMAN]	35.73	1	1	23	38	904	101.832	5.51611
	1522	Q6P4R8-2	Isoform 2 of Nuclear factor related to kappa-B-binding protein OS=Homo sapiens GN=NFRKB - [NFRKB_HUMAN]	35.73	3	1	24	61	1324	141.773	9.02686
	1523	Q00722-2	Isoform 2 of 1-phosphatidylinositol 4,5-bisphosphate phosphodiesterase beta-2 OS=Homo sapiens GN=PLCB2 - [PLCB2_HUMAN]	35.73	2	1	24	84	1181	133.595	6.354
	1524	Q9GZP0-2	Isoform 2 of Platelet-derived growth factor D OS=Homo sapiens GN=PDGFD - [PDGFD_HUMAN]	35.71	2	1	10	16	364	42.1399	8.08936
	1525	Q15661-2	Isoform 2 of Tryptase alpha/beta-1 OS=Homo sapiens GN=TPSAB1 - [TRYB1_HUMAN]	35.71	2	1	6	14	266	29.5139	7.10791
	1526	A6QL63	Ankyrin repeat and BTB/POZ domain-containing protein BTBD11 OS=Homo sapiens GN=BTBD11 PE=2 SV=3 - [BTBDB_HUMAN]	35.69	3	1	23	65	1104	120.807	6.82959
	1527	Q96QZ7	Membrane-associated guanylate kinase, WW and PDZ domain-containing protein 1 OS=Homo sapiens GN=MAGI1 PE=1 SV=3 - [MAGI1_HUMAN]	35.68	7	1	36	78	1491	164.481	7.57666
	1528	Q9BZK3	Putative nascent polypeptide-associated complex subunit alpha-like protein OS=Homo sapiens GN=NACAP1 PE=5 SV=1 - [NACP1_HUMAN]	35.68	1	1	7	27	213	23.2919	4.58936
	1529	Q32M78	Zinc finger protein 699 OS=Homo sapiens GN=ZNF699 PE=2 SV=1 - [ZN699_HUMAN]	35.67	1	1	15	33	642	73.9074	8.23584
	1530	P22105	Tenascin-X OS=Homo sapiens GN=TNXB PE=1 SV=3 - [TENX_HUMAN]	35.65	4	6	87	150	4289	464.034	5.33838
	1531	O95006	Olfactory receptor 2F2 OS=Homo sapiens GN=OR2F2 PE=2 SV=1 - [OR2F2_HUMAN]	35.65	1	1	5	8	317	35.2707	8.32373
	1532	Q13127	RE1-silencing transcription factor OS=Homo sapiens GN=REST PE=1 SV=3 - [REST_HUMAN]	35.64	2	1	22	76	1097	121.795	6.7417
	1533	P43003-2	Isoform 2 of Excitatory amino acid transporter 1 OS=Homo sapiens GN=SLC1A3 - [EAA1_HUMAN]	35.61	2	1	9	16	497	55.1133	9.01221
	1534	Q86WI1	Fibrocystin-L OS=Homo sapiens GN=PKHD1L1 PE=2 SV=2 - [PKHL1_HUMAN]	35.61	1	1	82	135	4243	465.439	6.11279
	1535	Q2PPJ7	Ral GTPase-activating protein subunit alpha-2 OS=Homo sapiens GN=RALGAPA2 PE=1 SV=2 - [RGPA2_HUMAN]	35.61	3	1	44	114	1873	210.636	6.07471
	1536	P0C7P3-2	Isoform 2 of Schlafen family member 14 OS=Homo sapiens GN=SLFN14 - [SLN14_HUMAN]	35.6	2	1	21	38	896	102.192	8.30908
	1537	P0CW22	40S ribosomal protein S17-like OS=Homo sapiens GN=RPS17L PE=1 SV=1 - [RS17L_HUMAN]	35.56	1	1	4	4	135	15.5404	9.84717
	1538	O75954	Tetraspanin-9 OS=Homo sapiens GN=TSPAN9 PE=1 SV=1 - [TSN9_HUMAN]	35.56	1	1	4	7	239	26.7605	7.6792
	1539	Q9BSU1	UPF0183 protein C16orf70 OS=Homo sapiens GN=C16orf70 PE=1 SV=1 - [CP070_HUMAN]	35.55	1	1	10	23	422	47.4939	7.72314
	1540	P61160	Actin-related protein 2 OS=Homo sapiens GN=ACTR2 PE=1 SV=1 - [ARP2_HUMAN]	35.53	2	3	10	24	394	44.7322	6.7417
	1541	Q96C12	Armadillo repeat-containing protein 5 OS=Homo sapiens GN=ARMC5 PE=1 SV=2 - [ARMC5_HUMAN]	35.51	4	1	17	34	935	97.6202	7.10791
	1542	Q5TAQ9	DDB1- and CUL4-associated factor 8 OS=Homo sapiens GN=DCAF8 PE=1 SV=1 - [DCAF8_HUMAN]	35.51	2	1	13	23	597	66.8111	5.38916
	1543	Q15102	Platelet-activating factor acetylhydrolase IB subunit gamma OS=Homo sapiens GN=PAFAH1B3 PE=1 SV=1 - [PA1B3_HUMAN]	35.5	1	2	4	8	231	25.7182	6.84424
	1544	Q53TS8-4	Isoform 4 of Amyotrophic lateral sclerosis 2 chromosomal region candidate gene 11 protein OS=Homo sapiens GN=ALS2CR11 - [AL2SA_HUMAN]	35.49	2	1	46	108	1820	208.926	7.62061
	1545	Q9UNA0	A disintegrin and metalloproteinase with thrombospondin motifs 5 OS=Homo sapiens GN=ADAMTS5 PE=1 SV=2 - [ATS5_HUMAN]	35.48	1	1	19	33	930	101.653	8.85107
	1546	A6NKC9	SH2 domain-containing protein 7 OS=Homo sapiens GN=SH2D7 PE=2 SV=2 - [SH2D7_HUMAN]	35.48	1	1	9	32	451	49.7758	6.41748
	1547	Q9H6A0	DENN domain-containing protein 2D OS=Homo sapiens GN=DENND2D PE=1 SV=2 - [DEN2D_HUMAN]	35.46	2	1	11	23	471	53.6377	7.63525
	1548	Q9Y4D8	Probable E3 ubiquitin-protein ligase HECTD4 OS=Homo sapiens GN=HECTD4 PE=1 SV=5 - [HECD4_HUMAN]	35.46	3	1	86	189	3996	439.065	6.18896
	1549	P62995	Transformer-2 protein homolog beta OS=Homo sapiens GN=TRA2B PE=1 SV=1 - [TRA2B_HUMAN]	35.42	2	1	9	13	288	33.6456	11.2534
	1550	O60678	Protein arginine N-methyltransferase 3 OS=Homo sapiens GN=PRMT3 PE=1 SV=3 - [ANM3_HUMAN]	35.4	2	1	12	45	531	59.8378	5.35107
	1551	Q8N7X2-4	Isoform 4 of Uncharacterized protein C9orf173 OS=Homo sapiens GN=C9orf173 - [CI173_HUMAN]	35.39	4	1	9	29	308	34.1122	9.77393
	1552	Q86SQ4	G-protein coupled receptor 126 OS=Homo sapiens GN=GPR126 PE=1 SV=3 - [GP126_HUMAN]	35.38	4	2	27	52	1221	136.607	7.86963
	1553	O14495	Lipid phosphate phosphohydrolase 3 OS=Homo sapiens GN=PPAP2B PE=1 SV=1 - [LPP3_HUMAN]	35.37	1	1	10	36	311	35.093	9.14404
	1554	Q9NV88-2	Isoform 2 of Integrator complex subunit 9 OS=Homo sapiens GN=INTS9 - [INT9_HUMAN]	35.32	3	1	12	29	637	71.4217	6.60986
	1555	Q6AZY7	Scavenger receptor class A member 3 OS=Homo sapiens GN=SCARA3 PE=2 SV=1 - [SCAR3_HUMAN]	35.31	2	1	12	22	606	65.0959	6.53662
	1556	P10242-8	Isoform 8 of Transcriptional activator Myb OS=Homo sapiens GN=MYB - [MYB_HUMAN]	35.3	9	1	17	38	745	83.5738	7.23975
	1557	P49757-4	Isoform 4 of Protein numb homolog OS=Homo sapiens GN=NUMB - [NUMB_HUMAN]	35.3	7	4	19	51	592	64.4862	8.36768
	1558	Q7RTU9	Stereocilin OS=Homo sapiens GN=STRC PE=2 SV=1 - [STRC_HUMAN]	35.27	2	1	36	45	1775	192.844	5.41455
	1559	Q86VD1	MORC family CW-type zinc finger protein 1 OS=Homo sapiens GN=MORC1 PE=2 SV=2 - [MORC1_HUMAN]	35.26	1	1	19	30	984	112.81	7.85498
	1560	Q12884	Seprase OS=Homo sapiens GN=FAP PE=1 SV=5 - [SEPR_HUMAN]	35.26	1	1	17	29	760	87.6567	6.65381
	1561	P34947	G protein-coupled receptor kinase 5 OS=Homo sapiens GN=GRK5 PE=1 SV=1 - [GRK5_HUMAN]	35.25	1	1	15	35	590	67.7433	8.104
	1562	Q9UKQ2	Disintegrin and metalloproteinase domain-containing protein 28 OS=Homo sapiens GN=ADAM28 PE=2 SV=3 - [ADA28_HUMAN]	35.23	2	1	17	55	775	87.0902	6.94678
	1563	O76003	Glutaredoxin-3 OS=Homo sapiens GN=GLRX3 PE=1 SV=2 - [GLRX3_HUMAN]	35.22	1	2	8	21	335	37.4082	5.38916
	1564	P02647	Apolipoprotein A-I OS=Homo sapiens GN=APOA1 PE=1 SV=1 - [APOA1_HUMAN]	35.21	1	1	7	9	267	30.7589	5.75732
	1565	O14737	Programmed cell death protein 5 OS=Homo sapiens GN=PDCD5 PE=1 SV=3 - [PDCD5_HUMAN]	35.2	1	1	5	31	125	14.2763	6.03662
	1566	Q9H2X6-3	Isoform 3 of Homeodomain-interacting protein kinase 2 OS=Homo sapiens GN=HIPK2 - [HIPK2_HUMAN]	35.18	2	1	27	73	1171	128.078	8.48486
	1567	Q86U44	N6-adenosine-methyltransferase 70 kDa subunit OS=Homo sapiens GN=METTL3 PE=1 SV=2 - [MTA70_HUMAN]	35.17	1	1	10	28	580	64.4335	6.41748
	1568	Q5T7B8	Kinesin-like protein KIF24 OS=Homo sapiens GN=KIF24 PE=1 SV=2 - [KIF24_HUMAN]	35.09	4	1	35	63	1368	151.809	7.13721
	1569	Q8WU17	E3 ubiquitin-protein ligase RNF139 OS=Homo sapiens GN=RNF139 PE=1 SV=1 - [RN139_HUMAN]	35.09	1	1	15	78	664	75.9439	6.44287
	1570	Q8TBJ5	Fez family zinc finger protein 2 OS=Homo sapiens GN=FEZF2 PE=2 SV=2 - [FEZF2_HUMAN]	35.08	2	1	10	17	459	48.7797	9.40771
	1571	Q07955	Serine/arginine-rich splicing factor 1 OS=Homo sapiens GN=SRSF1 PE=1 SV=2 - [SRSF1_HUMAN]	35.08	3	3	9	22	248	27.7278	10.3599
	1572	Q9H8Y1	Vertnin OS=Homo sapiens GN=VRTN PE=1 SV=1 - [VRTN_HUMAN]	35.04	1	2	17	30	702	78.2102	9.01221
	1573	Q9UL54	Serine/threonine-protein kinase TAO2 OS=Homo sapiens GN=TAOK2 PE=1 SV=2 - [TAOK2_HUMAN]	34.98	8	1	29	81	1235	138.166	7.26904
	1574	Q2VIR3	Putative eukaryotic translation initiation factor 2 subunit 3-like protein OS=Homo sapiens GN=EIF2S3L PE=5 SV=2 - [IF2GL_HUMAN]	34.96	3	4	12	23	472	51.1962	8.39697
	1575	Q9HCG1	Zinc finger protein 160 OS=Homo sapiens GN=ZNF160 PE=2 SV=3 - [ZN160_HUMAN]	34.96	1	1	20	31	818	94.0512	9.27588
	1576	Q9NYW2	Taste receptor type 2 member 8 OS=Homo sapiens GN=TAS2R8 PE=1 SV=1 - [TA2R8_HUMAN]	34.95	1	1	7	15	309	35.8535	9.61279
	1577	Q86UX2	Inter-alpha-trypsin inhibitor heavy chain H5 OS=Homo sapiens GN=ITIH5 PE=2 SV=2 - [ITIH5_HUMAN]	34.93	2	1	21	37	942	104.512	8.27979
	1578	Q8N9H8	Probable exonuclease mut-7 homolog OS=Homo sapiens GN=EXD3 PE=1 SV=3 - [MUT7_HUMAN]	34.93	3	1	28	69	876	96.5368	8.22119
	1579	Q99490	Arf-GAP with GTPase, ANK repeat and PH domain-containing protein 2 OS=Homo sapiens GN=AGAP2 PE=1 SV=2 - [AGAP2_HUMAN]	34.9	1	1	28	56	1192	124.597	9.89111
	1580	Q9H0R1	AP-5 complex subunit mu-1 OS=Homo sapiens GN=AP5M1 PE=1 SV=2 - [AP5M1_HUMAN]	34.9	1	1	10	18	490	54.7319	6.60986
	1581	Q03468	DNA excision repair protein ERCC-6 OS=Homo sapiens GN=ERCC6 PE=1 SV=1 - [ERCC6_HUMAN]	34.9	1	1	35	95	1493	168.311	8.08936
	1582	P09496-2	Isoform Non-brain of Clathrin light chain A OS=Homo sapiens GN=CLTA - [CLCA_HUMAN]	34.86	5	4	10	42	218	23.6474	4.52588
	1583	A6NGU5	Putative gamma-glutamyltranspeptidase 3 OS=Homo sapiens GN=GGT3P PE=5 SV=2 - [GGT3_HUMAN]	34.86	3	1	10	36	568	61.4628	7.13721
	1584	Q7Z6Z7-2	Isoform 2 of E3 ubiquitin-protein ligase HUWE1 OS=Homo sapiens GN=HUWE1 - [HUWE1_HUMAN]	34.86	3	1	110	279	4358	479.897	5.23682
	1585	P62633-4	Isoform 4 of Cellular nucleic acid-binding protein OS=Homo sapiens GN=CNBP - [CNBP_HUMAN]	34.83	6	1	4	9	178	19.5786	7.57666
	1586	P78527-2	Isoform 2 of DNA-dependent protein kinase catalytic subunit OS=Homo sapiens GN=PRKDC - [PRKDC_HUMAN]	34.83	2	1	104	218	4097	465.202	7.1665
	1587	P62913	60S ribosomal protein L11 OS=Homo sapiens GN=RPL11 PE=1 SV=2 - [RL11_HUMAN]	34.83	2	2	5	18	178	20.2396	9.59814
	1588	Q8NA61	Spermatid-associated protein OS=Homo sapiens GN=SPERT PE=2 SV=1 - [SPERT_HUMAN]	34.82	1	1	12	24	448	51.5381	7.15186
	1589	Q9Y2D5-5	Isoform 3 of A-kinase anchor protein 2 OS=Homo sapiens GN=AKAP2 - [AKAP2_HUMAN]	34.81	2	1	21	39	948	104.043	5.08447
	1590	Q9ULE6	Paladin OS=Homo sapiens GN=PALD1 PE=1 SV=3 - [PALD_HUMAN]	34.81	1	1	18	36	856	96.6932	6.53662
	1591	P53004	Biliverdin reductase A OS=Homo sapiens GN=BLVRA PE=1 SV=2 - [BIEA_HUMAN]	34.8	1	2	9	27	296	33.4073	6.44287
	1592	Q8TF66	Leucine-rich repeat-containing protein 15 OS=Homo sapiens GN=LRRC15 PE=1 SV=2 - [LRC15_HUMAN]	34.77	2	9	14	60	581	64.3252	6.7124
	1593	Q9H8L6	Multimerin-2 OS=Homo sapiens GN=MMRN2 PE=1 SV=2 - [MMRN2_HUMAN]	34.77	1	1	23	91	949	104.344	5.85889
	1594	Q15043-3	Isoform 3 of Zinc transporter ZIP14 OS=Homo sapiens GN=SLC39A14 - [S39AE_HUMAN]	34.76	3	3	10	52	492	54.0222	5.13525
	1595	Q9BQB4	Sclerostin OS=Homo sapiens GN=SOST PE=1 SV=1 - [SOST_HUMAN]	34.74	1	1	7	12	213	24.0152	9.24658
	1596	Q04721	Neurogenic locus notch homolog protein 2 OS=Homo sapiens GN=NOTCH2 PE=1 SV=3 - [NOTC2_HUMAN]	34.72	1	6	51	135	2471	265.226	5.13525
	1597	Q92900	Regulator of nonsense transcripts 1 OS=Homo sapiens GN=UPF1 PE=1 SV=2 - [RENT1_HUMAN]	34.72	2	1	24	59	1129	124.267	6.60986
	1598	Q5TCZ1	SH3 and PX domain-containing protein 2A OS=Homo sapiens GN=SH3PXD2A PE=1 SV=1 - [SPD2A_HUMAN]	34.69	3	1	32	77	1133	125.213	8.89502
	1599	P10323	Acrosin OS=Homo sapiens GN=ACR PE=2 SV=4 - [ACRO_HUMAN]	34.68	1	1	11	29	421	45.8174	9.0708
	1600	P06753-2	Isoform 2 of Tropomyosin alpha-3 chain OS=Homo sapiens GN=TPM3 - [TPM3_HUMAN]	34.68	15	3	12	51	248	29.0147	4.77979
	1601	Q9P2K1	Coiled-coil and C2 domain-containing protein 2A OS=Homo sapiens GN=CC2D2A PE=1 SV=3 - [C2D2A_HUMAN]	34.63	2	1	35	88	1620	186.07	6.7417
	1602	P43353	Aldehyde dehydrogenase family 3 member B1 OS=Homo sapiens GN=ALDH3B1 PE=1 SV=1 - [AL3B1_HUMAN]	34.62	2	1	9	21	468	51.8066	7.62061
	1603	Q9H799-5	Isoform 2 of Uncharacterized protein C5orf42 OS=Homo sapiens GN=C5orf42 - [CE042_HUMAN]	34.61	2	2	63	113	2933	331.224	6.56592
	1604	Q07157	Tight junction protein ZO-1 OS=Homo sapiens GN=TJP1 PE=1 SV=3 - [ZO1_HUMAN]	34.61	2	2	40	65	1748	195.34	6.69775
	1605	Q8IZD2-5	Isoform 5 of Histone-lysine N-methyltransferase 2E OS=Homo sapiens GN=KMT2E - [KMT2E_HUMAN]	34.54	5	1	35	71	1653	185.686	7.66455
	1606	P59910	DnaJ homolog subfamily B member 13 OS=Homo sapiens GN=DNAJB13 PE=2 SV=1 - [DJB13_HUMAN]	34.49	1	1	9	23	316	36.0957	7.86963
	1607	Q96CN9	GRIP and coiled-coil domain-containing protein 1 OS=Homo sapiens GN=GCC1 PE=1 SV=1 - [GCC1_HUMAN]	34.45	1	1	16	23	775	87.7573	5.45264
	1608	Q5U5Q3	RNA-binding E3 ubiquitin-protein ligase MEX3C OS=Homo sapiens GN=MEX3C PE=1 SV=3 - [MEX3C_HUMAN]	34.45	3	1	15	40	659	69.3232	4.99561
	1609	Q9NZW5	MAGUK p55 subfamily member 6 OS=Homo sapiens GN=MPP6 PE=1 SV=2 - [MPP6_HUMAN]	34.44	7	6	19	54	540	61.0788	6.17627
	1610	Q8NDA8	Maestro heat-like repeat-containing protein family member 1 OS=Homo sapiens GN=MROH1 PE=2 SV=3 - [MROH1_HUMAN]	34.43	2	1	39	74	1641	181.134	6.88818
	1611	P42696	RNA-binding protein 34 OS=Homo sapiens GN=RBM34 PE=1 SV=2 - [RBM34_HUMAN]	34.42	2	1	14	30	430	48.5351	10.1108
	1612	Q96PP9	Guanylate-binding protein 4 OS=Homo sapiens GN=GBP4 PE=1 SV=2 - [GBP4_HUMAN]	34.38	1	1	18	40	640	73.1185	6.02393
	1613	Q9Y2Z4	Tyrosine--tRNA ligase, mitochondrial OS=Homo sapiens GN=YARS2 PE=1 SV=2 - [SYYM_HUMAN]	34.38	1	1	10	12	477	53.1657	8.98291
	1614	P50281	Matrix metalloproteinase-14 OS=Homo sapiens GN=MMP14 PE=1 SV=3 - [MMP14_HUMAN]	34.36	1	7	18	49	582	65.852	7.76709
	1615	P09619	Platelet-derived growth factor receptor beta OS=Homo sapiens GN=PDGFRB PE=1 SV=1 - [PGFRB_HUMAN]	34.36	20	4	22	43	1106	123.889	4.98291
	1616	Q16576	Histone-binding protein RBBP7 OS=Homo sapiens GN=RBBP7 PE=1 SV=1 - [RBBP7_HUMAN]	34.35	6	1	9	23	425	47.7902	5.04639
	1617	Q86V87	Protein FAM160B2 OS=Homo sapiens GN=FAM160B2 PE=2 SV=2 - [F16B2_HUMAN]	34.32	1	1	12	25	743	82.2881	5.46533
	1618	O15400-2	Isoform 2 of Syntaxin-7 OS=Homo sapiens GN=STX7 - [STX7_HUMAN]	34.31	2	1	4	7	239	27.3837	5.12256
	1619	O75695	Protein XRP2 OS=Homo sapiens GN=RP2 PE=1 SV=4 - [XRP2_HUMAN]	34.29	1	2	10	12	350	39.6155	5.12256
	1620	Q9NPP4	NLR family CARD domain-containing protein 4 OS=Homo sapiens GN=NLRC4 PE=1 SV=2 - [NLRC4_HUMAN]	34.28	1	1	24	68	1024	116.085	6.771
	1621	O43633	Charged multivesicular body protein 2a OS=Homo sapiens GN=CHMP2A PE=1 SV=1 - [CHM2A_HUMAN]	34.23	1	1	7	31	222	25.0879	5.97314
	1622	P21926	CD9 antigen OS=Homo sapiens GN=CD9 PE=1 SV=4 - [CD9_HUMAN]	34.21	1	3	5	48	228	25.399	7.15186
	1623	Q9UBN6	Tumor necrosis factor receptor superfamily member 10D OS=Homo sapiens GN=TNFRSF10D PE=1 SV=1 - [TR10D_HUMAN]	34.2	1	1	9	13	386	41.7968	6.53662
	1624	Q14324	Myosin-binding protein C, fast-type OS=Homo sapiens GN=MYBPC2 PE=1 SV=2 - [MYPC2_HUMAN]	34.18	1	1	26	54	1141	127.991	7.51807
	1625	Q14126	Desmoglein-2 OS=Homo sapiens GN=DSG2 PE=1 SV=2 - [DSG2_HUMAN]	34.17	1	1	24	44	1118	122.218	5.23682
	1626	Q6UVK1	Chondroitin sulfate proteoglycan 4 OS=Homo sapiens GN=CSPG4 PE=1 SV=2 - [CSPG4_HUMAN]	34.15	1	12	54	100	2322	250.382	5.46533
	1627	Q7Z7M9	Polypeptide N-acetylgalactosaminyltransferase 5 OS=Homo sapiens GN=GALNT5 PE=1 SV=1 - [GALT5_HUMAN]	34.15	1	1	25	55	940	106.199	9.46631
	1628	Q8NI35	InaD-like protein OS=Homo sapiens GN=INADL PE=1 SV=3 - [INADL_HUMAN]	34.15	4	1	43	98	1801	196.247	4.94482
	1629	O60229-5	Isoform 5 of Kalirin OS=Homo sapiens GN=KALRN - [KALRN_HUMAN]	34.15	1	1	20	65	738	82.7536	6.50732
	1630	Q96KV6	Putative butyrophilin subfamily 2 member A3 OS=Homo sapiens GN=BTN2A3P PE=5 SV=2 - [BT2A3_HUMAN]	34.13	1	1	12	55	586	65.6709	5.74463
	1631	P26373	60S ribosomal protein L13 OS=Homo sapiens GN=RPL13 PE=1 SV=4 - [RL13_HUMAN]	34.12	2	4	8	44	211	24.2465	11.6489
	1632	P14209	CD99 antigen OS=Homo sapiens GN=CD99 PE=1 SV=1 - [CD99_HUMAN]	34.05	2	1	3	13	185	18.8363	4.75439
	1633	Q9UM54-4	Isoform 4 of Unconventional myosin-VI OS=Homo sapiens GN=MYO6 - [MYO6_HUMAN]	34.01	6	1	33	94	1285	148.591	8.55811
	1634	O14828-2	Isoform 2 of Secretory carrier-associated membrane protein 3 OS=Homo sapiens GN=SCAMP3 - [SCAM3_HUMAN]	33.96	2	2	7	14	321	35.1788	7.92822
	1635	Q6UVY6	DBH-like monooxygenase protein 1 OS=Homo sapiens GN=MOXD1 PE=2 SV=1 - [MOXD1_HUMAN]	33.93	2	1	13	30	613	69.6077	6.43018
	1636	Q9NR48-2	Isoform 2 of Histone-lysine N-methyltransferase ASH1L OS=Homo sapiens GN=ASH1L - [ASH1L_HUMAN]	33.91	2	1	76	138	2964	332.003	9.39307
	1637	P0C671	Uncharacterized protein C6orf222 OS=Homo sapiens GN=C6orf222 PE=1 SV=1 - [CF222_HUMAN]	33.9	1	2	18	43	652	71.8863	8.47021
	1638	Q96G74-3	Isoform 3 of OTU domain-containing protein 5 OS=Homo sapiens GN=OTUD5 - [OTUD5_HUMAN]	33.87	4	1	13	34	561	59.6022	6.59521
	1639	Q9Y5J5	Pleckstrin homology-like domain family A member 3 OS=Homo sapiens GN=PHLDA3 PE=1 SV=1 - [PHLA3_HUMAN]	33.86	1	3	7	12	127	13.8824	9.67139
	1640	Q96M86	Dynein heavy chain domain-containing protein 1 OS=Homo sapiens GN=DNHD1 PE=2 SV=2 - [DNHD1_HUMAN]	33.83	1	2	98	212	4753	533.305	6.7124
	1641	P08686	Steroid 21-hydroxylase OS=Homo sapiens GN=CYP21A2 PE=1 SV=1 - [CP21A_HUMAN]	33.81	2	1	12	28	494	55.8516	7.81104
	1642	P23229-6	Isoform Alpha-6X1X2A of Integrin alpha-6 OS=Homo sapiens GN=ITGA6 - [ITA6_HUMAN]	33.81	8	1	23	63	1112	123.951	6.60986
	1643	Q9NRW3	DNA dC->dU-editing enzyme APOBEC-3C OS=Homo sapiens GN=APOBEC3C PE=1 SV=2 - [ABC3C_HUMAN]	33.68	1	1	5	12	190	22.811	7.59131
	1644	Q9P212	1-phosphatidylinositol 4,5-bisphosphate phosphodiesterase epsilon-1 OS=Homo sapiens GN=PLCE1 PE=1 SV=3 - [PLCE1_HUMAN]	33.67	2	1	50	97	2302	258.551	6.48096
	1645	Q9UNG2	Tumor necrosis factor ligand superfamily member 18 OS=Homo sapiens GN=TNFSF18 PE=1 SV=2 - [TNF18_HUMAN]	33.67	1	1	3	6	199	22.7085	7.72314
	1646	Q9NZL9-4	Isoform 4 of Methionine adenosyltransferase 2 subunit beta OS=Homo sapiens GN=MAT2B - [MAT2B_HUMAN]	33.66	4	1	6	12	306	34.5614	6.53662
	1647	Q5VWT5	Uncharacterized protein C1orf168 OS=Homo sapiens GN=C1orf168 PE=2 SV=1 - [CA168_HUMAN]	33.65	1	1	17	45	728	82.019	8.38232
	1648	Q07866-9	Isoform I of Kinesin light chain 1 OS=Homo sapiens GN=KLC1 - [KLC1_HUMAN]	33.65	12	2	16	27	639	72.3527	7.48877
	1649	Q96DM3	Uncharacterized protein C18orf8 OS=Homo sapiens GN=C18orf8 PE=2 SV=2 - [MIC1_HUMAN]	33.64	1	1	12	48	657	74.9266	7.82568
	1650	Q3YBR2	Transforming growth factor beta regulator 1 OS=Homo sapiens GN=TBRG1 PE=1 SV=1 - [TBRG1_HUMAN]	33.58	3	1	8	17	411	44.9171	8.48486
	1651	Q9NQP4	Prefoldin subunit 4 OS=Homo sapiens GN=PFDN4 PE=1 SV=1 - [PFD4_HUMAN]	33.58	1	1	5	12	134	15.3046	4.52588
	1652	Q9NY57	Serine/threonine-protein kinase 32B OS=Homo sapiens GN=STK32B PE=2 SV=1 - [ST32B_HUMAN]	33.57	2	1	8	19	414	47.852	7.72314
	1653	Q93084	Sarcoplasmic/endoplasmic reticulum calcium ATPase 3 OS=Homo sapiens GN=ATP2A3 PE=1 SV=2 - [AT2A3_HUMAN]	33.56	7	1	25	49	1043	113.904	5.56689
	1654	Q8IZE3	Protein-associating with the carboxyl-terminal domain of ezrin OS=Homo sapiens GN=SCYL3 PE=1 SV=3 - [PACE1_HUMAN]	33.56	1	1	14	18	742	82.8051	5.04639
	1655	Q5HY64	Putative protein FAM47C OS=Homo sapiens GN=FAM47C PE=2 SV=1 - [FA47C_HUMAN]	33.53	1	1	17	41	1035	115.266	7.18115
	1656	P14314-2	Isoform 2 of Glucosidase 2 subunit beta OS=Homo sapiens GN=PRKCSH - [GLU2B_HUMAN]	33.52	2	1	10	19	525	59.1407	4.42432
	1657	Q02543	60S ribosomal protein L18a OS=Homo sapiens GN=RPL18A PE=1 SV=2 - [RL18A_HUMAN]	33.52	1	5	6	25	176	20.7489	10.7114
	1658	Q9H6B4	CXADR-like membrane protein OS=Homo sapiens GN=CLMP PE=1 SV=1 - [CLMP_HUMAN]	33.51	1	2	8	24	373	41.2552	7.98682
	1659	P51606	N-acylglucosamine 2-epimerase OS=Homo sapiens GN=RENBP PE=1 SV=2 - [RENBP_HUMAN]	33.49	1	1	10	30	427	48.799	6.3667
	1660	Q9H444	Charged multivesicular body protein 4b OS=Homo sapiens GN=CHMP4B PE=1 SV=1 - [CHM4B_HUMAN]	33.48	1	3	6	25	224	24.9346	4.81787
	1661	Q4G148	Glucoside xylosyltransferase 1 OS=Homo sapiens GN=GXYLT1 PE=1 SV=2 - [GXLT1_HUMAN]	33.41	2	1	12	54	440	50.5335	8.646
	1662	Q04771	Activin receptor type-1 OS=Homo sapiens GN=ACVR1 PE=1 SV=1 - [ACVR1_HUMAN]	33.4	1	1	13	40	509	57.1157	7.32764
	1663	O43583	Density-regulated protein OS=Homo sapiens GN=DENR PE=1 SV=2 - [DENR_HUMAN]	33.33	1	1	5	16	198	22.0781	5.30029
	1664	P67809	Nuclease-sensitive element-binding protein 1 OS=Homo sapiens GN=YBX1 PE=1 SV=3 - [YBOX1_HUMAN]	33.33	5	4	8	32	324	35.9027	9.87646
	1665	Q96MF2	SH3 and cysteine-rich domain-containing protein 3 OS=Homo sapiens GN=STAC3 PE=1 SV=1 - [STAC3_HUMAN]	33.24	2	1	9	20	364	41.4808	6.93213
	1666	O00507	Probable ubiquitin carboxyl-terminal hydrolase FAF-Y OS=Homo sapiens GN=USP9Y PE=1 SV=2 - [USP9Y_HUMAN]	33.23	2	2	60	130	2555	290.891	5.85889
	1667	Q9ULW0	Targeting protein for Xklp2 OS=Homo sapiens GN=TPX2 PE=1 SV=2 - [TPX2_HUMAN]	33.2	1	1	17	42	747	85.6	9.23193
	1668	O95271	Tankyrase-1 OS=Homo sapiens GN=TNKS PE=1 SV=2 - [TNKS1_HUMAN]	33.16	1	1	32	46	1327	141.95	7.04932
	1669	Q6Q4G3	Aminopeptidase Q OS=Homo sapiens GN=AQPEP PE=1 SV=4 - [AMPQ_HUMAN]	33.13	2	1	18	39	990	113.211	5.63037
	1670	Q99958	Forkhead box protein C2 OS=Homo sapiens GN=FOXC2 PE=1 SV=1 - [FOXC2_HUMAN]	33.13	1	1	9	28	501	53.6855	8.49951
	1671	Q96S96	Phosphatidylethanolamine-binding protein 4 OS=Homo sapiens GN=PEBP4 PE=1 SV=3 - [PEBP4_HUMAN]	33.04	1	1	6	22	227	25.7168	6.53662
	1672	Q09428	ATP-binding cassette sub-family C member 8 OS=Homo sapiens GN=ABCC8 PE=1 SV=6 - [ABCC8_HUMAN]	33.02	2	1	37	68	1581	176.879	7.81104
	1673	Q9ULK5	Vang-like protein 2 OS=Homo sapiens GN=VANGL2 PE=1 SV=2 - [VANG2_HUMAN]	33.01	1	1	12	17	521	59.6772	9.21729
	1674	P11047	Laminin subunit gamma-1 OS=Homo sapiens GN=LAMC1 PE=1 SV=3 - [LAMC1_HUMAN]	33	1	7	40	98	1609	177.489	5.12256
	1675	Q8NC56	LEM domain-containing protein 2 OS=Homo sapiens GN=LEMD2 PE=1 SV=1 - [LEMD2_HUMAN]	33	2	1	14	45	503	56.9395	8.99756
	1676	Q53EZ4	Centrosomal protein of 55 kDa OS=Homo sapiens GN=CEP55 PE=1 SV=3 - [CEP55_HUMAN]	32.97	2	2	12	24	464	54.1452	7.00537
	1677	Q8NG11	Tetraspanin-14 OS=Homo sapiens GN=TSPAN14 PE=1 SV=1 - [TSN14_HUMAN]	32.96	3	3	6	40	270	30.6706	6.84424
	1678	Q9BXJ8	Transmembrane protein 120A OS=Homo sapiens GN=TMEM120A PE=2 SV=1 - [T120A_HUMAN]	32.94	1	1	7	19	343	40.5838	8.98291
	1679	Q9NRR4-2	Isoform 2 of Ribonuclease 3 OS=Homo sapiens GN=DROSHA - [RNC_HUMAN]	32.92	4	1	33	75	1306	151.199	7.63525
	1680	Q14160	Protein scribble homolog OS=Homo sapiens GN=SCRIB PE=1 SV=4 - [SCRIB_HUMAN]	32.88	3	1	33	50	1630	174.778	5.07178
	1681	Q9BZQ8	Protein Niban OS=Homo sapiens GN=FAM129A PE=1 SV=1 - [NIBAN_HUMAN]	32.87	1	9	21	86	928	103.07	4.77979
	1682	O43617-2	Isoform 2 of Trafficking protein particle complex subunit 3 OS=Homo sapiens GN=TRAPPC3 - [TPPC3_HUMAN]	32.84	2	1	4	7	134	14.9956	4.88135
	1683	Q14938-2	Isoform 2 of Nuclear factor 1 X-type OS=Homo sapiens GN=NFIX - [NFIX_HUMAN]	32.83	5	1	8	16	460	50.7795	8.25049
	1684	P49590	Probable histidine--tRNA ligase, mitochondrial OS=Homo sapiens GN=HARS2 PE=1 SV=1 - [SYHM_HUMAN]	32.81	1	1	13	107	506	56.8517	8.23584
	1685	O14529	Homeobox protein cut-like 2 OS=Homo sapiens GN=CUX2 PE=1 SV=4 - [CUX2_HUMAN]	32.77	1	1	29	68	1486	161.577	5.47803
	1686	Q3KQU3-2	Isoform 2 of MAP7 domain-containing protein 1 OS=Homo sapiens GN=MAP7D1 - [MA7D1_HUMAN]	32.75	3	1	18	35	803	88.673	10.0522
	1687	P51511	Matrix metalloproteinase-15 OS=Homo sapiens GN=MMP15 PE=1 SV=1 - [MMP15_HUMAN]	32.74	1	1	14	26	669	75.7589	7.45947
	1688	P23515	Oligodendrocyte-myelin glycoprotein OS=Homo sapiens GN=OMG PE=1 SV=2 - [OMGP_HUMAN]	32.73	1	1	7	21	440	49.5762	7.94287
	1689	O14777	Kinetochore protein NDC80 homolog OS=Homo sapiens GN=NDC80 PE=1 SV=1 - [NDC80_HUMAN]	32.71	1	1	16	47	642	73.8665	5.60498
	1690	P84022	Mothers against decapentaplegic homolog 3 OS=Homo sapiens GN=SMAD3 PE=1 SV=1 - [SMAD3_HUMAN]	32.71	8	1	10	21	425	48.0498	7.15186
	1691	Q9UBN4-6	Isoform Zeta of Short transient receptor potential channel 4 OS=Homo sapiens GN=TRPC4 - [TRPC4_HUMAN]	32.71	1	1	19	35	804	92.1629	8.38232
	1692	P11172	Uridine 5'-monophosphate synthase OS=Homo sapiens GN=UMPS PE=1 SV=1 - [UMPS_HUMAN]	32.71	1	1	13	30	480	52.1886	7.23975
	1693	Q13561	Dynactin subunit 2 OS=Homo sapiens GN=DCTN2 PE=1 SV=4 - [DCTN2_HUMAN]	32.67	3	1	9	18	401	44.2039	5.21143
	1694	P46777	60S ribosomal protein L5 OS=Homo sapiens GN=RPL5 PE=1 SV=3 - [RL5_HUMAN]	32.66	1	2	8	44	297	34.3407	9.71533
	1695	Q70JA7	Chondroitin sulfate synthase 3 OS=Homo sapiens GN=CHSY3 PE=2 SV=3 - [CHSS3_HUMAN]	32.65	1	1	21	43	882	100.221	8.74854
	1696	P28370	Probable global transcription activator SNF2L1 OS=Homo sapiens GN=SMARCA1 PE=1 SV=2 - [SMCA1_HUMAN]	32.64	2	1	29	79	1054	122.527	8.08936
	1697	Q92905	COP9 signalosome complex subunit 5 OS=Homo sapiens GN=COPS5 PE=1 SV=4 - [CSN5_HUMAN]	32.63	1	1	9	41	334	37.5547	6.53662
	1698	P48029	Sodium- and chloride-dependent creatine transporter 1 OS=Homo sapiens GN=SLC6A8 PE=1 SV=1 - [SC6A8_HUMAN]	32.6	4	2	10	18	635	70.4756	6.41748
	1699	P23588	Eukaryotic translation initiation factor 4B OS=Homo sapiens GN=EIF4B PE=1 SV=2 - [IF4B_HUMAN]	32.57	1	2	18	52	611	69.1103	5.73193
	1700	Q92817	Envoplakin OS=Homo sapiens GN=EVPL PE=1 SV=3 - [EVPL_HUMAN]	32.56	1	1	50	94	2033	231.463	6.96143
	1701	O75179-2	Isoform 2 of Ankyrin repeat domain-containing protein 17 OS=Homo sapiens GN=ANKRD17 - [ANR17_HUMAN]	32.51	3	1	45	103	2602	274.017	6.52197
	1702	Q96M96	FYVE, RhoGEF and PH domain-containing protein 4 OS=Homo sapiens GN=FGD4 PE=1 SV=2 - [FGD4_HUMAN]	32.51	1	1	16	43	766	86.5714	6.12549
	1703	P40429	60S ribosomal protein L13a OS=Homo sapiens GN=RPL13A PE=1 SV=2 - [RL13A_HUMAN]	32.51	2	1	7	9	203	23.5624	10.9312
	1704	Q15631	Translin OS=Homo sapiens GN=TSN PE=1 SV=1 - [TSN_HUMAN]	32.46	2	1	5	8	228	26.1668	6.44287
	1705	Q9NV23	S-acyl fatty acid synthase thioesterase, medium chain OS=Homo sapiens GN=OLAH PE=2 SV=1 - [SAST_HUMAN]	32.45	1	1	7	13	265	29.9119	6.22705
	1706	Q9Y6Y1-2	Isoform 2 of Calmodulin-binding transcription activator 1 OS=Homo sapiens GN=CAMTA1 - [CMTA1_HUMAN]	32.43	2	1	36	85	1659	182.142	7.48877
	1707	P07477	Trypsin-1 OS=Homo sapiens GN=PRSS1 PE=1 SV=1 - [TRY1_HUMAN]	32.39	3	1	6	16	247	26.5411	6.50732
	1708	Q9Y345	Sodium- and chloride-dependent glycine transporter 2 OS=Homo sapiens GN=SLC6A5 PE=1 SV=3 - [SC6A5_HUMAN]	32.37	1	1	16	58	797	87.3764	7.51807
	1709	P14373	Zinc finger protein RFP OS=Homo sapiens GN=TRIM27 PE=1 SV=1 - [TRI27_HUMAN]	32.36	1	1	13	22	513	58.4518	6.21436
	1710	Q9UNE7	E3 ubiquitin-protein ligase CHIP OS=Homo sapiens GN=STUB1 PE=1 SV=2 - [CHIP_HUMAN]	32.34	2	1	8	26	303	34.8342	5.87158
	1711	Q9Y5F0	Protocadherin beta-13 OS=Homo sapiens GN=PCDHB13 PE=2 SV=1 - [PCDBD_HUMAN]	32.33	1	1	13	20	798	87.4978	4.91943
	1712	Q9NVJ2	ADP-ribosylation factor-like protein 8B OS=Homo sapiens GN=ARL8B PE=1 SV=1 - [ARL8B_HUMAN]	32.26	2	1	5	20	186	21.5251	8.42627
	1713	P82279-3	Isoform 3 of Protein crumbs homolog 1 OS=Homo sapiens GN=CRB1 - [CRUM1_HUMAN]	32.23	5	1	20	36	1294	141.994	5.10986
	1714	O75880	Protein SCO1 homolog, mitochondrial OS=Homo sapiens GN=SCO1 PE=1 SV=1 - [SCO1_HUMAN]	32.23	1	1	5	9	301	33.7925	8.88037
	1715	P43007	Neutral amino acid transporter A OS=Homo sapiens GN=SLC1A4 PE=1 SV=1 - [SATT_HUMAN]	32.14	2	4	12	25	532	55.6876	6.25244
	1716	Q5U5R9	Probable E3 ubiquitin-protein ligase HECTD2 OS=Homo sapiens GN=HECTD2 PE=2 SV=2 - [HECD2_HUMAN]	32.09	1	1	20	62	776	88.0664	8.19189
	1717	Q9BZX4	Ropporin-1B OS=Homo sapiens GN=ROPN1B PE=1 SV=1 - [ROP1B_HUMAN]	32.08	2	1	5	12	212	23.9483	5.14795
	1718	Q52WX2	Serine/threonine-protein kinase SBK1 OS=Homo sapiens GN=SBK1 PE=2 SV=1 - [SBK1_HUMAN]	32.08	1	1	11	20	424	46.2223	9.1001
	1719	O75445-3	Isoform 3 of Usherin OS=Homo sapiens GN=USH2A - [USH2A_HUMAN]	32.05	2	1	91	331	5226	577.904	6.80029
	1720	Q8TEM1	Nuclear pore membrane glycoprotein 210 OS=Homo sapiens GN=NUP210 PE=1 SV=3 - [PO210_HUMAN]	31.96	1	1	34	63	1887	204.983	6.81494
	1721	Q9Y5Z9	UbiA prenyltransferase domain-containing protein 1 OS=Homo sapiens GN=UBIAD1 PE=1 SV=1 - [UBIA1_HUMAN]	31.95	2	1	5	5	338	36.8076	8.14795
	1722	Q2M329	Coiled-coil domain-containing protein 96 OS=Homo sapiens GN=CCDC96 PE=2 SV=2 - [CCD96_HUMAN]	31.89	1	1	14	57	555	62.6726	4.94482
	1723	P43487	Ran-specific GTPase-activating protein OS=Homo sapiens GN=RANBP1 PE=1 SV=1 - [RANG_HUMAN]	31.84	1	3	4	19	201	23.2956	5.2876
	1724	P06213-2	Isoform Short of Insulin receptor OS=Homo sapiens GN=INSR - [INSR_HUMAN]	31.82	2	1	30	78	1370	155.046	6.20166
	1725	A6NDB9	Paralemmin-3 OS=Homo sapiens GN=PALM3 PE=1 SV=2 - [PALM3_HUMAN]	31.8	1	1	17	47	673	71.6522	4.52588
	1726	Q8TDB8-2	Isoform 2 of Solute carrier family 2, facilitated glucose transporter member 14 OS=Homo sapiens GN=SLC2A14 - [GTR14_HUMAN]	31.79	4	2	12	33	497	53.9803	7.51807
	1727	Q96KR4-3	Isoform 3 of Leishmanolysin-like peptidase OS=Homo sapiens GN=LMLN - [LMLN_HUMAN]	31.79	3	1	18	28	692	78.0607	7.29834
	1728	Q8WXG9	G-protein coupled receptor 98 OS=Homo sapiens GN=GPR98 PE=1 SV=2 - [GPR98_HUMAN]	31.78	1	1	113	194	6306	692.637	4.64014
	1729	P39019	40S ribosomal protein S19 OS=Homo sapiens GN=RPS19 PE=1 SV=2 - [RS19_HUMAN]	31.72	1	3	6	11	145	16.0505	10.3159
	1730	P59543	Taste receptor type 2 member 20 OS=Homo sapiens GN=TAS2R20 PE=2 SV=2 - [T2R20_HUMAN]	31.72	1	1	5	8	309	35.3344	10.0376
	1731	Q9BR76	Coronin-1B OS=Homo sapiens GN=CORO1B PE=1 SV=1 - [COR1B_HUMAN]	31.7	1	1	8	9	489	54.2003	5.88428
	1732	P30825	High affinity cationic amino acid transporter 1 OS=Homo sapiens GN=SLC7A1 PE=1 SV=1 - [CTR1_HUMAN]	31.64	1	5	12	44	629	67.5941	5.42725
	1733	O43765	Small glutamine-rich tetratricopeptide repeat-containing protein alpha OS=Homo sapiens GN=SGTA PE=1 SV=1 - [SGTA_HUMAN]	31.63	1	3	10	43	313	34.0417	4.86865
	1734	Q86YF9	Zinc finger protein DZIP1 OS=Homo sapiens GN=DZIP1 PE=1 SV=1 - [DZIP1_HUMAN]	31.6	2	1	22	70	867	98.6017	6.15088
	1735	Q14627	Interleukin-13 receptor subunit alpha-2 OS=Homo sapiens GN=IL13RA2 PE=1 SV=1 - [I13R2_HUMAN]	31.58	1	1	9	18	380	44.1478	4.97021
	1736	P07339	Cathepsin D OS=Homo sapiens GN=CTSD PE=1 SV=1 - [CATD_HUMAN]	31.55	1	1	11	33	412	44.5236	6.53662
	1737	Q32MQ0	Zinc finger protein 750 OS=Homo sapiens GN=ZNF750 PE=1 SV=1 - [ZN750_HUMAN]	31.54	1	1	14	26	723	77.3125	8.17725
	1738	P52799	Ephrin-B2 OS=Homo sapiens GN=EFNB2 PE=1 SV=1 - [EFNB2_HUMAN]	31.53	1	1	10	21	333	36.8998	8.85107
	1739	O75626	PR domain zinc finger protein 1 OS=Homo sapiens GN=PRDM1 PE=1 SV=2 - [PRDM1_HUMAN]	31.52	3	1	21	37	825	91.7119	8.48486
	1740	Q9BQF6	Sentrin-specific protease 7 OS=Homo sapiens GN=SENP7 PE=1 SV=4 - [SENP7_HUMAN]	31.52	4	1	21	41	1050	119.584	6.60986
	1741	Q96SQ7-2	Isoform 2 of Protein atonal homolog 8 OS=Homo sapiens GN=ATOH8 - [ATOH8_HUMAN]	31.49	1	1	11	11	416	45.7725	10.7554
	1742	Q13077	TNF receptor-associated factor 1 OS=Homo sapiens GN=TRAF1 PE=1 SV=1 - [TRAF1_HUMAN]	31.49	1	1	6	19	416	46.1339	6.11279
	1743	Q13224	Glutamate receptor ionotropic, NMDA 2B OS=Homo sapiens GN=GRIN2B PE=1 SV=3 - [NMDE2_HUMAN]	31.47	1	1	33	113	1484	166.261	6.93213
	1744	O94761	ATP-dependent DNA helicase Q4 OS=Homo sapiens GN=RECQL4 PE=1 SV=1 - [RECQ4_HUMAN]	31.46	1	1	26	38	1208	132.993	8.08936
	1745	Q8WUQ7-2	Isoform 2 of Cactin OS=Homo sapiens GN=CACTIN - [CATIN_HUMAN]	31.44	2	1	22	41	935	107.871	9.42236
	1746	Q5VXU9	Uncharacterized protein C9orf84 OS=Homo sapiens GN=C9orf84 PE=2 SV=1 - [CI084_HUMAN]	31.44	2	1	29	51	1444	165.097	5.21143
	1747	O00154-5	Isoform 5 of Cytosolic acyl coenzyme A thioester hydrolase OS=Homo sapiens GN=ACOT7 - [BACH_HUMAN]	31.43	7	2	6	14	350	38.966	8.32373
	1748	Q8N8V4	Ankyrin repeat and SAM domain-containing protein 4B OS=Homo sapiens GN=ANKS4B PE=2 SV=2 - [ANS4B_HUMAN]	31.41	1	1	11	18	417	46.5681	5.09717
	1749	Q03188	Centromere protein C OS=Homo sapiens GN=CENPC PE=1 SV=2 - [CENPC_HUMAN]	31.39	1	1	18	43	943	106.769	9.39307
	1750	O15439-2	Isoform 2 of Multidrug resistance-associated protein 4 OS=Homo sapiens GN=ABCC4 - [MRP4_HUMAN]	31.38	2	1	26	55	1278	144.109	8.19189
	1751	P46199	Translation initiation factor IF-2, mitochondrial OS=Homo sapiens GN=MTIF2 PE=1 SV=2 - [IF2M_HUMAN]	31.36	1	1	14	37	727	81.2665	7.15186
	1752	Q96FZ7	Charged multivesicular body protein 6 OS=Homo sapiens GN=CHMP6 PE=1 SV=3 - [CHMP6_HUMAN]	31.34	1	1	4	10	201	23.4703	5.31299
	1753	Q96J84	Kin of IRRE-like protein 1 OS=Homo sapiens GN=KIRREL PE=1 SV=2 - [KIRR1_HUMAN]	31.31	3	3	15	30	757	83.4838	5.73193
	1754	Q6V1P9	Protocadherin-23 OS=Homo sapiens GN=DCHS2 PE=2 SV=1 - [PCD23_HUMAN]	31.31	1	2	46	77	2916	322.034	4.76709
	1755	Q86V71	Zinc finger protein 429 OS=Homo sapiens GN=ZNF429 PE=2 SV=2 - [ZN429_HUMAN]	31.31	1	1	12	23	674	78.1018	9.39307
	1756	P54727	UV excision repair protein RAD23 homolog B OS=Homo sapiens GN=RAD23B PE=1 SV=1 - [RD23B_HUMAN]	31.3	4	3	8	26	409	43.1446	4.84326
	1757	O00264	Membrane-associated progesterone receptor component 1 OS=Homo sapiens GN=PGRMC1 PE=1 SV=3 - [PGRC1_HUMAN]	31.28	1	2	5	14	195	21.6578	4.70361
	1758	Q9UH99	SUN domain-containing protein 2 OS=Homo sapiens GN=SUN2 PE=1 SV=3 - [SUN2_HUMAN]	31.24	2	1	17	39	717	80.2616	6.72705
	1759	P54687-4	Isoform 4 of Branched-chain-amino-acid aminotransferase, cytosolic OS=Homo sapiens GN=BCAT1 - [BCAT1_HUMAN]	31.17	3	1	8	12	385	42.8104	5.22412
	1760	P61081	NEDD8-conjugating enzyme Ubc12 OS=Homo sapiens GN=UBE2M PE=1 SV=1 - [UBC12_HUMAN]	31.15	1	1	7	11	183	20.8866	7.69385
	1761	Q8IWT1	Sodium channel subunit beta-4 OS=Homo sapiens GN=SCN4B PE=1 SV=1 - [SCN4B_HUMAN]	31.14	2	1	4	13	228	24.9533	7.35693
	1762	P62263	40S ribosomal protein S14 OS=Homo sapiens GN=RPS14 PE=1 SV=3 - [RS14_HUMAN]	31.13	1	2	4	24	151	16.2625	10.0522
	1763	Q8N1T3	Unconventional myosin-Ih OS=Homo sapiens GN=MYO1H PE=2 SV=2 - [MYO1H_HUMAN]	31.1	1	2	21	42	1032	118.962	9.08545
	1764	Q9H7F0	Probable cation-transporting ATPase 13A3 OS=Homo sapiens GN=ATP13A3 PE=1 SV=4 - [AT133_HUMAN]	31.08	2	1	27	48	1226	137.953	6.63916
	1765	Q3L8U1-2	Isoform 2 of Chromodomain-helicase-DNA-binding protein 9 OS=Homo sapiens GN=CHD9 - [CHD9_HUMAN]	31.07	3	1	55	116	2881	323.854	6.91748
	1766	P01031	Complement C5 OS=Homo sapiens GN=C5 PE=1 SV=4 - [CO5_HUMAN]	31.03	1	1	29	59	1676	188.186	6.52197
	1767	P51786	Zinc finger protein 157 OS=Homo sapiens GN=ZNF157 PE=2 SV=2 - [ZN157_HUMAN]	31.03	1	1	11	34	506	58.253	8.47021
	1768	P13667	Protein disulfide-isomerase A4 OS=Homo sapiens GN=PDIA4 PE=1 SV=2 - [PDIA4_HUMAN]	31.01	1	3	17	67	645	72.887	5.07178
	1769	Q9BZ95-4	Isoform 4 of Histone-lysine N-methyltransferase NSD3 OS=Homo sapiens GN=WHSC1L1 - [NSD3_HUMAN]	31	3	1	26	70	1374	154.42	8.23584
	1770	Q16832	Discoidin domain-containing receptor 2 OS=Homo sapiens GN=DDR2 PE=1 SV=2 - [DDR2_HUMAN]	30.99	1	1	19	46	855	96.6739	5.36377
	1771	Q7Z7M0-2	Isoform 2 of Multiple epidermal growth factor-like domains protein 8 OS=Homo sapiens GN=MEGF8 - [MEGF8_HUMAN]	30.96	2	1	50	80	2778	295.74	6.85889
	1772	Q8WUY3	Protein prune homolog 2 OS=Homo sapiens GN=PRUNE2 PE=1 SV=3 - [PRUN2_HUMAN]	30.96	4	1	56	97	3088	340.425	4.44971
	1773	Q92973	Transportin-1 OS=Homo sapiens GN=TNPO1 PE=1 SV=2 - [TNPO1_HUMAN]	30.96	5	3	21	57	898	102.289	4.98291
	1774	Q9UKT5-2	Isoform 2 of F-box only protein 4 OS=Homo sapiens GN=FBXO4 - [FBX4_HUMAN]	30.94	2	1	6	19	307	34.9804	6.93213
	1775	Q92793	CREB-binding protein OS=Homo sapiens GN=CREBBP PE=1 SV=3 - [CBP_HUMAN]	30.92	2	1	40	84	2442	265.182	8.52881
	1776	Q99808	Equilibrative nucleoside transporter 1 OS=Homo sapiens GN=SLC29A1 PE=1 SV=3 - [S29A1_HUMAN]	30.92	1	4	10	46	456	50.1864	8.29443
	1777	Q9BRA2	Thioredoxin domain-containing protein 17 OS=Homo sapiens GN=TXNDC17 PE=1 SV=1 - [TXD17_HUMAN]	30.89	1	2	3	11	123	13.9318	5.51611
	1778	Q6GTS8	Probable carboxypeptidase PM20D1 OS=Homo sapiens GN=PM20D1 PE=2 SV=3 - [P20D1_HUMAN]	30.88	1	1	13	34	502	55.7062	6.66846
	1779	P47712	Cytosolic phospholipase A2 OS=Homo sapiens GN=PLA2G4A PE=1 SV=2 - [PA24A_HUMAN]	30.84	1	1	17	49	749	85.1842	5.37646
	1780	Q8WWI5-3	Isoform 3 of Choline transporter-like protein 1 OS=Homo sapiens GN=SLC44A1 - [CTL1_HUMAN]	30.83	3	1	16	35	652	72.9632	8.646
	1781	Q8IZL8-2	Isoform 2 of Proline-, glutamic acid- and leucine-rich protein 1 OS=Homo sapiens GN=PELP1 - [PELP1_HUMAN]	30.82	2	1	23	42	1275	135.409	4.38623
	1782	Q7L9L4-2	Isoform 2 of MOB kinase activator 1B OS=Homo sapiens GN=MOB1B - [MOB1B_HUMAN]	30.77	4	2	7	23	221	25.4827	6.15088
	1783	O95671	N-acetylserotonin O-methyltransferase-like protein OS=Homo sapiens GN=ASMTL PE=1 SV=3 - [ASML_HUMAN]	30.76	3	1	14	46	621	68.813	6.07471
	1784	Q76NI1	Protein very KIND OS=Homo sapiens GN=KNDC1 PE=2 SV=2 - [VKIND_HUMAN]	30.76	4	1	32	49	1749	191.277	6.16357
	1785	Q8N398-2	Isoform 2 of von Willebrand factor A domain-containing protein 5B2 OS=Homo sapiens GN=VWA5B2 - [VW5B2_HUMAN]	30.76	2	2	22	42	1242	131.585	6.45557
	1786	Q99829	Copine-1 OS=Homo sapiens GN=CPNE1 PE=1 SV=1 - [CPNE1_HUMAN]	30.73	1	7	12	44	537	59.0215	5.8335
	1787	Q5T4J0	Beta-1,3-galactosyl-O-glycosyl-glycoprotein beta-1,6-N-acetylglucosaminyltransferase 6 OS=Homo sapiens GN=GCNT6 PE=3 SV=2 - [GCNT6_HUMAN]	30.69	1	1	7	17	391	44.4985	8.08936
	1788	Q13162	Peroxiredoxin-4 OS=Homo sapiens GN=PRDX4 PE=1 SV=1 - [PRDX4_HUMAN]	30.63	1	2	7	35	271	30.5208	6.29053
	1789	O15211	Ral guanine nucleotide dissociation stimulator-like 2 OS=Homo sapiens GN=RGL2 PE=1 SV=1 - [RGL2_HUMAN]	30.63	1	1	11	36	777	83.4977	6.17627
	1790	Q9NRA0-5	Isoform 5 of Sphingosine kinase 2 OS=Homo sapiens GN=SPHK2 - [SPHK2_HUMAN]	30.62	2	1	18	48	761	80.1543	7.6499
	1791	Q70UQ0	Inhibitor of nuclear factor kappa-B kinase-interacting protein OS=Homo sapiens GN=IKBIP PE=1 SV=1 - [IKIP_HUMAN]	30.57	1	1	10	15	350	39.285	9.17334
	1792	Q8TEZ7	Membrane progestin receptor beta OS=Homo sapiens GN=PAQR8 PE=2 SV=1 - [MPRB_HUMAN]	30.51	1	1	6	12	354	40.4376	8.35303
	1793	Q149N8-4	Isoform 3 of E3 ubiquitin-protein ligase SHPRH OS=Homo sapiens GN=SHPRH - [SHPRH_HUMAN]	30.5	3	1	39	86	1659	190.375	7.62061
	1794	Q9BXL6	Caspase recruitment domain-containing protein 14 OS=Homo sapiens GN=CARD14 PE=1 SV=2 - [CAR14_HUMAN]	30.48	2	1	23	53	1004	113.198	5.92236
	1795	P53985	Monocarboxylate transporter 1 OS=Homo sapiens GN=SLC16A1 PE=1 SV=3 - [MOT1_HUMAN]	30.4	1	4	10	37	500	53.9089	8.66064
	1796	Q9BX67	Junctional adhesion molecule C OS=Homo sapiens GN=JAM3 PE=1 SV=1 - [JAM3_HUMAN]	30.32	2	2	8	15	310	34.9978	7.59131
	1797	Q9H074	Polyadenylate-binding protein-interacting protein 1 OS=Homo sapiens GN=PAIP1 PE=1 SV=1 - [PAIP1_HUMAN]	30.27	3	1	13	22	479	53.4911	4.80518
	1798	Q53GA4	Pleckstrin homology-like domain family A member 2 OS=Homo sapiens GN=PHLDA2 PE=1 SV=2 - [PHLA2_HUMAN]	30.26	1	1	3	6	152	17.0818	9.17334
	1799	P98161-3	Isoform 3 of Polycystin-1 OS=Homo sapiens GN=PKD1 - [PKD1_HUMAN]	30.26	3	1	79	146	4302	462.111	6.72705
	1800	P07333	Macrophage colony-stimulating factor 1 receptor OS=Homo sapiens GN=CSF1R PE=1 SV=2 - [CSF1R_HUMAN]	30.25	10	1	21	51	972	107.915	6.3667
	1801	Q96KN7	X-linked retinitis pigmentosa GTPase regulator-interacting protein 1 OS=Homo sapiens GN=RPGRIP1 PE=1 SV=2 - [RPGR1_HUMAN]	30.25	4	1	29	51	1286	146.59	5.68115
	1802	Q9UL25	Ras-related protein Rab-21 OS=Homo sapiens GN=RAB21 PE=1 SV=3 - [RAB21_HUMAN]	30.22	1	1	6	22	225	24.3323	7.94287
	1803	Q8N8B7	Transcription elongation factor A N-terminal and central domain-containing protein OS=Homo sapiens GN=TCEANC PE=2 SV=2 - [TEANC_HUMAN]	30.2	2	1	6	11	351	40.2192	8.5874
	1804	Q49AM1	mTERF domain-containing protein 3, mitochondrial OS=Homo sapiens GN=MTERFD3 PE=1 SV=2 - [MTER3_HUMAN]	30.13	1	1	8	26	385	44.3856	8.96826
	1805	Q5VUJ9	EF-hand calcium-binding domain-containing protein 2 OS=Homo sapiens GN=EFCAB2 PE=2 SV=1 - [EFCB2_HUMAN]	30.11	1	1	9	26	269	29.6954	8.79248
	1806	Q96N19-4	Isoform 4 of Integral membrane protein GPR137 OS=Homo sapiens GN=GPR137 - [G137A_HUMAN]	30.11	5	1	9	26	475	52.1679	8.70459
	1807	O60884	DnaJ homolog subfamily A member 2 OS=Homo sapiens GN=DNAJA2 PE=1 SV=1 - [DNJA2_HUMAN]	30.1	1	2	9	44	412	45.7166	6.48096
	1808	Q9H0X4	Protein ITFG3 OS=Homo sapiens GN=ITFG3 PE=1 SV=1 - [ITFG3_HUMAN]	30.07	2	2	9	18	552	59.6221	6.27783
	1809	Q5W0Q7	SUMO-specific isopeptidase USPL1 OS=Homo sapiens GN=USPL1 PE=1 SV=1 - [USPL1_HUMAN]	30.04	2	1	18	44	1092	120.364	6.18896
	1810	Q04637	Eukaryotic translation initiation factor 4 gamma 1 OS=Homo sapiens GN=EIF4G1 PE=1 SV=4 - [IF4G1_HUMAN]	30.02	8	1	37	71	1599	175.382	5.32568
	1811	Q6IA17	Single Ig IL-1-related receptor OS=Homo sapiens GN=SIGIRR PE=1 SV=3 - [SIGIR_HUMAN]	30	2	1	9	18	410	45.6505	6.45557
	1812	P20674	Cytochrome c oxidase subunit 5A, mitochondrial OS=Homo sapiens GN=COX5A PE=1 SV=2 - [COX5A_HUMAN]	30	1	1	4	5	150	16.7517	6.78564
	1813	Q9Y653-2	Isoform 2 of G-protein coupled receptor 56 OS=Homo sapiens GN=GPR56 - [GPR56_HUMAN]	29.99	5	6	13	32	687	77.0228	8.44092
	1814	Q16186	Proteasomal ubiquitin receptor ADRM1 OS=Homo sapiens GN=ADRM1 PE=1 SV=2 - [ADRM1_HUMAN]	29.98	1	2	10	30	407	42.1268	5.07178
	1815	Q9BZC1-2	Isoform 2 of CUGBP Elav-like family member 4 OS=Homo sapiens GN=CELF4 - [CELF4_HUMAN]	29.96	5	1	11	46	484	51.7434	8.20654
	1816	Q71F56	Mediator of RNA polymerase II transcription subunit 13-like OS=Homo sapiens GN=MED13L PE=1 SV=1 - [MD13L_HUMAN]	29.95	1	1	35	90	2210	242.447	6.03662
	1817	Q8TEQ8	GPI ethanolamine phosphate transferase 3 OS=Homo sapiens GN=PIGO PE=1 SV=3 - [PIGO_HUMAN]	29.94	1	1	21	39	1089	118.623	8.11865
	1818	Q8TD23	Zinc finger protein 675 OS=Homo sapiens GN=ZNF675 PE=1 SV=3 - [ZN675_HUMAN]	29.93	1	1	11	21	568	66.2555	8.86572
	1819	O60500-2	Isoform 2 of Nephrin OS=Homo sapiens GN=NPHS1 - [NPHN_HUMAN]	29.89	2	1	22	72	1201	130.465	5.51611
	1820	O95297-2	Isoform 2 of Myelin protein zero-like protein 1 OS=Homo sapiens GN=MPZL1 - [MPZL1_HUMAN]	29.85	4	2	7	27	268	28.963	8.71924
	1821	Q9Y4K0	Lysyl oxidase homolog 2 OS=Homo sapiens GN=LOXL2 PE=1 SV=1 - [LOXL2_HUMAN]	29.84	1	1	13	31	774	86.6683	6.37939
	1822	Q9C099	Leucine-rich repeat and coiled-coil domain-containing protein 1 OS=Homo sapiens GN=LRRCC1 PE=1 SV=2 - [LRCC1_HUMAN]	29.84	2	1	27	85	1032	119.522	5.88428
	1823	Q96J02	E3 ubiquitin-protein ligase Itchy homolog OS=Homo sapiens GN=ITCH PE=1 SV=2 - [ITCH_HUMAN]	29.79	3	1	18	41	903	102.738	6.30322
	1824	Q9UP95-2	Isoform 2 of Solute carrier family 12 member 4 OS=Homo sapiens GN=SLC12A4 - [S12A4_HUMAN]	29.78	13	2	19	38	1068	118.543	6.68311
	1825	Q9NSI2-2	Isoform B of Protein FAM207A OS=Homo sapiens GN=FAM207A - [F207A_HUMAN]	29.77	2	1	7	22	215	23.93	10.8579
	1826	O60721	Sodium/potassium/calcium exchanger 1 OS=Homo sapiens GN=SLC24A1 PE=1 SV=1 - [NCKX1_HUMAN]	29.75	2	1	22	68	1099	121.297	4.94482
	1827	P62280	40S ribosomal protein S11 OS=Homo sapiens GN=RPS11 PE=1 SV=3 - [RS11_HUMAN]	29.75	1	4	4	17	158	18.419	10.3013
	1828	Q9NZQ8	Transient receptor potential cation channel subfamily M member 5 OS=Homo sapiens GN=TRPM5 PE=2 SV=1 - [TRPM5_HUMAN]	29.7	3	1	23	55	1165	131.368	6.771
	1829	Q96HJ9-2	Isoform 2 of UPF0562 protein C7orf55 OS=Homo sapiens GN=C7orf55 - [CG055_HUMAN]	29.69	7	1	12	33	458	54.1908	10.1255
	1830	P10646	Tissue factor pathway inhibitor OS=Homo sapiens GN=TFPI PE=1 SV=1 - [TFPI1_HUMAN]	29.61	2	1	5	15	304	34.992	8.25049
	1831	P62851	40S ribosomal protein S25 OS=Homo sapiens GN=RPS25 PE=1 SV=1 - [RS25_HUMAN]	29.6	1	5	5	9	125	13.7337	10.1108
	1832	O95373	Importin-7 OS=Homo sapiens GN=IPO7 PE=1 SV=1 - [IPO7_HUMAN]	29.58	1	2	19	52	1038	119.44	4.81787
	1833	Q92794	Histone acetyltransferase KAT6A OS=Homo sapiens GN=KAT6A PE=1 SV=2 - [KAT6A_HUMAN]	29.49	1	1	45	97	2004	224.886	5.68115
	1834	Q96BX8	MOB kinase activator 3A OS=Homo sapiens GN=MOB3A PE=1 SV=1 - [MOB3A_HUMAN]	29.49	1	1	4	4	217	25.4479	8.63135
	1835	Q9ULF5	Zinc transporter ZIP10 OS=Homo sapiens GN=SLC39A10 PE=1 SV=2 - [S39AA_HUMAN]	29.48	1	3	16	27	831	94.0727	6.75635
	1836	P08473	Neprilysin OS=Homo sapiens GN=MME PE=1 SV=2 - [NEP_HUMAN]	29.47	1	1	16	32	750	85.4599	5.73193
	1837	P06753	Tropomyosin alpha-3 chain OS=Homo sapiens GN=TPM3 PE=1 SV=2 - [TPM3_HUMAN]	29.47	10	2	10	45	285	32.9298	4.71631
	1838	Q6UQ28	Placenta-expressed transcript 1 protein OS=Homo sapiens GN=PLET1 PE=2 SV=2 - [PLET1_HUMAN]	29.47	1	1	2	16	207	23.3699	5.12256
	1839	Q99640	Membrane-associated tyrosine- and threonine-specific cdc2-inhibitory kinase OS=Homo sapiens GN=PKMYT1 PE=1 SV=1 - [PMYT1_HUMAN]	29.46	4	1	10	33	499	54.4868	6.93213
	1840	O15427	Monocarboxylate transporter 4 OS=Homo sapiens GN=SLC16A3 PE=1 SV=1 - [MOT4_HUMAN]	29.46	1	2	6	15	465	49.4369	7.95752
	1841	Q5JWF2-2	Isoform XLas-2 of Guanine nucleotide-binding protein G(s) subunit alpha isoforms XLas OS=Homo sapiens GN=GNAS - [GNAS1_HUMAN]	29.42	12	10	26	138	1023	109.558	5.07178
	1842	P51610-4	Isoform 4 of Host cell factor 1 OS=Homo sapiens GN=HCFC1 - [HCFC1_HUMAN]	29.39	3	1	36	67	2079	213.272	7.32764
	1843	P22695	Cytochrome b-c1 complex subunit 2, mitochondrial OS=Homo sapiens GN=UQCRC2 PE=1 SV=3 - [QCR2_HUMAN]	29.36	1	1	9	16	453	48.4129	8.63135
	1844	Q8N4L8	Coiled-coil domain-containing protein 24 OS=Homo sapiens GN=CCDC24 PE=2 SV=1 - [CCD24_HUMAN]	29.32	2	1	10	22	307	34.3007	7.02002
	1845	Q8WV24	Pleckstrin homology-like domain family A member 1 OS=Homo sapiens GN=PHLDA1 PE=1 SV=4 - [PHLA1_HUMAN]	29.18	1	1	11	28	401	44.9881	9.89111
	1846	Q6ZMY3-2	Isoform 2 of SPOC domain-containing protein 1 OS=Homo sapiens GN=SPOCD1 - [SPOC1_HUMAN]	29.18	4	2	25	105	1203	128.614	7.1665
	1847	P78426	Homeobox protein Nkx-6.1 OS=Homo sapiens GN=NKX6-1 PE=2 SV=2 - [NKX61_HUMAN]	29.16	1	1	6	16	367	37.8261	9.45166
	1848	O15068-3	Isoform 3 of Guanine nucleotide exchange factor DBS OS=Homo sapiens GN=MCF2L - [MCF2L_HUMAN]	29.15	1	1	22	31	1067	120.542	6.771
	1849	P18627	Lymphocyte activation gene 3 protein OS=Homo sapiens GN=LAG3 PE=1 SV=5 - [LAG3_HUMAN]	29.14	1	1	9	11	525	57.4127	7.97217
	1850	P61254	60S ribosomal protein L26 OS=Homo sapiens GN=RPL26 PE=1 SV=1 - [RL26_HUMAN]	28.97	2	1	5	9	145	17.2475	10.5503
	1851	Q96C45	Serine/threonine-protein kinase ULK4 OS=Homo sapiens GN=ULK4 PE=1 SV=2 - [ULK4_HUMAN]	28.94	1	1	22	33	1275	142.352	6.29053
	1852	Q5T440	Putative transferase CAF17, mitochondrial OS=Homo sapiens GN=IBA57 PE=1 SV=1 - [CAF17_HUMAN]	28.93	1	1	7	13	356	38.1311	9.83252
	1853	Q05682	Caldesmon OS=Homo sapiens GN=CALD1 PE=1 SV=3 - [CALD1_HUMAN]	28.88	6	3	19	44	793	93.1754	5.65576
	1854	P02765	Alpha-2-HS-glycoprotein OS=Homo sapiens GN=AHSG PE=1 SV=1 - [FETUA_HUMAN]	28.88	1	4	9	62	367	39.2997	5.71924
	1855	P55017-3	Isoform 3 of Solute carrier family 12 member 3 OS=Homo sapiens GN=SLC12A3 - [S12A3_HUMAN]	28.86	3	1	20	34	1029	113.735	7.97217
	1856	O94979-8	Isoform 8 of Protein transport protein Sec31A OS=Homo sapiens GN=SEC31A - [SC31A_HUMAN]	28.79	9	2	23	57	1233	134.415	6.72705
	1857	Q9P2J5	Leucine--tRNA ligase, cytoplasmic OS=Homo sapiens GN=LARS PE=1 SV=2 - [SYLC_HUMAN]	28.66	1	4	23	48	1176	134.379	7.29834
	1858	P08476	Inhibin beta A chain OS=Homo sapiens GN=INHBA PE=1 SV=2 - [INHBA_HUMAN]	28.64	1	1	9	54	426	47.412	8.03076
	1859	P42677	40S ribosomal protein S27 OS=Homo sapiens GN=RPS27 PE=1 SV=3 - [RS27_HUMAN]	28.57	2	1	2	3	84	9.45484	9.45166
	1860	P07093-2	Isoform 2 of Glia-derived nexin OS=Homo sapiens GN=SERPINE2 - [GDN_HUMAN]	28.46	3	1	8	13	397	43.9722	9.37842
	1861	Q9H069-2	Isoform 2 of Leucine-rich repeat-containing protein 48 OS=Homo sapiens GN=LRRC48 - [LRC48_HUMAN]	28.45	2	1	10	23	457	53.1707	4.71631
	1862	P50995	Annexin A11 OS=Homo sapiens GN=ANXA11 PE=1 SV=1 - [ANX11_HUMAN]	28.32	1	2	12	22	505	54.3551	7.6499
	1863	P10243-2	Isoform 2 of Myb-related protein A OS=Homo sapiens GN=MYBL1 - [MYBA_HUMAN]	28.32	2	1	18	29	692	78.9016	6.68311
	1864	Q8IZF0	Sodium leak channel non-selective protein OS=Homo sapiens GN=NALCN PE=1 SV=1 - [NALCN_HUMAN]	28.25	1	1	30	76	1738	200.201	8.67529
	1865	Q8N5J4	Transcription factor Spi-C OS=Homo sapiens GN=SPIC PE=2 SV=1 - [SPIC_HUMAN]	28.23	1	1	6	11	248	29.1615	8.89502
	1866	Q8WUB2	Protein FAM216A OS=Homo sapiens GN=FAM216A PE=2 SV=1 - [F216A_HUMAN]	28.21	1	1	6	17	273	30.7722	9.33447
	1867	P20594	Atrial natriuretic peptide receptor 2 OS=Homo sapiens GN=NPR2 PE=1 SV=1 - [ANPRB_HUMAN]	28.18	2	1	21	27	1047	116.948	6.87354
	1868	P84098	60S ribosomal protein L19 OS=Homo sapiens GN=RPL19 PE=1 SV=1 - [RL19_HUMAN]	28.06	1	2	6	19	196	23.4512	11.4731
	1869	P05090	Apolipoprotein D OS=Homo sapiens GN=APOD PE=1 SV=1 - [APOD_HUMAN]	28.04	1	1	5	11	189	21.2618	5.14795
	1870	Q92734-2	Isoform 2 of Protein TFG OS=Homo sapiens GN=TFG - [TFG_HUMAN]	28.03	2	1	8	21	396	42.994	5.17334
	1871	Q96GX1-2	Isoform 2 of Tectonic-2 OS=Homo sapiens GN=TCTN2 - [TECT2_HUMAN]	28.02	2	1	9	29	696	76.6933	5.18604
	1872	Q9BRL6-2	Isoform 2 of Serine/arginine-rich splicing factor 8 OS=Homo sapiens GN=SRSF8 - [SRSF8_HUMAN]	28	3	1	6	17	275	31.4058	11.6782
	1873	Q5SY80	Uncharacterized protein C1orf101 OS=Homo sapiens GN=C1orf101 PE=2 SV=1 - [CA101_HUMAN]	27.97	3	1	17	26	951	109.592	7.26904
	1874	Q8N7M0	Tctex1 domain-containing protein 1 OS=Homo sapiens GN=TCTEX1D1 PE=2 SV=2 - [TC1D1_HUMAN]	27.93	1	1	4	9	179	20.7166	8.95361
	1875	Q9Y5I1	Protocadherin alpha-11 OS=Homo sapiens GN=PCDHA11 PE=2 SV=1 - [PCDAB_HUMAN]	27.92	7	1	16	41	949	103.235	5.36377
	1876	Q8IUS5	Epoxide hydrolase 4 OS=Homo sapiens GN=EPHX4 PE=2 SV=2 - [EPHX4_HUMAN]	27.9	1	1	5	8	362	42.2967	8.35303
	1877	Q12815	Tastin OS=Homo sapiens GN=TROAP PE=1 SV=3 - [TROAP_HUMAN]	27.89	1	1	10	13	778	83.8044	7.35693
	1878	Q9UBB4	Ataxin-10 OS=Homo sapiens GN=ATXN10 PE=1 SV=1 - [ATX10_HUMAN]	27.79	2	1	9	27	475	53.4548	5.24951
	1879	Q96AG4	Leucine-rich repeat-containing protein 59 OS=Homo sapiens GN=LRRC59 PE=1 SV=1 - [LRC59_HUMAN]	27.69	1	3	9	14	307	34.9089	9.56885
	1880	Q9H3K6-2	Isoform 2 of BolA-like protein 2 OS=Homo sapiens GN=BOLA2 - [BOLA2_HUMAN]	27.59	2	1	1	6	58	6.83743	5.84619
	1881	Q969X5	Endoplasmic reticulum-Golgi intermediate compartment protein 1 OS=Homo sapiens GN=ERGIC1 PE=1 SV=1 - [ERGI1_HUMAN]	27.59	2	1	5	21	290	32.5715	7.06396
	1882	H3BV60	Transforming growth factor-beta receptor type 3-like protein OS=Homo sapiens GN=TGFBR3L PE=2 SV=1 - [TGR3L_HUMAN]	27.53	1	1	8	36	316	32.7985	11.7222
	1883	P13726	Tissue factor OS=Homo sapiens GN=F3 PE=1 SV=1 - [TF_HUMAN]	27.46	2	1	5	8	295	33.0468	7.03467
	1884	Q15032-2	Isoform 2 of R3H domain-containing protein 1 OS=Homo sapiens GN=R3HDM1 - [R3HD1_HUMAN]	27.42	2	1	22	45	970	107.511	8.80713
	1885	P20742	Pregnancy zone protein OS=Homo sapiens GN=PZP PE=1 SV=4 - [PZP_HUMAN]	27.33	2	2	24	54	1482	163.76	6.37939
	1886	P55042	GTP-binding protein RAD OS=Homo sapiens GN=RRAD PE=1 SV=2 - [RAD_HUMAN]	27.27	1	1	5	8	308	33.2249	8.88037
	1887	Q6ZS11	Ras and Rab interactor-like protein OS=Homo sapiens GN=RINL PE=2 SV=2 - [RINL_HUMAN]	27.21	2	1	10	43	566	62.4282	5.92236
	1888	Q9GZW8-2	Isoform 2 of Membrane-spanning 4-domains subfamily A member 7 OS=Homo sapiens GN=MS4A7 - [MS4A7_HUMAN]	27.18	2	1	3	72	195	21.3907	6.52197
	1889	P50613	Cyclin-dependent kinase 7 OS=Homo sapiens GN=CDK7 PE=1 SV=1 - [CDK7_HUMAN]	27.17	1	1	4	22	346	39.0135	8.47021
	1890	Q86T29	Zinc finger protein 605 OS=Homo sapiens GN=ZNF605 PE=2 SV=1 - [ZN605_HUMAN]	27.15	2	1	12	27	641	74.3278	9.11475
	1891	Q99683	Mitogen-activated protein kinase kinase kinase 5 OS=Homo sapiens GN=MAP3K5 PE=1 SV=1 - [M3K5_HUMAN]	27.07	1	1	24	44	1374	154.44	5.78271
	1892	Q96DN2	von Willebrand factor C and EGF domain-containing protein OS=Homo sapiens GN=VWCE PE=2 SV=2 - [VWCE_HUMAN]	26.91	1	1	16	67	955	99.8473	6.48096
	1893	P21583-3	Isoform 3 of Kit ligand OS=Homo sapiens GN=KITLG - [SCF_HUMAN]	26.89	3	1	3	6	238	26.6504	5.14795
	1894	Q14CX5	Transmembrane protein 180 OS=Homo sapiens GN=TMEM180 PE=2 SV=1 - [TM180_HUMAN]	26.89	1	1	6	9	517	57.344	7.97217
	1895	Q5JY77	G-protein coupled receptor-associated sorting protein 1 OS=Homo sapiens GN=GPRASP1 PE=1 SV=3 - [GASP1_HUMAN]	26.88	1	1	23	49	1395	156.767	4.67822
	1896	Q8WVZ7	E3 ubiquitin-protein ligase RNF133 OS=Homo sapiens GN=RNF133 PE=2 SV=1 - [RN133_HUMAN]	26.86	1	1	8	32	376	42.2666	7.48877
	1897	Q8N9B5-2	Isoform 2 of Junction-mediating and -regulatory protein OS=Homo sapiens GN=JMY - [JMY_HUMAN]	26.84	2	1	21	42	976	110.211	6.17627
	1898	P50461	Cysteine and glycine-rich protein 3 OS=Homo sapiens GN=CSRP3 PE=1 SV=1 - [CSRP3_HUMAN]	26.8	1	1	6	16	194	20.9549	8.54346
	1899	Q8IWZ3-6	Isoform 6 of Ankyrin repeat and KH domain-containing protein 1 OS=Homo sapiens GN=ANKHD1 - [ANKH1_HUMAN]	26.75	3	1	46	109	2617	277.004	5.85889
	1900	P83731	60S ribosomal protein L24 OS=Homo sapiens GN=RPL24 PE=1 SV=1 - [RL24_HUMAN]	26.75	1	2	5	28	157	17.7679	11.2534
	1901	P43657	Lysophosphatidic acid receptor 6 OS=Homo sapiens GN=LPAR6 PE=1 SV=3 - [LPAR6_HUMAN]	26.74	1	1	4	5	344	39.3652	8.98291
	1902	Q92820	Gamma-glutamyl hydrolase OS=Homo sapiens GN=GGH PE=1 SV=2 - [GGH_HUMAN]	26.73	1	1	5	10	318	35.9412	7.10791
	1903	Q9BXA7	Testis-specific serine/threonine-protein kinase 1 OS=Homo sapiens GN=TSSK1B PE=1 SV=1 - [TSSK1_HUMAN]	26.7	1	1	7	16	367	41.5912	7.7085
	1904	Q8IWA0	WD repeat-containing protein 75 OS=Homo sapiens GN=WDR75 PE=1 SV=1 - [WDR75_HUMAN]	26.39	1	1	16	32	830	94.4385	5.96045
	1905	Q86V85	Integral membrane protein GPR180 OS=Homo sapiens GN=GPR180 PE=2 SV=1 - [GP180_HUMAN]	26.36	1	1	5	12	440	49.3631	7.38623
	1906	P06454-2	Isoform 2 of Prothymosin alpha OS=Homo sapiens GN=PTMA - [PTMA_HUMAN]	26.36	2	1	2	7	110	12.0669	3.78955
	1907	Q8NFQ6	BPI fold-containing family C protein OS=Homo sapiens GN=BPIFC PE=1 SV=1 - [BPIFC_HUMAN]	26.23	1	1	7	13	507	56.4331	5.8208
	1908	Q9NRY6	Phospholipid scramblase 3 OS=Homo sapiens GN=PLSCR3 PE=1 SV=2 - [PLS3_HUMAN]	26.1	1	1	7	10	295	31.628	6.65381
	1909	P14174	Macrophage migration inhibitory factor OS=Homo sapiens GN=MIF PE=1 SV=4 - [MIF_HUMAN]	26.09	1	1	2	12	115	12.4682	7.88428
	1910	Q5ZPR3	CD276 antigen OS=Homo sapiens GN=CD276 PE=1 SV=1 - [CD276_HUMAN]	26.03	4	5	9	40	534	57.1995	4.90674
	1911	O00499	Myc box-dependent-interacting protein 1 OS=Homo sapiens GN=BIN1 PE=1 SV=1 - [BIN1_HUMAN]	25.97	11	1	11	16	593	64.6594	5.05908
	1912	P52732	Kinesin-like protein KIF11 OS=Homo sapiens GN=KIF11 PE=1 SV=2 - [KIF11_HUMAN]	25.95	1	1	20	44	1056	119.085	5.64307
	1913	Q14247	Src substrate cortactin OS=Homo sapiens GN=CTTN PE=1 SV=2 - [SRC8_HUMAN]	25.82	3	2	13	51	550	61.5485	5.40186
	1914	P08621-2	Isoform 2 of U1 small nuclear ribonucleoprotein 70 kDa OS=Homo sapiens GN=SNRNP70 - [RU17_HUMAN]	25.7	3	1	8	9	428	50.5873	9.89111
	1915	P48509	CD151 antigen OS=Homo sapiens GN=CD151 PE=1 SV=3 - [CD151_HUMAN]	25.69	2	5	8	67	253	28.2763	7.47412
	1916	Q9UBK2	Peroxisome proliferator-activated receptor gamma coactivator 1-alpha OS=Homo sapiens GN=PPARGC1A PE=1 SV=1 - [PRGC1_HUMAN]	25.69	1	1	15	23	798	90.9709	6.01123
	1917	Q5SRN2	Uncharacterized protein C6orf10 OS=Homo sapiens GN=C6orf10 PE=2 SV=3 - [CF010_HUMAN]	25.58	2	1	10	20	563	61.5881	9.24658
	1918	A6NNT2	Putative uncharacterized protein C16orf96 OS=Homo sapiens GN=C16orf96 PE=5 SV=3 - [CP096_HUMAN]	25.5	1	1	20	35	1141	124.963	7.03467
	1919	Q9Y6W5	Wiskott-Aldrich syndrome protein family member 2 OS=Homo sapiens GN=WASF2 PE=1 SV=3 - [WASF2_HUMAN]	25.5	3	2	10	29	498	54.2504	5.52881
	1920	P17302	Gap junction alpha-1 protein OS=Homo sapiens GN=GJA1 PE=1 SV=2 - [CXA1_HUMAN]	25.39	1	3	6	14	382	42.9809	8.76318
	1921	Q8NGA5	Olfactory receptor 10H4 OS=Homo sapiens GN=OR10H4 PE=2 SV=1 - [O10H4_HUMAN]	25.32	3	1	3	16	316	35.7404	8.5874
	1922	P62753	40S ribosomal protein S6 OS=Homo sapiens GN=RPS6 PE=1 SV=1 - [RS6_HUMAN]	25.3	1	6	7	18	249	28.663	10.8433
	1923	P43121	Cell surface glycoprotein MUC18 OS=Homo sapiens GN=MCAM PE=1 SV=2 - [MUC18_HUMAN]	25.23	2	3	7	17	646	71.5626	5.75732
	1924	Q6UXI7	Vitrin OS=Homo sapiens GN=VIT PE=2 SV=1 - [VITRN_HUMAN]	25.07	4	1	12	29	678	73.8841	9.20264
	1925	P41143	Delta-type opioid receptor OS=Homo sapiens GN=OPRD1 PE=1 SV=4 - [OPRD_HUMAN]	25	1	1	3	18	372	40.342	8.92432
	1926	P62877	E3 ubiquitin-protein ligase RBX1 OS=Homo sapiens GN=RBX1 PE=1 SV=1 - [RBX1_HUMAN]	25	1	1	2	4	108	12.2657	6.96143
	1927	P02749	Beta-2-glycoprotein 1 OS=Homo sapiens GN=APOH PE=1 SV=3 - [APOH_HUMAN]	24.93	1	1	5	12	345	38.2727	7.97217
	1928	Q08722	Leukocyte surface antigen CD47 OS=Homo sapiens GN=CD47 PE=1 SV=1 - [CD47_HUMAN]	24.77	4	3	6	20	323	35.1907	7.21045
	1929	P55884-2	Isoform 2 of Eukaryotic translation initiation factor 3 subunit B OS=Homo sapiens GN=EIF3B - [EIF3B_HUMAN]	24.74	2	3	17	34	873	98.9671	5.08447
	1930	Q9H0K4	Radial spoke head protein 6 homolog A OS=Homo sapiens GN=RSPH6A PE=2 SV=1 - [RSH6A_HUMAN]	24.69	1	1	10	23	717	80.8629	4.38623
	1931	Q9UKS6	Protein kinase C and casein kinase substrate in neurons protein 3 OS=Homo sapiens GN=PACSIN3 PE=1 SV=2 - [PACN3_HUMAN]	24.53	1	2	6	17	424	48.4568	6.17627
	1932	Q49AA0	Zinc finger protein ZFP69 OS=Homo sapiens GN=ZFP69 PE=1 SV=2 - [ZFP69_HUMAN]	24.52	1	1	10	14	526	61.1423	8.48486
	1933	P36021	Monocarboxylate transporter 8 OS=Homo sapiens GN=SLC16A2 PE=1 SV=2 - [MOT8_HUMAN]	24.49	1	1	6	17	539	59.4723	5.59229
	1934	O60909-3	Isoform 3 of Beta-1,4-galactosyltransferase 2 OS=Homo sapiens GN=B4GALT2 - [B4GT2_HUMAN]	24.44	1	1	7	21	401	44.7348	8.90967
	1935	Q15561	Transcriptional enhancer factor TEF-3 OS=Homo sapiens GN=TEAD4 PE=1 SV=3 - [TEAD4_HUMAN]	24.42	3	1	8	24	434	48.2981	7.32764
	1936	Q96K49	Transmembrane protein 87B OS=Homo sapiens GN=TMEM87B PE=1 SV=1 - [TM87B_HUMAN]	24.32	2	1	11	34	555	63.4947	7.44482
	1937	Q92536	Y+L amino acid transporter 2 OS=Homo sapiens GN=SLC7A6 PE=1 SV=3 - [YLAT2_HUMAN]	24.27	2	1	9	24	515	56.7905	5.88428
	1938	P20036	HLA class II histocompatibility antigen, DP alpha 1 chain OS=Homo sapiens GN=HLA-DPA1 PE=1 SV=1 - [DPA1_HUMAN]	24.23	1	1	6	9	260	29.3619	5.21143
	1939	Q96MT3	Prickle-like protein 1 OS=Homo sapiens GN=PRICKLE1 PE=1 SV=2 - [PRIC1_HUMAN]	24.19	1	1	14	29	831	94.24	6.23975
	1940	Q99755-4	Isoform 4 of Phosphatidylinositol 4-phosphate 5-kinase type-1 alpha OS=Homo sapiens GN=PIP5K1A - [PI51A_HUMAN]	24.14	7	2	11	51	522	58.0822	8.07471
	1941	Q08945	FACT complex subunit SSRP1 OS=Homo sapiens GN=SSRP1 PE=1 SV=1 - [SSRP1_HUMAN]	24.12	1	1	13	27	709	81.0244	6.87354
	1942	P13232-2	Isoform 2 of Interleukin-7 OS=Homo sapiens GN=IL7 - [IL7_HUMAN]	24.06	3	1	4	10	133	15.1929	8.32373
	1943	E7EW31	Proline-rich basic protein 1 OS=Homo sapiens GN=PROB1 PE=2 SV=2 - [PROB1_HUMAN]	24.04	1	1	14	56	1015	106.852	9.62744
	1944	Q9Y267	Solute carrier family 22 member 14 OS=Homo sapiens GN=SLC22A14 PE=2 SV=4 - [S22AE_HUMAN]	23.91	1	1	9	20	594	66.6401	8.38232
	1945	Q99961	Endophilin-A2 OS=Homo sapiens GN=SH3GL1 PE=1 SV=1 - [SH3G1_HUMAN]	23.91	4	3	9	23	368	41.464	5.42725
	1946	Q9Y337	Kallikrein-5 OS=Homo sapiens GN=KLK5 PE=1 SV=2 - [KLK5_HUMAN]	23.89	1	1	3	4	293	31.9988	8.38232
	1947	P62847-4	Isoform 4 of 40S ribosomal protein S24 OS=Homo sapiens GN=RPS24 - [RS24_HUMAN]	23.88	4	1	7	18	289	32.4099	10.1548
	1948	Q96DU7	Inositol-trisphosphate 3-kinase C OS=Homo sapiens GN=ITPKC PE=1 SV=1 - [IP3KC_HUMAN]	23.87	1	1	10	22	683	75.1604	5.13525
	1949	Q9NV92	NEDD4 family-interacting protein 2 OS=Homo sapiens GN=NDFIP2 PE=1 SV=2 - [NFIP2_HUMAN]	23.81	1	1	6	22	336	36.3667	5.08447
	1950	P83881	60S ribosomal protein L36a OS=Homo sapiens GN=RPL36A PE=1 SV=2 - [RL36A_HUMAN]	23.58	2	1	3	11	106	12.4328	10.5796
	1951	O00425	Insulin-like growth factor 2 mRNA-binding protein 3 OS=Homo sapiens GN=IGF2BP3 PE=1 SV=2 - [IF2B3_HUMAN]	23.49	1	1	11	16	579	63.6656	8.86572
	1952	Q14524-3	Isoform 3 of Sodium channel protein type 5 subunit alpha OS=Homo sapiens GN=SCN5A - [SCN5A_HUMAN]	23.4	4	1	35	86	1983	222.932	5.50342
	1953	Q6ZUX7	Lipoma HMGIC fusion partner-like 2 protein OS=Homo sapiens GN=LHFPL2 PE=2 SV=2 - [LHPL2_HUMAN]	23.25	1	1	2	3	228	24.4693	6.49365
	1954	Q9Y6H8	Gap junction alpha-3 protein OS=Homo sapiens GN=GJA3 PE=1 SV=4 - [CXA3_HUMAN]	23.22	1	1	6	10	435	47.3802	6.60986
	1955	Q9UPY5	Cystine/glutamate transporter OS=Homo sapiens GN=SLC7A11 PE=1 SV=1 - [XCT_HUMAN]	23.15	1	1	7	14	501	55.3869	9.18799
	1956	Q9H2H9	Sodium-coupled neutral amino acid transporter 1 OS=Homo sapiens GN=SLC38A1 PE=1 SV=1 - [S38A1_HUMAN]	23	1	2	6	14	487	54.0122	7.02002
	1957	Q96JB5	CDK5 regulatory subunit-associated protein 3 OS=Homo sapiens GN=CDK5RAP3 PE=1 SV=2 - [CK5P3_HUMAN]	22.92	3	1	9	37	506	56.885	4.75439
	1958	Q15645	Pachytene checkpoint protein 2 homolog OS=Homo sapiens GN=TRIP13 PE=1 SV=2 - [PCH2_HUMAN]	22.92	1	1	6	18	432	48.5205	6.0874
	1959	O00629	Importin subunit alpha-3 OS=Homo sapiens GN=KPNA4 PE=1 SV=1 - [IMA3_HUMAN]	22.65	2	2	7	21	521	57.8506	4.95752
	1960	P00846	ATP synthase subunit a OS=Homo sapiens GN=MT-ATP6 PE=1 SV=1 - [ATP6_HUMAN]	22.57	1	1	2	2	226	24.8009	10.0962
	1961	P17096	High mobility group protein HMG-I/HMG-Y OS=Homo sapiens GN=HMGA1 PE=1 SV=3 - [HMGA1_HUMAN]	22.43	2	1	2	2	107	11.6691	10.3159
	1962	Q04941	Proteolipid protein 2 OS=Homo sapiens GN=PLP2 PE=1 SV=1 - [PLP2_HUMAN]	22.37	1	1	3	19	152	16.6797	7.23975
	1963	Q8IW35	Centrosomal protein of 97 kDa OS=Homo sapiens GN=CEP97 PE=1 SV=1 - [CEP97_HUMAN]	22.2	2	1	11	23	865	96.9208	5.021
	1964	Q8WUM9	Sodium-dependent phosphate transporter 1 OS=Homo sapiens GN=SLC20A1 PE=1 SV=1 - [S20A1_HUMAN]	22.09	1	4	12	30	679	73.652	7.07861
	1965	P15151-2	Isoform Beta of Poliovirus receptor OS=Homo sapiens GN=PVR - [PVR_HUMAN]	21.77	4	3	6	21	372	40.1	5.96045
	1966	Q7Z417	Nuclear fragile X mental retardation-interacting protein 2 OS=Homo sapiens GN=NUFIP2 PE=1 SV=1 - [NUFP2_HUMAN]	21.58	1	1	11	25	695	76.0747	8.70459
	1967	Q14103-3	Isoform 3 of Heterogeneous nuclear ribonucleoprotein D0 OS=Homo sapiens GN=HNRNPD - [HNRPD_HUMAN]	21.57	7	2	6	13	306	32.8141	8.1626
	1968	Q9BUG6	Zinc finger and SCAN domain-containing protein 5A OS=Homo sapiens GN=ZSCAN5A PE=2 SV=1 - [ZSA5A_HUMAN]	21.57	1	1	7	26	496	55.8298	8.36768
	1969	Q8TDD5-2	Isoform 2 of Mucolipin-3 OS=Homo sapiens GN=MCOLN3 - [MCLN3_HUMAN]	21.53	2	1	8	39	497	57.6851	6.45557
	1970	Q8IXS2-2	Isoform 2 of Coiled-coil domain-containing protein 65 OS=Homo sapiens GN=CCDC65 - [CCD65_HUMAN]	21.53	2	1	10	16	497	58.7039	7.94287
	1971	O14964-2	Isoform 2 of Hepatocyte growth factor-regulated tyrosine kinase substrate OS=Homo sapiens GN=HGS - [HGS_HUMAN]	21.45	2	2	11	16	690	76.3276	5.85889
	1972	P09429	High mobility group protein B1 OS=Homo sapiens GN=HMGB1 PE=1 SV=3 - [HMGB1_HUMAN]	21.4	1	1	4	8	215	24.8782	5.74463
	1973	P25787	Proteasome subunit alpha type-2 OS=Homo sapiens GN=PSMA2 PE=1 SV=2 - [PSA2_HUMAN]	21.37	1	1	4	8	234	25.8823	7.43018
	1974	P20042	Eukaryotic translation initiation factor 2 subunit 2 OS=Homo sapiens GN=EIF2S2 PE=1 SV=2 - [IF2B_HUMAN]	21.32	1	2	6	15	333	38.3644	5.79541
	1975	Q3SY56	Transcription factor Sp6 OS=Homo sapiens GN=SP6 PE=1 SV=1 - [SP6_HUMAN]	21.28	1	1	5	9	376	39.8143	7.25439
	1976	P10644	cAMP-dependent protein kinase type I-alpha regulatory subunit OS=Homo sapiens GN=PRKAR1A PE=1 SV=1 - [KAP0_HUMAN]	21.26	1	2	7	13	381	42.955	5.35107
	1977	Q8NC51-4	Isoform 4 of Plasminogen activator inhibitor 1 RNA-binding protein OS=Homo sapiens GN=SERBP1 - [PAIRB_HUMAN]	21.19	4	1	7	28	387	42.4013	8.44092
	1978	O95069	Potassium channel subfamily K member 2 OS=Homo sapiens GN=KCNK2 PE=2 SV=2 - [KCNK2_HUMAN]	20.89	3	1	6	20	426	47.0631	8.27979
	1979	P62854	40S ribosomal protein S26 OS=Homo sapiens GN=RPS26 PE=1 SV=3 - [RS26_HUMAN]	20.87	2	2	3	13	115	13.0071	11.0044
	1980	Q00535-2	Isoform 2 of Cyclin-dependent kinase 5 OS=Homo sapiens GN=CDK5 - [CDK5_HUMAN]	20.77	75	1	5	35	260	29.5251	6.41748
	1981	O75915	PRA1 family protein 3 OS=Homo sapiens GN=ARL6IP5 PE=1 SV=1 - [PRAF3_HUMAN]	20.74	1	1	3	8	188	21.6004	9.77393
	1982	P62899-3	Isoform 3 of 60S ribosomal protein L31 OS=Homo sapiens GN=RPL31 - [RL31_HUMAN]	20.66	3	2	3	7	121	13.9868	10.7993
	1983	P11168	Solute carrier family 2, facilitated glucose transporter member 2 OS=Homo sapiens GN=SLC2A2 PE=1 SV=1 - [GTR2_HUMAN]	20.42	1	1	7	9	524	57.4521	7.97217
	1984	P30049	ATP synthase subunit delta, mitochondrial OS=Homo sapiens GN=ATP5D PE=1 SV=2 - [ATPD_HUMAN]	20.24	1	1	4	7	168	17.4792	5.49072
	1985	Q8NBI5	Solute carrier family 43 member 3 OS=Homo sapiens GN=SLC43A3 PE=1 SV=2 - [S43A3_HUMAN]	20.16	1	2	7	24	491	54.4933	8.52881
	1986	P47914	60S ribosomal protein L29 OS=Homo sapiens GN=RPL29 PE=1 SV=2 - [RL29_HUMAN]	20.13	1	1	3	16	159	17.7411	11.6636
	1987	Q96QD8	Sodium-coupled neutral amino acid transporter 2 OS=Homo sapiens GN=SLC38A2 PE=1 SV=2 - [S38A2_HUMAN]	19.96	2	3	6	13	506	55.9895	8.00146
	1988	P25189-2	Isoform L-MPZ of Myelin protein P0 OS=Homo sapiens GN=MPZ - [MYP0_HUMAN]	19.94	2	1	6	16	311	34.3651	9.71533
	1989	Q9HAB3	Solute carrier family 52, riboflavin transporter, member 2 OS=Homo sapiens GN=SLC52A2 PE=1 SV=1 - [S52A2_HUMAN]	19.78	1	1	4	13	445	45.7474	7.15186
	1990	Q9H4G4	Golgi-associated plant pathogenesis-related protein 1 OS=Homo sapiens GN=GLIPR2 PE=1 SV=3 - [GAPR1_HUMAN]	19.48	1	1	2	8	154	17.2075	9.40771
	1991	Q9BUN8	Derlin-1 OS=Homo sapiens GN=DERL1 PE=1 SV=1 - [DERL1_HUMAN]	19.12	2	1	5	11	251	28.7818	9.51025
	1992	Q96HJ3	Coiled-coil domain-containing protein 34 OS=Homo sapiens GN=CCDC34 PE=2 SV=2 - [CCD34_HUMAN]	18.77	1	1	6	12	373	43.1987	7.40088
	1993	P42766	60S ribosomal protein L35 OS=Homo sapiens GN=RPL35 PE=1 SV=2 - [RL35_HUMAN]	18.7	1	1	2	5	123	14.5426	11.0483
	1994	Q96CC6	Inactive rhomboid protein 1 OS=Homo sapiens GN=RHBDF1 PE=1 SV=2 - [RHDF1_HUMAN]	18.6	1	1	9	9	855	97.3385	8.44092
	1995	Q13765-2	Isoform 2 of Nascent polypeptide-associated complex subunit alpha OS=Homo sapiens GN=NACA - [NACA_HUMAN]	18.59	2	2	9	31	925	94.6071	5.09717
	1996	Q96CT2	Kelch-like protein 29 OS=Homo sapiens GN=KLHL29 PE=2 SV=2 - [KLH29_HUMAN]	18.47	2	1	8	42	655	71.4222	6.78564
	1997	P84103	Serine/arginine-rich splicing factor 3 OS=Homo sapiens GN=SRSF3 PE=1 SV=1 - [SRSF3_HUMAN]	18.29	1	2	3	10	164	19.3179	11.6489
	1998	P00739	Haptoglobin-related protein OS=Homo sapiens GN=HPR PE=1 SV=2 - [HPTR_HUMAN]	18.1	1	1	4	10	348	39.0047	7.09326
[truncated: 37 more rows]
