# Supplementary material for: Global extracellular vesicle proteomic signature defines U87-MG glioma cell hypoxic status with potential implications for non-invasive diagnostics
Source: J Neurooncol. 2019 Aug 14;144(3):477–88. doi: 10.1007/s11060-019-03262-4 (PMC6764937; doi:10.1007/s11060-019-03262-4)
Supplement: Supplementary file 9 — Supplementary file9 (XLSX 329 kb) [file 11060_2019_3262_MOESM9_ESM.xlsx]

## Sheet: Sheet1
	Supplementary Table 5. Multiconsensus protein identities in EVs isolated from normoxic and hypoxic U87 glioblastoma cells as determined by NG LC-MS/MS.
	No.	Accession	Description	ΣCoverage	Σ# Proteins	Σ# Unique Peptides	Σ# Peptides	Σ# PSMs	# AAs	MW [kDa]	calc. pI
	1	A8MS94	Putative golgin subfamily A member 2-like protein 5 OS=Homo sapiens PE=5 SV=2 - [GG2L5_HUMAN]	100	1	1	7	88	110	12.037	5.68115
	2	P60660	Myosin light polypeptide 6 OS=Homo sapiens GN=MYL6 PE=1 SV=2 - [MYL6_HUMAN]	100	3	5	17	173	151	16.9191	4.65283
	3	Q6ZYL4	General transcription factor IIH subunit 5 OS=Homo sapiens GN=GTF2H5 PE=1 SV=1 - [TF2H5_HUMAN]	98.59	1	1	4	13	71	8.04819	4.65283
	4	P60709	Actin, cytoplasmic 1 OS=Homo sapiens GN=ACTB PE=1 SV=1 - [ACTB_HUMAN]	97.6	5	5	35	917	375	41.7097	5.47803
	5	P13489	Ribonuclease inhibitor OS=Homo sapiens GN=RNH1 PE=1 SV=2 - [RINI_HUMAN]	96.75	1	12	37	173	461	49.9411	4.81787
	6	P09382	Galectin-1 OS=Homo sapiens GN=LGALS1 PE=1 SV=2 - [LEG1_HUMAN]	96.3	1	7	14	283	135	14.7062	5.50342
	7	P60174	Triosephosphate isomerase OS=Homo sapiens GN=TPI1 PE=1 SV=3 - [TPIS_HUMAN]	95.1	3	16	25	375	286	30.7717	5.92236
	8	P04406	Glyceraldehyde-3-phosphate dehydrogenase OS=Homo sapiens GN=GAPDH PE=1 SV=3 - [G3P_HUMAN]	94.63	2	13	31	509	335	36.0304	8.45557
	9	Q15185	Prostaglandin E synthase 3 OS=Homo sapiens GN=PTGES3 PE=1 SV=1 - [TEBP_HUMAN]	93.13	1	5	12	74	160	18.6854	4.53857
	10	P09417	Dihydropteridine reductase OS=Homo sapiens GN=QDPR PE=1 SV=2 - [DHPR_HUMAN]	93.03	1	1	17	69	244	25.773	7.37158
	11	P01911	HLA class II histocompatibility antigen, DRB1-15 beta chain OS=Homo sapiens GN=HLA-DRB1 PE=1 SV=2 - [2B1F_HUMAN]	92.48	11	2	19	79	266	29.947	7.73779
	12	P37802	Transgelin-2 OS=Homo sapiens GN=TAGLN2 PE=1 SV=3 - [TAGL2_HUMAN]	92.46	1	9	20	234	199	22.3772	8.25049
	13	Q9UNM6	26S proteasome non-ATPase regulatory subunit 13 OS=Homo sapiens GN=PSMD13 PE=1 SV=2 - [PSD13_HUMAN]	92.29	2	6	25	61	376	42.9181	5.80811
	14	P15531	Nucleoside diphosphate kinase A OS=Homo sapiens GN=NME1 PE=1 SV=1 - [NDKA_HUMAN]	91.45	2	1	16	122	152	17.1377	6.18896
	15	P28062	Proteasome subunit beta type-8 OS=Homo sapiens GN=PSMB8 PE=1 SV=3 - [PSB8_HUMAN]	91.3	2	1	18	82	276	30.3346	7.43018
	16	Q9BV86-2	Isoform 2 of N-terminal Xaa-Pro-Lys N-methyltransferase 1 OS=Homo sapiens GN=NTMT1 - [NTM1A_HUMAN]	91.03	2	1	12	27	145	15.8861	9.12939
	17	P09936	Ubiquitin carboxyl-terminal hydrolase isozyme L1 OS=Homo sapiens GN=UCHL1 PE=1 SV=2 - [UCHL1_HUMAN]	91.03	1	9	20	145	223	24.8085	5.47803
	18	P84085	ADP-ribosylation factor 5 OS=Homo sapiens GN=ARF5 PE=1 SV=2 - [ARF5_HUMAN]	90.56	2	3	16	155	180	20.5166	6.78564
	19	P63220	40S ribosomal protein S21 OS=Homo sapiens GN=RPS21 PE=1 SV=1 - [RS21_HUMAN]	90.36	1	1	6	21	83	9.10557	8.49951
	20	P18085	ADP-ribosylation factor 4 OS=Homo sapiens GN=ARF4 PE=1 SV=3 - [ARF4_HUMAN]	90	1	3	16	189	180	20.4977	7.13721
	21	P80723	Brain acid soluble protein 1 OS=Homo sapiens GN=BASP1 PE=1 SV=2 - [BASP1_HUMAN]	89.87	2	18	18	521	227	22.68	4.62744
	22	A6NHG4	D-dopachrome decarboxylase-like protein OS=Homo sapiens GN=DDTL PE=2 SV=1 - [DDTL_HUMAN]	89.55	2	1	8	21	134	14.1863	6.29053
	23	P26447	Protein S100-A4 OS=Homo sapiens GN=S100A4 PE=1 SV=1 - [S10A4_HUMAN]	89.11	1	1	10	24	101	11.7207	6.11279
	24	P62937	Peptidyl-prolyl cis-trans isomerase A OS=Homo sapiens GN=PPIA PE=1 SV=2 - [PPIA_HUMAN]	89.09	4	5	16	240	165	18.0009	7.81104
	25	P49773	Histidine triad nucleotide-binding protein 1 OS=Homo sapiens GN=HINT1 PE=1 SV=2 - [HINT1_HUMAN]	88.89	1	4	10	35	126	13.7931	6.94678
	26	P62328	Thymosin beta-4 OS=Homo sapiens GN=TMSB4X PE=1 SV=2 - [TYB4_HUMAN]	88.64	2	3	6	62	44	5.04952	5.05908
	27	P07954	Fumarate hydratase, mitochondrial OS=Homo sapiens GN=FH PE=1 SV=3 - [FUMH_HUMAN]	88.63	2	1	30	60	510	54.6022	8.76318
	28	P31949	Protein S100-A11 OS=Homo sapiens GN=S100A11 PE=1 SV=2 - [S10AB_HUMAN]	88.57	1	4	8	116	105	11.7328	7.12256
	29	Q6UXS9	Inactive caspase-12 OS=Homo sapiens GN=CASP12 PE=2 SV=2 - [CASPC_HUMAN]	88.56	2	1	20	93	341	38.8403	6.02393
	30	Q15286	Ras-related protein Rab-35 OS=Homo sapiens GN=RAB35 PE=1 SV=1 - [RAB35_HUMAN]	88.56	20	7	19	201	201	23.0108	8.29443
	31	Q6EEV6	Small ubiquitin-related modifier 4 OS=Homo sapiens GN=SUMO4 PE=1 SV=2 - [SUMO4_HUMAN]	88.42	4	1	7	19	95	10.6784	7.18115
	32	Q9H0U4	Ras-related protein Rab-1B OS=Homo sapiens GN=RAB1B PE=1 SV=1 - [RAB1B_HUMAN]	88.06	20	1	17	234	201	22.1572	5.73193
	33	P54709	Sodium/potassium-transporting ATPase subunit beta-3 OS=Homo sapiens GN=ATP1B3 PE=1 SV=1 - [AT1B3_HUMAN]	87.81	1	7	20	198	279	31.4921	8.35303
	34	P31939	Bifunctional purine biosynthesis protein PURH OS=Homo sapiens GN=ATIC PE=1 SV=3 - [PUR9_HUMAN]	87.5	1	13	48	190	592	64.5753	6.7124
	35	O75083	WD repeat-containing protein 1 OS=Homo sapiens GN=WDR1 PE=1 SV=4 - [WDR1_HUMAN]	87.46	2	15	43	236	606	66.1519	6.65381
	36	P07355-2	Isoform 2 of Annexin A2 OS=Homo sapiens GN=ANXA2 - [ANXA2_HUMAN]	87.39	3	25	37	1006	357	40.3857	8.36768
	37	Q9HCJ6	Synaptic vesicle membrane protein VAT-1 homolog-like OS=Homo sapiens GN=VAT1L PE=1 SV=2 - [VAT1L_HUMAN]	87.35	1	2	30	87	419	45.8701	5.05908
	38	P63027	Vesicle-associated membrane protein 2 OS=Homo sapiens GN=VAMP2 PE=1 SV=3 - [VAMP2_HUMAN]	87.07	2	2	7	50	116	12.6547	8.1333
	39	P22392-2	Isoform 3 of Nucleoside diphosphate kinase B OS=Homo sapiens GN=NME2 - [NDKB_HUMAN]	86.89	3	4	21	196	267	30.1176	8.92432
	40	Q9H3Z4	DnaJ homolog subfamily C member 5 OS=Homo sapiens GN=DNAJC5 PE=1 SV=1 - [DNJC5_HUMAN]	86.87	2	2	8	38	198	22.1343	5.07178
	41	P12814-4	Isoform 4 of Alpha-actinin-1 OS=Homo sapiens GN=ACTN1 - [ACTN1_HUMAN]	86.77	6	13	77	477	930	107.074	5.57959
	42	P62258	14-3-3 protein epsilon OS=Homo sapiens GN=YWHAE PE=1 SV=1 - [1433E_HUMAN]	86.67	2	9	26	341	255	29.1554	4.7417
	43	P52434	DNA-directed RNA polymerases I, II, and III subunit RPABC3 OS=Homo sapiens GN=POLR2H PE=1 SV=4 - [RPAB3_HUMAN]	86.67	1	1	11	19	150	17.1324	4.67822
	44	P06733	Alpha-enolase OS=Homo sapiens GN=ENO1 PE=1 SV=2 - [ENOA_HUMAN]	86.41	2	20	42	740	434	47.1393	7.38623
	45	Q8N6I4-3	Isoform 3 of Transmembrane protein 251 OS=Homo sapiens GN=TMEM251 - [TM251_HUMAN]	86.39	3	1	7	34	169	19.4129	7.84033
	46	P00441	Superoxide dismutase [Cu-Zn] OS=Homo sapiens GN=SOD1 PE=1 SV=2 - [SODC_HUMAN]	86.36	1	3	11	39	154	15.9259	6.12549
	47	P50990	T-complex protein 1 subunit theta OS=Homo sapiens GN=CCT8 PE=1 SV=4 - [TCPQ_HUMAN]	86.31	1	15	45	276	548	59.5825	5.60498
	48	Q99983	Osteomodulin OS=Homo sapiens GN=OMD PE=1 SV=1 - [OMD_HUMAN]	86.22	1	1	23	55	421	49.4602	5.59229
	49	Q580R0	Uncharacterized protein C2orf27 OS=Homo sapiens GN=C2orf27A PE=2 SV=1 - [CB027_HUMAN]	86.21	2	1	8	25	203	21.5036	5.16064
	50	P50395	Rab GDP dissociation inhibitor beta OS=Homo sapiens GN=GDI2 PE=1 SV=2 - [GDIB_HUMAN]	86.07	2	11	35	284	445	50.6309	6.46826
	51	P04899	Guanine nucleotide-binding protein G(i) subunit alpha-2 OS=Homo sapiens GN=GNAI2 PE=1 SV=3 - [GNAI2_HUMAN]	85.92	7	11	27	618	355	40.4251	5.5415
	52	P62158	Calmodulin OS=Homo sapiens GN=CALM1 PE=1 SV=2 - [CALM_HUMAN]	85.91	1	4	10	168	149	16.8268	4.22119
	53	P00558	Phosphoglycerate kinase 1 OS=Homo sapiens GN=PGK1 PE=1 SV=3 - [PGK1_HUMAN]	85.85	2	16	36	396	417	44.5861	8.104
	54	Q8NC24	RELT-like protein 2 OS=Homo sapiens GN=RELL2 PE=1 SV=1 - [RELL2_HUMAN]	85.81	1	1	13	65	303	32.385	6.90283
	55	O00442	RNA 3'-terminal phosphate cyclase OS=Homo sapiens GN=RTCA PE=1 SV=1 - [RTCA_HUMAN]	85.79	2	1	25	117	366	39.3114	7.85498
	56	P54920	Alpha-soluble NSF attachment protein OS=Homo sapiens GN=NAPA PE=1 SV=3 - [SNAA_HUMAN]	85.76	2	7	26	133	295	33.2113	5.36377
	57	P04080	Cystatin-B OS=Homo sapiens GN=CSTB PE=1 SV=2 - [CYTB_HUMAN]	85.71	1	3	7	62	98	11.1326	7.56201
	58	P07737	Profilin-1 OS=Homo sapiens GN=PFN1 PE=1 SV=2 - [PROF1_HUMAN]	85.71	1	6	12	147	140	15.0446	8.26514
	59	P14678-2	Isoform SM-B of Small nuclear ribonucleoprotein-associated proteins B and B' OS=Homo sapiens GN=SNRPB - [RSMB_HUMAN]	85.71	4	1	21	96	231	23.6402	10.9019
	60	Q71UM5	40S ribosomal protein S27-like OS=Homo sapiens GN=RPS27L PE=1 SV=3 - [RS27L_HUMAN]	85.71	2	1	5	6	84	9.47087	9.45166
	61	Q96FQ6	Protein S100-A16 OS=Homo sapiens GN=S100A16 PE=1 SV=1 - [S10AG_HUMAN]	85.44	1	3	10	74	103	11.794	6.78564
	62	P07237	Protein disulfide-isomerase OS=Homo sapiens GN=P4HB PE=1 SV=3 - [PDIA1_HUMAN]	85.43	1	20	45	344	508	57.0807	4.86865
	63	Q00610-2	Isoform 2 of Clathrin heavy chain 1 OS=Homo sapiens GN=CLTC - [CLH1_HUMAN]	85.42	4	52	116	928	1639	187.771	5.69385
	64	P08670	Vimentin OS=Homo sapiens GN=VIM PE=1 SV=4 - [VIME_HUMAN]	85.41	27	28	48	790	466	53.6191	5.12256
	65	P61224	Ras-related protein Rap-1b OS=Homo sapiens GN=RAP1B PE=1 SV=1 - [RAP1B_HUMAN]	85.33	5	1	17	313	184	20.8116	5.78271
	66	Q9NXU5	ADP-ribosylation factor-like protein 15 OS=Homo sapiens GN=ARL15 PE=1 SV=1 - [ARL15_HUMAN]	85.29	1	1	11	15	204	22.8615	5.63037
	67	P01111	GTPase NRas OS=Homo sapiens GN=NRAS PE=1 SV=1 - [RASN_HUMAN]	85.19	1	2	16	123	189	21.2155	5.17334
	68	Q9XRX5-2	Isoform 2 of HERV-H LTR-associating protein 3 OS=Homo sapiens GN=HHLA3 - [HHLA3_HUMAN]	85.12	1	1	9	47	121	13.5019	9.37842
	69	P28838	Cytosol aminopeptidase OS=Homo sapiens GN=LAP3 PE=1 SV=3 - [AMPL_HUMAN]	84.97	2	2	41	103	519	56.1308	7.92822
	70	P31942	Heterogeneous nuclear ribonucleoprotein H3 OS=Homo sapiens GN=HNRNPH3 PE=1 SV=2 - [HNRH3_HUMAN]	84.97	3	1	23	83	346	36.9031	6.87354
	71	P09972	Fructose-bisphosphate aldolase C OS=Homo sapiens GN=ALDOC PE=1 SV=2 - [ALDOC_HUMAN]	84.89	1	3	26	121	364	39.4312	6.87354
	72	P10599	Thioredoxin OS=Homo sapiens GN=TXN PE=1 SV=3 - [THIO_HUMAN]	84.76	2	4	7	81	105	11.7297	4.91943
	73	P14618	Pyruvate kinase PKM OS=Homo sapiens GN=PKM PE=1 SV=4 - [KPYM_HUMAN]	84.56	4	5	49	851	531	57.9	7.84033
	74	P14618-2	Isoform M1 of Pyruvate kinase PKM OS=Homo sapiens GN=PKM - [KPYM_HUMAN]	84.56	3	1	47	677	531	58.0249	7.7085
	75	P45880	Voltage-dependent anion-selective channel protein 2 OS=Homo sapiens GN=VDAC2 PE=1 SV=2 - [VDAC2_HUMAN]	84.35	3	5	16	53	294	31.5465	7.56201
	76	P26641	Elongation factor 1-gamma OS=Homo sapiens GN=EEF1G PE=1 SV=3 - [EF1G_HUMAN]	84.21	1	16	33	287	437	50.0871	6.66846
	77	Q9P1U0	DNA-directed RNA polymerase I subunit RPA12 OS=Homo sapiens GN=ZNRD1 PE=1 SV=1 - [RPA12_HUMAN]	84.13	1	1	7	39	126	13.8943	5.05908
	78	P08758	Annexin A5 OS=Homo sapiens GN=ANXA5 PE=1 SV=2 - [ANXA5_HUMAN]	84.06	1	15	33	662	320	35.9144	5.04639
	79	Q9BVA1	Tubulin beta-2B chain OS=Homo sapiens GN=TUBB2B PE=1 SV=1 - [TBB2B_HUMAN]	84.04	4	1	30	421	445	49.9209	4.89404
	80	Q8IUX1-2	Isoform 2 of Transmembrane protein 126B OS=Homo sapiens GN=TMEM126B - [T126B_HUMAN]	84.02	4	1	13	76	219	25.0119	8.82178
	81	Q6SA08-2	Isoform 2 of Testis-specific serine/threonine-protein kinase 4 OS=Homo sapiens GN=TSSK4 - [TSSK4_HUMAN]	84.02	3	1	21	100	338	38.4138	8.68994
	82	P30043	Flavin reductase (NADPH) OS=Homo sapiens GN=BLVRB PE=1 SV=3 - [BLVRB_HUMAN]	83.98	1	2	13	37	206	22.1054	7.6499
	83	P81277	Prolactin-releasing peptide OS=Homo sapiens GN=PRLH PE=2 SV=1 - [PRRP_HUMAN]	83.91	1	1	7	12	87	9.63314	11.6636
	84	O60888	Protein CutA OS=Homo sapiens GN=CUTA PE=1 SV=2 - [CUTA_HUMAN]	83.8	3	2	11	32	179	19.1041	5.50342
	85	Q99497	Protein DJ-1 OS=Homo sapiens GN=PARK7 PE=1 SV=2 - [PARK7_HUMAN]	83.6	1	5	14	100	189	19.8785	6.78564
	86	Q95IE3	HLA class II histocompatibility antigen, DRB1-12 beta chain OS=Homo sapiens GN=HLA-DRB1 PE=1 SV=1 - [2B1C_HUMAN]	83.46	4	1	17	51	266	29.8591	7.79639
	87	P59998-3	Isoform 3 of Actin-related protein 2/3 complex subunit 4 OS=Homo sapiens GN=ARPC4 - [ARPC4_HUMAN]	83.42	4	4	15	99	187	21.5742	8.5874
	88	P04792	Heat shock protein beta-1 OS=Homo sapiens GN=HSPB1 PE=1 SV=2 - [HSPB1_HUMAN]	83.41	1	12	14	114	205	22.7685	6.40479
	89	P49368	T-complex protein 1 subunit gamma OS=Homo sapiens GN=CCT3 PE=1 SV=4 - [TCPG_HUMAN]	83.3	3	11	41	256	545	60.4953	6.49365
	90	P17987	T-complex protein 1 subunit alpha OS=Homo sapiens GN=TCP1 PE=1 SV=1 - [TCPA_HUMAN]	83.27	1	15	42	242	556	60.3056	6.11279
	91	P04632	Calpain small subunit 1 OS=Homo sapiens GN=CAPNS1 PE=1 SV=1 - [CPNS1_HUMAN]	83.21	2	5	16	135	268	28.2977	5.19873
	92	P19105	Myosin regulatory light chain 12A OS=Homo sapiens GN=MYL12A PE=1 SV=2 - [ML12A_HUMAN]	83.04	3	4	14	108	171	19.7815	4.80518
	93	P10301	Ras-related protein R-Ras OS=Homo sapiens GN=RRAS PE=1 SV=1 - [RRAS_HUMAN]	83.03	1	8	18	135	218	23.4659	6.93213
	94	P01892	HLA class I histocompatibility antigen, A-2 alpha chain OS=Homo sapiens GN=HLA-A PE=1 SV=1 - [1A02_HUMAN]	83.01	19	8	31	333	365	40.8962	6.99072
	95	Q9BUF5	Tubulin beta-6 chain OS=Homo sapiens GN=TUBB6 PE=1 SV=1 - [TBB6_HUMAN]	82.96	1	4	33	241	446	49.825	4.88135
	96	P00387-3	Isoform 3 of NADH-cytochrome b5 reductase 3 OS=Homo sapiens GN=CYB5R3 - [NB5R3_HUMAN]	82.93	3	3	20	66	334	38.2016	6.90283
	97	P07437	Tubulin beta chain OS=Homo sapiens GN=TUBB PE=1 SV=2 - [TBB5_HUMAN]	82.88	4	3	27	504	444	49.639	4.89404
	98	O43707	Alpha-actinin-4 OS=Homo sapiens GN=ACTN4 PE=1 SV=2 - [ACTN4_HUMAN]	82.77	4	22	75	649	911	104.788	5.43994
	99	O43399-5	Isoform 5 of Tumor protein D54 OS=Homo sapiens GN=TPD52L2 - [TPD54_HUMAN]	82.73	7	1	18	84	220	23.772	5.73193
	100	P62136-2	Isoform 2 of Serine/threonine-protein phosphatase PP1-alpha catalytic subunit OS=Homo sapiens GN=PPP1CA - [PP1A_HUMAN]	82.7	6	6	25	130	341	38.6064	6.62451
	101	Q96BJ3	Axin interactor, dorsalization-associated protein OS=Homo sapiens GN=AIDA PE=1 SV=1 - [AIDA_HUMAN]	82.68	2	1	19	194	306	35.0013	6.55127
	102	P61981	14-3-3 protein gamma OS=Homo sapiens GN=YWHAG PE=1 SV=2 - [1433G_HUMAN]	82.59	3	8	23	267	247	28.2849	4.89404
	103	P49721	Proteasome subunit beta type-2 OS=Homo sapiens GN=PSMB2 PE=1 SV=1 - [PSB2_HUMAN]	82.59	1	1	12	26	201	22.8217	7.02002
	104	Q9UBQ5	Eukaryotic translation initiation factor 3 subunit K OS=Homo sapiens GN=EIF3K PE=1 SV=1 - [EIF3K_HUMAN]	82.57	1	1	14	56	218	25.0434	4.93213
	105	P01112	GTPase HRas OS=Homo sapiens GN=HRAS PE=1 SV=1 - [RASH_HUMAN]	82.54	2	1	17	109	189	21.2846	5.31299
	106	P12111-4	Isoform 4 of Collagen alpha-3(VI) chain OS=Homo sapiens GN=COL6A3 - [CO6A3_HUMAN]	82.53	1	1	215	4801	2570	278.031	8.14795
	107	P12109	Collagen alpha-1(VI) chain OS=Homo sapiens GN=COL6A1 PE=1 SV=3 - [CO6A1_HUMAN]	82.39	1	35	68	1211	1028	108.462	5.42725
	108	P04083	Annexin A1 OS=Homo sapiens GN=ANXA1 PE=1 SV=2 - [ANXA1_HUMAN]	82.37	1	21	36	765	346	38.69	7.02002
	109	Q9H340	Olfactory receptor 51B6 OS=Homo sapiens GN=OR51B6 PE=2 SV=2 - [O51B6_HUMAN]	82.37	1	1	15	55	312	35.2456	9.0415
	110	P35232	Prohibitin OS=Homo sapiens GN=PHB PE=1 SV=1 - [PHB_HUMAN]	82.35	1	8	20	98	272	29.7859	5.75732
	111	P84077	ADP-ribosylation factor 1 OS=Homo sapiens GN=ARF1 PE=1 SV=2 - [ARF1_HUMAN]	82.32	3	2	15	141	181	20.6837	6.80029
	112	P15121	Aldose reductase OS=Homo sapiens GN=AKR1B1 PE=1 SV=3 - [ALDR_HUMAN]	82.28	3	13	24	319	316	35.8305	6.97607
	113	P06703	Protein S100-A6 OS=Homo sapiens GN=S100A6 PE=1 SV=1 - [S10A6_HUMAN]	82.22	1	2	6	47	90	10.1733	5.47803
	114	P20337	Ras-related protein Rab-3B OS=Homo sapiens GN=RAB3B PE=1 SV=2 - [RAB3B_HUMAN]	82.19	19	2	20	89	219	24.7421	5.021
	115	O60488	Long-chain-fatty-acid--CoA ligase 4 OS=Homo sapiens GN=ACSL4 PE=1 SV=2 - [ACSL4_HUMAN]	82.14	3	21	51	369	711	79.1367	8.38232
	116	P10809	60 kDa heat shock protein, mitochondrial OS=Homo sapiens GN=HSPD1 PE=1 SV=2 - [CH60_HUMAN]	82.02	1	18	45	354	573	61.0164	5.87158
	117	P30086	Phosphatidylethanolamine-binding protein 1 OS=Homo sapiens GN=PEBP1 PE=1 SV=3 - [PEBP1_HUMAN]	81.82	1	8	12	46	187	21.0437	7.53271
	118	Q96P26-4	Isoform 4 of Cytosolic 5'-nucleotidase 1B OS=Homo sapiens GN=NT5C1B - [5NT1B_HUMAN]	81.73	4	1	40	123	602	67.979	8.74854
	119	P05556	Integrin beta-1 OS=Homo sapiens GN=ITGB1 PE=1 SV=2 - [ITB1_HUMAN]	81.7	5	26	54	1020	798	88.357	5.38916
	120	O14908	PDZ domain-containing protein GIPC1 OS=Homo sapiens GN=GIPC1 PE=1 SV=2 - [GIPC1_HUMAN]	81.68	3	7	25	138	333	36.0267	6.27783
	121	P51149	Ras-related protein Rab-7a OS=Homo sapiens GN=RAB7A PE=1 SV=1 - [RAB7A_HUMAN]	81.64	1	8	22	195	207	23.4748	6.69775
	122	Q03013-2	Isoform 2 of Glutathione S-transferase Mu 4 OS=Homo sapiens GN=GSTM4 - [GSTM4_HUMAN]	81.54	5	1	14	57	195	22.8143	5.09717
	123	Q13636	Ras-related protein Rab-31 OS=Homo sapiens GN=RAB31 PE=1 SV=1 - [RAB31_HUMAN]	81.44	1	3	15	86	194	21.5549	7.06396
	124	Q08431	Lactadherin OS=Homo sapiens GN=MFGE8 PE=1 SV=2 - [MFGM_HUMAN]	81.4	3	18	31	497	387	43.0955	8.14795
	125	Q562R1	Beta-actin-like protein 2 OS=Homo sapiens GN=ACTBL2 PE=1 SV=2 - [ACTBL_HUMAN]	81.38	1	4	24	367	376	41.976	5.59229
	126	P00338-3	Isoform 3 of L-lactate dehydrogenase A chain OS=Homo sapiens GN=LDHA - [LDHA_HUMAN]	81.16	8	13	28	478	361	39.8119	8.42627
	127	P78371	T-complex protein 1 subunit beta OS=Homo sapiens GN=CCT2 PE=1 SV=4 - [TCPB_HUMAN]	81.12	2	17	44	380	535	57.4521	6.45557
	128	P60842	Eukaryotic initiation factor 4A-I OS=Homo sapiens GN=EIF4A1 PE=1 SV=1 - [IF4A1_HUMAN]	81.03	5	12	33	231	406	46.1246	5.47803
	129	Q9H7V2	Synapse differentiation-inducing gene protein 1 OS=Homo sapiens GN=SYNDIG1 PE=2 SV=1 - [SYNG1_HUMAN]	81.01	1	1	11	28	258	28.533	4.88135
	130	P13639	Elongation factor 2 OS=Homo sapiens GN=EEF2 PE=1 SV=4 - [EF2_HUMAN]	81	3	28	58	673	858	95.277	6.82959
	131	Q9NZC3	Glycerophosphodiester phosphodiesterase 1 OS=Homo sapiens GN=GDE1 PE=1 SV=1 - [GDE1_HUMAN]	80.97	1	1	17	38	331	37.694	6.7124
	132	Q96RS6-2	Isoform 2 of NudC domain-containing protein 1 OS=Homo sapiens GN=NUDCD1 - [NUDC1_HUMAN]	80.87	3	1	29	141	554	63.4616	5.10986
	133	Q15907	Ras-related protein Rab-11B OS=Homo sapiens GN=RAB11B PE=1 SV=4 - [RB11B_HUMAN]	80.73	4	9	18	109	218	24.4735	5.93506
	134	Q9H6J7-2	Isoform 2 of UPF0705 protein C11orf49 OS=Homo sapiens GN=C11orf49 - [CK049_HUMAN]	80.71	1	1	18	42	337	38.1028	5.41455
	135	Q9H4M9	EH domain-containing protein 1 OS=Homo sapiens GN=EHD1 PE=1 SV=2 - [EHD1_HUMAN]	80.71	2	18	42	361	534	60.5887	6.82959
	136	P17677	Neuromodulin OS=Homo sapiens GN=GAP43 PE=1 SV=1 - [NEUM_HUMAN]	80.67	2	3	16	111	238	24.7879	4.71631
	137	Q99832	T-complex protein 1 subunit eta OS=Homo sapiens GN=CCT7 PE=1 SV=2 - [TCPH_HUMAN]	80.66	4	17	38	229	543	59.3289	7.6499
	138	Q9BWD1	Acetyl-CoA acetyltransferase, cytosolic OS=Homo sapiens GN=ACAT2 PE=1 SV=2 - [THIC_HUMAN]	80.6	1	1	22	49	397	41.3244	6.91748
	139	P11233	Ras-related protein Ral-A OS=Homo sapiens GN=RALA PE=1 SV=1 - [RALA_HUMAN]	80.58	2	7	17	119	206	23.552	7.10791
	140	P62877	E3 ubiquitin-protein ligase RBX1 OS=Homo sapiens GN=RBX1 PE=1 SV=1 - [RBX1_HUMAN]	80.56	1	1	4	7	108	12.2657	6.96143
	141	Q6ZS02	Putative GED domain-containing protein DNM1P46 OS=Homo sapiens GN=DNM1P46 PE=5 SV=1 - [DMP46_HUMAN]	80.45	1	1	10	43	220	23.7247	8.23584
	142	Q9H9B4	Sideroflexin-1 OS=Homo sapiens GN=SFXN1 PE=1 SV=4 - [SFXN1_HUMAN]	80.43	1	1	17	57	322	35.5963	9.0708
	143	O43310-2	Isoform 2 of CBP80/20-dependent translation initiation factor OS=Homo sapiens GN=CTIF - [CTIF_HUMAN]	80.33	2	1	39	82	600	67.7405	6.53662
	144	P00698	Lysozyme C OS=Gallus gallus GN=LYZ PE=1 SV=1 - [LYSC_CHICK]	80.27	1	15	18	1117	147	16.228	9.0708
	145	O00299	Chloride intracellular channel protein 1 OS=Homo sapiens GN=CLIC1 PE=1 SV=4 - [CLIC1_HUMAN]	80.08	1	12	19	193	241	26.9057	5.17334
	146	Q9UJZ1	Stomatin-like protein 2, mitochondrial OS=Homo sapiens GN=STOML2 PE=1 SV=1 - [STML2_HUMAN]	80.06	1	3	23	73	356	38.5102	7.38623
	147	P12111	Collagen alpha-3(VI) chain OS=Homo sapiens GN=COL6A3 PE=1 SV=5 - [CO6A3_HUMAN]	80.01	4	25	247	5400	3177	343.457	6.68311
	148	Q9P1U1	Actin-related protein 3B OS=Homo sapiens GN=ACTR3B PE=2 SV=1 - [ARP3B_HUMAN]	79.9	4	1	23	85	418	47.5772	5.88428
	149	P47895	Aldehyde dehydrogenase family 1 member A3 OS=Homo sapiens GN=ALDH1A3 PE=1 SV=2 - [AL1A3_HUMAN]	79.88	8	13	31	173	512	56.0728	7.25439
	150	Q96FJ2	Dynein light chain 2, cytoplasmic OS=Homo sapiens GN=DYNLL2 PE=1 SV=1 - [DYL2_HUMAN]	79.78	2	1	7	47	89	10.3431	7.37158
	151	Q8TCZ2	CD99 antigen-like protein 2 OS=Homo sapiens GN=CD99L2 PE=1 SV=1 - [C99L2_HUMAN]	79.77	5	1	13	33	262	27.9687	5.13525
	152	Q9Y3B8	Oligoribonuclease, mitochondrial OS=Homo sapiens GN=REXO2 PE=1 SV=3 - [ORN_HUMAN]	79.75	2	1	18	37	237	26.8156	6.87354
	153	P17936	Insulin-like growth factor-binding protein 3 OS=Homo sapiens GN=IGFBP3 PE=1 SV=2 - [IBP3_HUMAN]	79.73	2	8	23	90	291	31.6537	8.68994
	154	Q86VE9	Serine incorporator 5 OS=Homo sapiens GN=SERINC5 PE=2 SV=1 - [SERC5_HUMAN]	79.67	4	2	21	40	423	46.9772	7.62061
	155	P09525	Annexin A4 OS=Homo sapiens GN=ANXA4 PE=1 SV=4 - [ANXA4_HUMAN]	79.62	1	11	31	152	319	35.8601	6.12549
	156	P26038	Moesin OS=Homo sapiens GN=MSN PE=1 SV=3 - [MOES_HUMAN]	79.55	1	19	59	615	577	67.7778	6.40479
	157	P30044	Peroxiredoxin-5, mitochondrial OS=Homo sapiens GN=PRDX5 PE=1 SV=4 - [PRDX5_HUMAN]	79.44	4	3	16	80	214	22.0725	8.70459
	158	P55072	Transitional endoplasmic reticulum ATPase OS=Homo sapiens GN=VCP PE=1 SV=4 - [TERA_HUMAN]	79.4	1	18	54	363	806	89.2657	5.26221
	159	P68032	Actin, alpha cardiac muscle 1 OS=Homo sapiens GN=ACTC1 PE=1 SV=1 - [ACTC_HUMAN]	79.31	5	1	27	677	377	41.9919	5.38916
	160	P55957-2	Isoform 2 of BH3-interacting domain death agonist OS=Homo sapiens GN=BID - [BID_HUMAN]	79.25	3	1	16	66	241	26.8194	7.07861
	161	Q9BY65	Nasopharyngeal carcinoma down-regulated gene protein 1 OS=Homo sapiens GN=NPCDR1 PE=2 SV=2 - [NPCR1_HUMAN]	79.25	1	1	7	32	106	11.9822	7.88428
	162	P18669	Phosphoglycerate mutase 1 OS=Homo sapiens GN=PGAM1 PE=1 SV=2 - [PGAM1_HUMAN]	79.13	3	8	20	142	254	28.7858	7.18115
	163	P24666	Low molecular weight phosphotyrosine protein phosphatase OS=Homo sapiens GN=ACP1 PE=1 SV=3 - [PPAC_HUMAN]	79.11	3	1	10	14	158	18.0308	6.7417
	164	P68371	Tubulin beta-4B chain OS=Homo sapiens GN=TUBB4B PE=1 SV=1 - [TBB4B_HUMAN]	79.1	4	2	28	444	445	49.799	4.89404
	165	O75340	Programmed cell death protein 6 OS=Homo sapiens GN=PDCD6 PE=1 SV=1 - [PDCD6_HUMAN]	79.06	2	4	12	70	191	21.8548	5.40186
	166	Q6PJG6	BRCA1-associated ATM activator 1 OS=Homo sapiens GN=BRAT1 PE=1 SV=2 - [BRAT1_HUMAN]	79.05	1	1	38	113	821	88.0629	5.2749
	167	P52272	Heterogeneous nuclear ribonucleoprotein M OS=Homo sapiens GN=HNRNPM PE=1 SV=3 - [HNRPM_HUMAN]	79.04	2	1	50	291	730	77.4643	8.70459
	168	Q9NZN4	EH domain-containing protein 2 OS=Homo sapiens GN=EHD2 PE=1 SV=2 - [EHD2_HUMAN]	79.01	1	7	37	174	543	61.1227	6.45557
	169	Q9NRV9	Heme-binding protein 1 OS=Homo sapiens GN=HEBP1 PE=1 SV=1 - [HEBP1_HUMAN]	78.84	1	2	15	53	189	21.0835	5.79541
	170	Q9H790	Exonuclease V OS=Homo sapiens GN=EXO5 PE=1 SV=1 - [EXO5_HUMAN]	78.82	1	1	23	66	373	41.7896	5.42725
	171	P35613-2	Isoform 2 of Basigin OS=Homo sapiens GN=BSG - [BASI_HUMAN]	78.81	4	6	17	226	269	29.2027	5.64307
	172	P25398	40S ribosomal protein S12 OS=Homo sapiens GN=RPS12 PE=1 SV=3 - [RS12_HUMAN]	78.79	1	5	10	53	132	14.5055	7.21045
	173	Q9Y6E0	Serine/threonine-protein kinase 24 OS=Homo sapiens GN=STK24 PE=1 SV=1 - [STK24_HUMAN]	78.78	3	5	31	129	443	49.2773	5.69385
	174	O95751	Protein LDOC1 OS=Homo sapiens GN=LDOC1 PE=1 SV=1 - [LDOC1_HUMAN]	78.77	1	1	9	42	146	16.9571	4.24658
	175	O75874	Isocitrate dehydrogenase [NADP] cytoplasmic OS=Homo sapiens GN=IDH1 PE=1 SV=2 - [IDHC_HUMAN]	78.74	2	5	30	114	414	46.6295	7.00537
	176	P08238	Heat shock protein HSP 90-beta OS=Homo sapiens GN=HSP90AB1 PE=1 SV=4 - [HS90B_HUMAN]	78.73	5	20	54	819	724	83.2121	5.03369
	177	P23284	Peptidyl-prolyl cis-trans isomerase B OS=Homo sapiens GN=PPIB PE=1 SV=2 - [PPIB_HUMAN]	78.7	1	6	19	113	216	23.7275	9.40771
	178	P80297	Metallothionein-1X OS=Homo sapiens GN=MT1X PE=1 SV=1 - [MT1X_HUMAN]	78.69	8	3	6	86	61	6.06325	7.95752
	179	Q6IPX3-2	Isoform 2 of Transcription elongation factor A protein-like 6 OS=Homo sapiens GN=TCEAL6 - [TCAL6_HUMAN]	78.69	1	1	12	34	183	20.3325	4.80518
	180	P26998	Beta-crystallin B3 OS=Homo sapiens GN=CRYBB3 PE=1 SV=4 - [CRBB3_HUMAN]	78.67	1	1	15	88	211	24.2369	6.72705
	181	Q9Y696	Chloride intracellular channel protein 4 OS=Homo sapiens GN=CLIC4 PE=1 SV=4 - [CLIC4_HUMAN]	78.66	1	5	14	131	253	28.7537	5.59229
	182	P50991	T-complex protein 1 subunit delta OS=Homo sapiens GN=CCT4 PE=1 SV=4 - [TCPD_HUMAN]	78.66	2	10	38	201	539	57.8878	7.82568
	183	Q9BXS4	Transmembrane protein 59 OS=Homo sapiens GN=TMEM59 PE=1 SV=1 - [TMM59_HUMAN]	78.64	1	1	15	63	323	36.1997	5.09717
	184	P36405	ADP-ribosylation factor-like protein 3 OS=Homo sapiens GN=ARL3 PE=1 SV=2 - [ARL3_HUMAN]	78.57	1	2	12	23	182	20.4428	7.23975
	185	P06756-3	Isoform 3 of Integrin alpha-V OS=Homo sapiens GN=ITGAV - [ITAV_HUMAN]	78.54	3	34	71	538	1002	111.061	5.61768
	186	P0CG48	Polyubiquitin-C OS=Homo sapiens GN=UBC PE=1 SV=3 - [UBC_HUMAN]	78.54	4	5	7	259	685	76.9915	7.66455
	187	P33681-2	Isoform 2 of T-lymphocyte activation antigen CD80 OS=Homo sapiens GN=CD80 - [CD80_HUMAN]	78.52	2	1	11	66	256	29.3938	7.97217
	188	A6NIH7	Protein unc-119 homolog B OS=Homo sapiens GN=UNC119B PE=1 SV=1 - [U119B_HUMAN]	78.49	1	1	11	31	251	28.119	5.68115
	189	Q16877	6-phosphofructo-2-kinase/fructose-2,6-bisphosphatase 4 OS=Homo sapiens GN=PFKFB4 PE=2 SV=6 - [F264_HUMAN]	78.46	1	1	34	95	469	54.0053	6.62451
	190	Q15084	Protein disulfide-isomerase A6 OS=Homo sapiens GN=PDIA6 PE=1 SV=1 - [PDIA6_HUMAN]	78.41	2	6	28	110	440	48.0913	5.08447
	191	P53671	LIM domain kinase 2 OS=Homo sapiens GN=LIMK2 PE=1 SV=1 - [LIMK2_HUMAN]	78.37	3	1	37	91	638	72.1851	7.1958
	192	Q15404	Ras suppressor protein 1 OS=Homo sapiens GN=RSU1 PE=1 SV=3 - [RSU1_HUMAN]	78.34	2	3	19	35	277	31.5207	8.646
	193	Q12765-2	Isoform 2 of Secernin-1 OS=Homo sapiens GN=SCRN1 - [SCRN1_HUMAN]	78.34	3	3	24	59	434	48.6826	4.77979
	194	P68036-3	Isoform 3 of Ubiquitin-conjugating enzyme E2 L3 OS=Homo sapiens GN=UBE2L3 - [UB2L3_HUMAN]	78.3	3	4	13	30	212	23.9886	8.74854
	195	P36871-2	Isoform 2 of Phosphoglucomutase-1 OS=Homo sapiens GN=PGM1 - [PGM1_HUMAN]	78.28	2	1	32	65	580	63.7503	5.8335
	196	Q9Y224	UPF0568 protein C14orf166 OS=Homo sapiens GN=C14orf166 PE=1 SV=1 - [CN166_HUMAN]	78.28	1	1	17	43	244	28.0507	6.65381
	197	P06132	Uroporphyrinogen decarboxylase OS=Homo sapiens GN=UROD PE=1 SV=2 - [DCUP_HUMAN]	78.2	1	2	20	43	367	40.7608	6.13818
	198	P02786	Transferrin receptor protein 1 OS=Homo sapiens GN=TFRC PE=1 SV=2 - [TFR1_HUMAN]	78.16	1	14	47	256	760	84.8179	6.60986
	199	E5RJM6-2	Isoform 2 of Ankyrin repeat domain-containing protein 65 OS=Homo sapiens GN=ANKRD65 - [ANR65_HUMAN]	78.16	1	1	11	26	174	19.3623	5.32568
	200	Q7Z309	Protein FAM122B OS=Homo sapiens GN=FAM122B PE=1 SV=2 - [F122B_HUMAN]	78.14	5	1	14	39	247	26.9112	6.3667
	201	P17980	26S protease regulatory subunit 6A OS=Homo sapiens GN=PSMC3 PE=1 SV=3 - [PRS6A_HUMAN]	78.13	1	4	29	76	439	49.1725	5.23682
	202	Q00325-2	Isoform B of Phosphate carrier protein, mitochondrial OS=Homo sapiens GN=SLC25A3 - [MPCP_HUMAN]	78.12	2	1	27	116	361	39.9326	9.36377
	203	P09104	Gamma-enolase OS=Homo sapiens GN=ENO2 PE=1 SV=3 - [ENOG_HUMAN]	78.11	1	6	30	291	434	47.239	5.03369
	204	Q8ND25-2	Isoform 2 of E3 ubiquitin-protein ligase ZNRF1 OS=Homo sapiens GN=ZNRF1 - [ZNRF1_HUMAN]	78.06	2	1	19	50	278	29.758	7.04932
	205	P07919	Cytochrome b-c1 complex subunit 6, mitochondrial OS=Homo sapiens GN=UQCRH PE=1 SV=2 - [QCR6_HUMAN]	78.02	1	2	6	33	91	10.7319	4.43701
	206	Q96PB8	Leucine-rich repeat-containing protein 3B OS=Homo sapiens GN=LRRC3B PE=2 SV=1 - [LRC3B_HUMAN]	77.99	1	1	16	48	259	29.2557	6.96143
	207	P01708	Ig lambda chain V-II region BUR OS=Homo sapiens PE=1 SV=1 - [LV205_HUMAN]	77.98	1	1	4	8	109	11.4986	7.86963
	208	Q71RF5	Putative uncharacterized protein FP588 OS=Homo sapiens GN=FP588 PE=5 SV=1 - [YI019_HUMAN]	77.98	1	1	5	15	109	11.8553	9.5835
	209	P49006	MARCKS-related protein OS=Homo sapiens GN=MARCKSL1 PE=1 SV=2 - [MRP_HUMAN]	77.95	1	1	10	36	195	19.5172	4.66553
	210	P25786	Proteasome subunit alpha type-1 OS=Homo sapiens GN=PSMA1 PE=1 SV=1 - [PSA1_HUMAN]	77.95	2	2	17	53	263	29.5369	6.60986
	211	Q13409-3	Isoform 2C of Cytoplasmic dynein 1 intermediate chain 2 OS=Homo sapiens GN=DYNC1I2 - [DC1I2_HUMAN]	77.94	5	1	28	77	612	68.3837	5.2876
	212	Q9H814	Phosphorylated adapter RNA export protein OS=Homo sapiens GN=PHAX PE=1 SV=1 - [PHAX_HUMAN]	77.92	1	1	20	77	394	44.3751	5.40186
	213	P51148-2	Isoform 2 of Ras-related protein Rab-5C OS=Homo sapiens GN=RAB5C - [RAB5C_HUMAN]	77.91	2	4	17	138	249	27.0185	8.66064
	214	Q8WU03	Glycine N-acyltransferase-like protein 2 OS=Homo sapiens GN=GLYATL2 PE=1 SV=1 - [GLYL2_HUMAN]	77.89	1	1	15	53	294	34.2551	6.68311
	215	Q15582	Transforming growth factor-beta-induced protein ig-h3 OS=Homo sapiens GN=TGFBI PE=1 SV=1 - [BGH3_HUMAN]	77.6	1	24	44	439	683	74.634	7.7085
	216	Q15181	Inorganic pyrophosphatase OS=Homo sapiens GN=PPA1 PE=1 SV=2 - [IPYR_HUMAN]	77.51	4	4	15	39	289	32.6392	5.85889
	217	O43869	Olfactory receptor 2T1 OS=Homo sapiens GN=OR2T1 PE=2 SV=3 - [OR2T1_HUMAN]	77.51	1	1	12	29	369	41.9674	8.38232
	218	A6NKP2	Putative short-chain dehydrogenase/reductase family 42E member 2 OS=Homo sapiens GN=SDR42E2 PE=3 SV=3 - [D42E2_HUMAN]	77.49	1	1	20	92	422	46.8398	9.62744
	219	Q14764	Major vault protein OS=Homo sapiens GN=MVP PE=1 SV=4 - [MVP_HUMAN]	77.49	1	31	60	581	893	99.2659	5.47803
	220	Q9H6B4	CXADR-like membrane protein OS=Homo sapiens GN=CLMP PE=1 SV=1 - [CLMP_HUMAN]	77.48	1	2	19	55	373	41.2552	7.98682
	221	P48643	T-complex protein 1 subunit epsilon OS=Homo sapiens GN=CCT5 PE=1 SV=1 - [TCPE_HUMAN]	77.45	1	11	40	253	541	59.6328	5.65576
	222	A2A288	Probable ribonuclease ZC3H12D OS=Homo sapiens GN=ZC3H12D PE=2 SV=3 - [ZC12D_HUMAN]	77.42	3	1	38	89	527	58.0417	8.67529
	223	Q9H299	SH3 domain-binding glutamic acid-rich-like protein 3 OS=Homo sapiens GN=SH3BGRL3 PE=1 SV=1 - [SH3L3_HUMAN]	77.42	1	3	6	45	93	10.4313	4.93213
	224	O95847	Mitochondrial uncoupling protein 4 OS=Homo sapiens GN=SLC25A27 PE=1 SV=1 - [UCP4_HUMAN]	77.4	2	1	23	95	323	36.0406	9.0708
	225	P10768	S-formylglutathione hydrolase OS=Homo sapiens GN=ESD PE=1 SV=2 - [ESTD_HUMAN]	77.3	1	4	17	69	282	31.4425	7.02002
	226	P16152	Carbonyl reductase [NADPH] 1 OS=Homo sapiens GN=CBR1 PE=1 SV=3 - [CBR1_HUMAN]	77.26	2	8	23	136	277	30.3559	8.32373
	227	P07741	Adenine phosphoribosyltransferase OS=Homo sapiens GN=APRT PE=1 SV=2 - [APT_HUMAN]	77.22	2	5	11	59	180	19.5954	6.02393
	228	Q86UD7	TBC1 domain family member 26 OS=Homo sapiens GN=TBC1D26 PE=2 SV=3 - [TBC26_HUMAN]	77.2	1	1	16	28	250	28.821	9.71533
	229	P62834	Ras-related protein Rap-1A OS=Homo sapiens GN=RAP1A PE=1 SV=1 - [RAP1A_HUMAN]	77.17	1	1	15	274	184	20.9737	6.66846
	230	Q96CW1-2	Isoform 2 of AP-2 complex subunit mu OS=Homo sapiens GN=AP2M1 - [AP2M1_HUMAN]	77.14	2	7	31	135	433	49.3579	9.53955
	231	P19971	Thymidine phosphorylase OS=Homo sapiens GN=TYMP PE=1 SV=2 - [TYPH_HUMAN]	76.97	2	1	26	86	482	49.9242	5.52881
	232	P68366	Tubulin alpha-4A chain OS=Homo sapiens GN=TUBA4A PE=1 SV=1 - [TBA4A_HUMAN]	76.79	2	6	28	478	448	49.8924	5.05908
	233	P57729	Ras-related protein Rab-38 OS=Homo sapiens GN=RAB38 PE=1 SV=1 - [RAB38_HUMAN]	76.78	3	1	14	49	211	23.697	7.76709
	234	P60983	Glia maturation factor beta OS=Homo sapiens GN=GMFB PE=1 SV=2 - [GMFB_HUMAN]	76.76	1	2	8	21	142	16.7025	5.2876
	235	P0C2Y1	Putative neuroblastoma breakpoint family member 7 OS=Homo sapiens GN=NBPF7 PE=5 SV=1 - [NBPF7_HUMAN]	76.72	1	1	21	73	421	48.0604	4.79248
	236	Q6PID6	Tetratricopeptide repeat protein 33 OS=Homo sapiens GN=TTC33 PE=1 SV=2 - [TTC33_HUMAN]	76.72	1	1	11	25	262	29.3929	5.43994
	237	Q86Y37	CDK2-associated and cullin domain-containing protein 1 OS=Homo sapiens GN=CACUL1 PE=1 SV=1 - [CACL1_HUMAN]	76.69	3	1	18	48	369	41.0374	5.18604
	238	P63208	S-phase kinase-associated protein 1 OS=Homo sapiens GN=SKP1 PE=1 SV=2 - [SKP1_HUMAN]	76.69	1	1	9	23	163	18.6462	4.53857
	239	Q14344	Guanine nucleotide-binding protein subunit alpha-13 OS=Homo sapiens GN=GNA13 PE=1 SV=2 - [GNA13_HUMAN]	76.66	2	7	30	180	377	44.0217	8.00146
	240	Q9H2S6	Tenomodulin OS=Homo sapiens GN=TNMD PE=2 SV=1 - [TNMD_HUMAN]	76.66	1	1	19	67	317	37.1062	5.18604
	241	Q8NHG7	Small VCP/p97-interacting protein OS=Homo sapiens GN=SVIP PE=3 SV=1 - [SVIP_HUMAN]	76.62	1	1	5	17	77	8.43742	8.90967
	242	Q9NY97-2	Isoform 2 of UDP-GlcNAc:betaGal beta-1,3-N-acetylglucosaminyltransferase 2 OS=Homo sapiens GN=B3GNT2 - [B3GN2_HUMAN]	76.59	2	1	28	98	393	45.4552	8.1333
	243	P06576	ATP synthase subunit beta, mitochondrial OS=Homo sapiens GN=ATP5B PE=1 SV=3 - [ATPB_HUMAN]	76.56	1	7	33	208	529	56.5246	5.40186
	244	Q16719	Kynureninase OS=Homo sapiens GN=KYNU PE=1 SV=1 - [KYNU_HUMAN]	76.56	2	7	26	112	465	52.3182	7.03467
	245	P08754	Guanine nucleotide-binding protein G(k) subunit alpha OS=Homo sapiens GN=GNAI3 PE=1 SV=3 - [GNAI3_HUMAN]	76.55	4	13	27	508	354	40.5063	5.69385
	246	Q15738	Sterol-4-alpha-carboxylate 3-dehydrogenase, decarboxylating OS=Homo sapiens GN=NSDHL PE=1 SV=2 - [NSDHL_HUMAN]	76.41	1	1	20	43	373	41.8736	8.06006
	247	P21589	5'-nucleotidase OS=Homo sapiens GN=NT5E PE=1 SV=1 - [5NTD_HUMAN]	76.31	2	18	38	605	574	63.3275	7.03467
	248	P09543-2	Isoform CNPI of 2',3'-cyclic-nucleotide 3'-phosphodiesterase OS=Homo sapiens GN=CNP - [CN37_HUMAN]	76.31	2	14	32	207	401	45.0703	8.52881
	249	P31150	Rab GDP dissociation inhibitor alpha OS=Homo sapiens GN=GDI1 PE=1 SV=2 - [GDIA_HUMAN]	76.29	1	1	32	173	447	50.5501	5.13525
	250	Q8WUH1	Protein Churchill OS=Homo sapiens GN=CHURC1 PE=1 SV=2 - [CHUR_HUMAN]	76.26	3	1	7	30	139	16.1006	5.5415
	251	Q9H1P3	Oxysterol-binding protein-related protein 2 OS=Homo sapiens GN=OSBPL2 PE=1 SV=1 - [OSBL2_HUMAN]	76.25	2	1	19	81	480	55.1663	6.354
	252	Q01813-2	Isoform 2 of 6-phosphofructokinase type C OS=Homo sapiens GN=PFKP - [K6PP_HUMAN]	76.16	2	13	45	254	776	85.2615	8.5874
	253	O00194	Ras-related protein Rab-27B OS=Homo sapiens GN=RAB27B PE=1 SV=4 - [RB27B_HUMAN]	76.15	1	2	15	76	218	24.5922	5.51611
	254	Q8TE04-2	Isoform 2 of Pantothenate kinase 1 OS=Homo sapiens GN=PANK1 - [PANK1_HUMAN]	76.14	2	1	24	62	373	41.6437	6.32861
	255	Q13200	26S proteasome non-ATPase regulatory subunit 2 OS=Homo sapiens GN=PSMD2 PE=1 SV=3 - [PSMD2_HUMAN]	76.1	1	16	59	280	908	100.136	5.19873
	256	Q8WUM4-2	Isoform 2 of Programmed cell death 6-interacting protein OS=Homo sapiens GN=PDCD6IP - [PDC6I_HUMAN]	76.06	2	34	72	763	873	96.7114	6.52197
	257	P35998	26S protease regulatory subunit 7 OS=Homo sapiens GN=PSMC2 PE=1 SV=3 - [PRS7_HUMAN]	75.98	1	13	33	108	433	48.6031	5.94775
	258	P62070	Ras-related protein R-Ras2 OS=Homo sapiens GN=RRAS2 PE=1 SV=1 - [RRAS2_HUMAN]	75.98	3	2	19	90	204	23.3847	6.01123
	259	P55084	Trifunctional enzyme subunit beta, mitochondrial OS=Homo sapiens GN=HADHB PE=1 SV=3 - [ECHB_HUMAN]	75.95	1	1	26	112	474	51.2615	9.40771
	260	Q06830	Peroxiredoxin-1 OS=Homo sapiens GN=PRDX1 PE=1 SV=1 - [PRDX1_HUMAN]	75.88	1	8	16	233	199	22.0963	8.1333
	261	P08174-7	Isoform 7 of Complement decay-accelerating factor OS=Homo sapiens GN=CD55 - [DAF_HUMAN]	75.86	7	1	27	50	551	59.0008	8.77783
	262	P11142	Heat shock cognate 71 kDa protein OS=Homo sapiens GN=HSPA8 PE=1 SV=1 - [HSP7C_HUMAN]	75.85	3	21	48	810	646	70.8542	5.51611
	263	Q9H098-2	Isoform 2 of Protein FAM107B OS=Homo sapiens GN=FAM107B - [F107B_HUMAN]	75.82	2	1	22	90	306	34.7376	7.00537
	264	P29992	Guanine nucleotide-binding protein subunit alpha-11 OS=Homo sapiens GN=GNA11 PE=1 SV=2 - [GNA11_HUMAN]	75.77	3	10	29	218	359	42.0965	5.69385
	265	P52823	Stanniocalcin-1 OS=Homo sapiens GN=STC1 PE=1 SV=1 - [STC1_HUMAN]	75.71	1	1	13	54	247	27.6038	7.98682
	266	P52788	Spermine synthase OS=Homo sapiens GN=SMS PE=1 SV=2 - [SPSY_HUMAN]	75.68	2	3	17	41	366	41.2418	5.021
	267	Q6ZQW0	Indoleamine 2,3-dioxygenase 2 OS=Homo sapiens GN=IDO2 PE=1 SV=3 - [I23O2_HUMAN]	75.68	2	1	18	46	407	45.3956	6.84424
	268	Q99873-4	Isoform 4 of Protein arginine N-methyltransferase 1 OS=Homo sapiens GN=PRMT1 - [ANM1_HUMAN]	75.64	4	1	20	63	353	40.522	5.50342
	269	P15172	Myoblast determination protein 1 OS=Homo sapiens GN=MYOD1 PE=1 SV=3 - [MYOD1_HUMAN]	75.63	1	2	16	44	320	34.4797	5.85889
	270	P02042	Hemoglobin subunit delta OS=Homo sapiens GN=HBD PE=1 SV=2 - [HBD_HUMAN]	75.51	5	2	9	42	147	16.0453	8.04541
	271	P11908	Ribose-phosphate pyrophosphokinase 2 OS=Homo sapiens GN=PRPS2 PE=1 SV=2 - [PRPS2_HUMAN]	75.47	4	2	20	62	318	34.747	6.60986
	272	Q9H1Z4	WD repeat-containing protein 13 OS=Homo sapiens GN=WDR13 PE=1 SV=2 - [WDR13_HUMAN]	75.46	1	1	26	64	485	53.6622	9.14404
	273	P05386	60S acidic ribosomal protein P1 OS=Homo sapiens GN=RPLP1 PE=1 SV=1 - [RLA1_HUMAN]	75.44	1	2	3	47	114	11.5067	4.32275
	274	Q13303-3	Isoform 3 of Voltage-gated potassium channel subunit beta-2 OS=Homo sapiens GN=KCNAB2 - [KCAB2_HUMAN]	75.42	1	1	25	66	415	46.4967	8.71924
	275	P31946-2	Isoform Short of 14-3-3 protein beta/alpha OS=Homo sapiens GN=YWHAB - [1433B_HUMAN]	75.41	4	8	20	261	244	27.8327	4.83057
	276	O00165-6	Isoform 6 of HCLS1-associated protein X-1 OS=Homo sapiens GN=HAX1 - [HAX1_HUMAN]	75.39	1	1	11	45	191	21.7876	6.52197
	277	P54868	Hydroxymethylglutaryl-CoA synthase, mitochondrial OS=Homo sapiens GN=HMGCS2 PE=1 SV=1 - [HMCS2_HUMAN]	75.39	4	1	30	94	508	56.5994	8.1626
	278	O75829-2	Isoform 2 of Leukocyte cell-derived chemotaxin 1 OS=Homo sapiens GN=LECT1 - [LECT1_HUMAN]	75.38	2	1	18	60	333	36.9505	7.56201
	279	P47756-2	Isoform 2 of F-actin-capping protein subunit beta OS=Homo sapiens GN=CAPZB - [CAPZB_HUMAN]	75.37	2	5	19	107	272	30.6094	5.99854
	280	Q04759	Protein kinase C theta type OS=Homo sapiens GN=PRKCQ PE=1 SV=3 - [KPCT_HUMAN]	75.21	2	1	44	125	706	81.8107	7.60596
	281	Q16555	Dihydropyrimidinase-related protein 2 OS=Homo sapiens GN=DPYSL2 PE=1 SV=1 - [DPYL2_HUMAN]	75.17	2	8	32	172	572	62.2546	6.37939
	282	P30050	60S ribosomal protein L12 OS=Homo sapiens GN=RPL12 PE=1 SV=1 - [RL12_HUMAN]	75.15	2	5	10	84	165	17.8075	9.42236
	283	Q12918	Killer cell lectin-like receptor subfamily B member 1 OS=Homo sapiens GN=KLRB1 PE=1 SV=1 - [KLRB1_HUMAN]	75.11	1	1	14	26	225	25.3988	6.32861
	284	P36871	Phosphoglucomutase-1 OS=Homo sapiens GN=PGM1 PE=1 SV=3 - [PGM1_HUMAN]	75.09	2	3	31	74	562	61.4105	6.75635
	285	Q99436	Proteasome subunit beta type-7 OS=Homo sapiens GN=PSMB7 PE=1 SV=1 - [PSB7_HUMAN]	75.09	1	1	15	47	277	29.9462	7.6792
	286	P32856-3	Isoform 2 of Syntaxin-2 OS=Homo sapiens GN=STX2 - [STX2_HUMAN]	75.09	3	2	17	68	277	32.4043	6.26514
	287	P61764	Syntaxin-binding protein 1 OS=Homo sapiens GN=STXBP1 PE=1 SV=1 - [STXB1_HUMAN]	75.08	2	6	42	180	594	67.5259	6.96143
	288	Q8NEU8-3	Isoform 3 of DCC-interacting protein 13-beta OS=Homo sapiens GN=APPL2 - [DP13B_HUMAN]	75.07	1	1	38	98	670	75.1366	4.93213
	289	Q14106	Protein Tob2 OS=Homo sapiens GN=TOB2 PE=1 SV=2 - [TOB2_HUMAN]	75	1	1	20	75	344	36.6093	6.93213
	290	O14684	Prostaglandin E synthase OS=Homo sapiens GN=PTGES PE=1 SV=2 - [PTGES_HUMAN]	75	1	1	8	15	152	17.091	9.49561
	291	P04843	Dolichyl-diphosphooligosaccharide--protein glycosyltransferase subunit 1 OS=Homo sapiens GN=RPN1 PE=1 SV=1 - [RPN1_HUMAN]	74.96	1	3	34	118	607	68.5268	6.37939
	292	Q9UHD8-5	Isoform 5 of Septin-9 OS=Homo sapiens GN=SEPT9 - [SEPT9_HUMAN]	74.96	8	3	41	133	579	64.6413	7.57666
	293	Q96KN2	Beta-Ala-His dipeptidase OS=Homo sapiens GN=CNDP1 PE=1 SV=4 - [CNDP1_HUMAN]	74.95	1	1	29	63	507	56.6701	5.30029
	294	Q5HYK3	2-methoxy-6-polyprenyl-1,4-benzoquinol methylase, mitochondrial OS=Homo sapiens GN=COQ5 PE=1 SV=2 - [COQ5_HUMAN]	74.92	2	1	20	77	327	37.1168	6.94678
	295	Q15436	Protein transport protein Sec23A OS=Homo sapiens GN=SEC23A PE=1 SV=2 - [SC23A_HUMAN]	74.9	1	1	38	87	765	86.1053	7.07861
	296	O43854-2	Isoform 2 of EGF-like repeat and discoidin I-like domain-containing protein 3 OS=Homo sapiens GN=EDIL3 - [EDIL3_HUMAN]	74.89	2	22	39	696	470	52.7136	7.78174
	297	P51153	Ras-related protein Rab-13 OS=Homo sapiens GN=RAB13 PE=1 SV=1 - [RAB13_HUMAN]	74.88	1	3	15	213	203	22.7597	9.18799
	298	P02792	Ferritin light chain OS=Homo sapiens GN=FTL PE=1 SV=2 - [FRIL_HUMAN]	74.86	1	2	10	30	175	20.0071	5.78271
	299	P02545	Prelamin-A/C OS=Homo sapiens GN=LMNA PE=1 SV=1 - [LMNA_HUMAN]	74.85	5	16	53	177	664	74.0947	7.02002
	300	O15527-5	Isoform 2B of N-glycosylase/DNA lyase OS=Homo sapiens GN=OGG1 - [OGG1_HUMAN]	74.79	1	1	17	55	357	39.7042	6.91748
	301	Q9Y6J8	Serine/threonine/tyrosine-interacting-like protein 1 OS=Homo sapiens GN=STYXL1 PE=2 SV=1 - [STYL1_HUMAN]	74.76	2	1	15	30	313	35.7951	6.13818
	302	O15498	Synaptobrevin homolog YKT6 OS=Homo sapiens GN=YKT6 PE=1 SV=1 - [YKT6_HUMAN]	74.75	1	6	16	77	198	22.4034	6.91748
	303	P08133	Annexin A6 OS=Homo sapiens GN=ANXA6 PE=1 SV=3 - [ANXA6_HUMAN]	74.59	2	20	53	359	673	75.8256	5.60498
	304	P08107	Heat shock 70 kDa protein 1A/1B OS=Homo sapiens GN=HSPA1A PE=1 SV=5 - [HSP71_HUMAN]	74.57	3	14	39	280	641	70.009	5.65576
	305	Q9Y3F4	Serine-threonine kinase receptor-associated protein OS=Homo sapiens GN=STRAP PE=1 SV=1 - [STRAP_HUMAN]	74.57	1	2	19	37	350	38.414	5.12256
	306	Q8TCY5-1	Isoform 1 of Melanocortin-2 receptor accessory protein OS=Homo sapiens GN=MRAP - [MRAP_HUMAN]	74.57	2	1	6	14	173	19.2798	8.19189
	307	Q8N6R0	Methyltransferase-like protein 13 OS=Homo sapiens GN=METTL13 PE=1 SV=1 - [MET13_HUMAN]	74.54	5	1	41	120	699	78.7175	6.72705
	308	Q9H9P8	L-2-hydroxyglutarate dehydrogenase, mitochondrial OS=Homo sapiens GN=L2HGDH PE=1 SV=3 - [L2HDH_HUMAN]	74.51	2	1	33	109	463	50.2839	8.14795
	309	Q9HC38-2	Isoform 2 of Glyoxalase domain-containing protein 4 OS=Homo sapiens GN=GLOD4 - [GLOD4_HUMAN]	74.5	2	1	18	59	298	33.2115	5.60498
	310	A6NHS1	Putative uncharacterized protein ENSP00000347057 OS=Homo sapiens PE=5 SV=3 - [YK042_HUMAN]	74.47	1	1	3	11	94	10.2048	4.18311
	311	O60784-2	Isoform 2 of Target of Myb protein 1 OS=Homo sapiens GN=TOM1 - [TOM1_HUMAN]	74.44	4	2	23	88	493	53.8409	4.7417
	312	Q9UQ80	Proliferation-associated protein 2G4 OS=Homo sapiens GN=PA2G4 PE=1 SV=3 - [PA2G4_HUMAN]	74.37	1	4	26	102	394	43.7592	6.55127
	313	Q6PIY5	Uncharacterized protein C1orf228 OS=Homo sapiens GN=C1orf228 PE=2 SV=2 - [CA228_HUMAN]	74.32	1	1	26	89	440	48.8236	5.74463
	314	Q6UWR7	Ectonucleotide pyrophosphatase/phosphodiesterase family member 6 OS=Homo sapiens GN=ENPP6 PE=1 SV=2 - [ENPP6_HUMAN]	74.32	1	1	27	138	440	50.2084	7.98682
	315	Q09666	Neuroblast differentiation-associated protein AHNAK OS=Homo sapiens GN=AHNAK PE=1 SV=2 - [AHNK_HUMAN]	74.31	2	46	336	1565	5890	628.699	6.15088
	316	Q8N7M0	Tctex1 domain-containing protein 1 OS=Homo sapiens GN=TCTEX1D1 PE=2 SV=2 - [TC1D1_HUMAN]	74.3	1	1	10	21	179	20.7166	8.95361
	317	P62330	ADP-ribosylation factor 6 OS=Homo sapiens GN=ARF6 PE=1 SV=2 - [ARF6_HUMAN]	74.29	5	4	10	38	175	20.0694	8.95361
	318	Q9ULC3	Ras-related protein Rab-23 OS=Homo sapiens GN=RAB23 PE=1 SV=1 - [RAB23_HUMAN]	74.26	1	2	13	45	237	26.6425	6.59521
	319	Q9Y490	Talin-1 OS=Homo sapiens GN=TLN1 PE=1 SV=3 - [TLN1_HUMAN]	74.26	1	46	156	722	2541	269.599	6.07471
	320	Q6ZN54	Differentially expressed in FDCP 8 homolog OS=Homo sapiens GN=DEF8 PE=2 SV=2 - [DEFI8_HUMAN]	74.22	5	1	23	59	512	58.6721	6.52197
	321	P42892	Endothelin-converting enzyme 1 OS=Homo sapiens GN=ECE1 PE=1 SV=2 - [ECE1_HUMAN]	74.16	4	2	38	93	770	87.1082	5.88428
	322	Q08257	Quinone oxidoreductase OS=Homo sapiens GN=CRYZ PE=1 SV=1 - [QOR_HUMAN]	74.16	3	1	17	68	329	35.1845	8.44092
	323	Q9C0H5-2	Isoform 2 of Rho GTPase-activating protein 39 OS=Homo sapiens GN=ARHGAP39 - [RHG39_HUMAN]	74.15	2	2	65	237	1114	124.951	8.00146
	324	P52907	F-actin-capping protein subunit alpha-1 OS=Homo sapiens GN=CAPZA1 PE=1 SV=3 - [CAZA1_HUMAN]	74.13	2	7	16	103	286	32.9023	5.69385
	325	P15692-11	Isoform L-VEGF165 of Vascular endothelial growth factor A OS=Homo sapiens GN=VEGFA - [VEGFA_HUMAN]	74.12	9	2	22	78	371	40.7117	7.92822
	326	Q9H6Z9	Egl nine homolog 3 OS=Homo sapiens GN=EGLN3 PE=1 SV=1 - [EGLN3_HUMAN]	74.06	1	1	14	23	239	27.2437	7.63525
	327	Q9BUL8	Programmed cell death protein 10 OS=Homo sapiens GN=PDCD10 PE=1 SV=1 - [PDC10_HUMAN]	74.06	1	3	16	63	212	24.6858	8.19189
	328	P62333	26S protease regulatory subunit 10B OS=Homo sapiens GN=PSMC6 PE=1 SV=1 - [PRS10_HUMAN]	74.04	1	1	26	73	389	44.1451	7.48877
	329	P61026	Ras-related protein Rab-10 OS=Homo sapiens GN=RAB10 PE=1 SV=1 - [RAB10_HUMAN]	74	18	4	18	222	200	22.5266	8.38232
	330	P06744-2	Isoform 2 of Glucose-6-phosphate isomerase OS=Homo sapiens GN=GPI - [G6PI_HUMAN]	73.99	3	10	36	131	569	64.2839	8.90967
	331	Q6UXV1-2	Isoform 2 of Izumo sperm-egg fusion protein 2 OS=Homo sapiens GN=IZUMO2 - [IZUM2_HUMAN]	73.96	1	1	10	66	192	21.387	8.32373
	332	Q9Y242	Transcription factor 19 OS=Homo sapiens GN=TCF19 PE=1 SV=2 - [TCF19_HUMAN]	73.91	1	1	20	71	345	37.1597	8.32373
	333	Q9Y6N1	Cytochrome c oxidase assembly protein COX11, mitochondrial OS=Homo sapiens GN=COX11 PE=1 SV=3 - [COX11_HUMAN]	73.91	2	1	15	27	276	31.4099	9.05615
	334	P21796	Voltage-dependent anion-selective channel protein 1 OS=Homo sapiens GN=VDAC1 PE=1 SV=2 - [VDAC1_HUMAN]	73.85	3	9	20	132	283	30.7536	8.54346
	335	Q96SD1-3	Isoform 3 of Protein artemis OS=Homo sapiens GN=DCLRE1C - [DCR1C_HUMAN]	73.83	1	1	29	71	577	65.2901	5.66846
	336	Q12846	Syntaxin-4 OS=Homo sapiens GN=STX4 PE=1 SV=2 - [STX4_HUMAN]	73.74	1	6	23	134	297	34.1589	6.27783
	337	P35221	Catenin alpha-1 OS=Homo sapiens GN=CTNNA1 PE=1 SV=1 - [CTNA1_HUMAN]	73.73	5	10	63	278	906	100.009	6.29053
	338	Q03405	Urokinase plasminogen activator surface receptor OS=Homo sapiens GN=PLAUR PE=1 SV=1 - [UPAR_HUMAN]	73.73	3	2	17	36	335	36.9533	6.65381
	339	Q49A17	Polypeptide N-acetylgalactosaminyltransferase-like 6 OS=Homo sapiens GN=GALNTL6 PE=2 SV=2 - [GLTL6_HUMAN]	73.71	2	1	33	144	601	69.7428	7.45947
	340	P30041	Peroxiredoxin-6 OS=Homo sapiens GN=PRDX6 PE=1 SV=3 - [PRDX6_HUMAN]	73.66	1	7	15	70	224	25.0192	6.37939
	341	P52209	6-phosphogluconate dehydrogenase, decarboxylating OS=Homo sapiens GN=PGD PE=1 SV=3 - [6PGD_HUMAN]	73.5	2	9	30	163	483	53.106	7.2251
	342	Q14315	Filamin-C OS=Homo sapiens GN=FLNC PE=1 SV=3 - [FLNC_HUMAN]	73.47	2	46	166	1001	2725	290.841	5.97314
	343	P32969	60S ribosomal protein L9 OS=Homo sapiens GN=RPL9 PE=1 SV=1 - [RL9_HUMAN]	73.44	1	2	12	26	192	21.8498	9.94971
	344	P47897	Glutamine--tRNA ligase OS=Homo sapiens GN=QARS PE=1 SV=1 - [SYQ_HUMAN]	73.42	1	1	46	142	775	87.7429	7.15186
	345	Q15293	Reticulocalbin-1 OS=Homo sapiens GN=RCN1 PE=1 SV=1 - [RCN1_HUMAN]	73.41	1	8	19	95	331	38.8662	4.99561
	346	P17858-2	Isoform 2 of 6-phosphofructokinase, liver type OS=Homo sapiens GN=PFKL - [K6PL_HUMAN]	73.4	2	3	50	148	827	90.1454	7.82568
	347	A6NHL2-2	Isoform 2 of Tubulin alpha chain-like 3 OS=Homo sapiens GN=TUBAL3 - [TBAL3_HUMAN]	73.4	2	2	22	95	406	45.4886	6.31592
	348	P21333	Filamin-A OS=Homo sapiens GN=FLNA PE=1 SV=4 - [FLNA_HUMAN]	73.37	2	68	151	1193	2647	280.564	6.06201
	349	P30153	Serine/threonine-protein phosphatase 2A 65 kDa regulatory subunit A alpha isoform OS=Homo sapiens GN=PPP2R1A PE=1 SV=4 - [2AAA_HUMAN]	73.34	1	4	34	178	589	65.2669	5.10986
	350	P43490	Nicotinamide phosphoribosyltransferase OS=Homo sapiens GN=NAMPT PE=1 SV=1 - [NAMPT_HUMAN]	73.32	1	16	31	246	491	55.4866	7.15186
	351	P04229	HLA class II histocompatibility antigen, DRB1-1 beta chain OS=Homo sapiens GN=HLA-DRB1 PE=1 SV=2 - [2B11_HUMAN]	73.31	9	1	12	50	266	29.895	7.69385
	352	O60682	Musculin OS=Homo sapiens GN=MSC PE=1 SV=2 - [MUSC_HUMAN]	73.3	1	1	11	33	206	22.0541	9.08545
	353	P84095	Rho-related GTP-binding protein RhoG OS=Homo sapiens GN=RHOG PE=1 SV=1 - [RHOG_HUMAN]	73.3	4	7	12	99	191	21.2949	8.11865
	354	Q9Y570-3	Isoform 3 of Protein phosphatase methylesterase 1 OS=Homo sapiens GN=PPME1 - [PPME1_HUMAN]	73.29	1	1	6	22	161	18.2022	6.84424
	355	P38606	V-type proton ATPase catalytic subunit A OS=Homo sapiens GN=ATP6V1A PE=1 SV=2 - [VATA_HUMAN]	73.26	1	1	40	165	617	68.2605	5.51611
	356	P18206-2	Isoform 1 of Vinculin OS=Homo sapiens GN=VCL - [VINC_HUMAN]	73.26	3	15	81	352	1066	116.649	6.0874
	357	Q13501	Sequestosome-1 OS=Homo sapiens GN=SQSTM1 PE=1 SV=1 - [SQSTM_HUMAN]	73.18	2	6	21	97	440	47.6569	5.22412
	358	P61163	Alpha-centractin OS=Homo sapiens GN=ACTR1A PE=1 SV=1 - [ACTZ_HUMAN]	73.14	2	5	17	59	376	42.5869	6.63916
	359	Q16842	CMP-N-acetylneuraminate-beta-galactosamide-alpha-2,3-sialyltransferase 2 OS=Homo sapiens GN=ST3GAL2 PE=2 SV=1 - [SIA4B_HUMAN]	73.14	1	1	22	85	350	40.1468	8.35303
	360	O75426	F-box only protein 24 OS=Homo sapiens GN=FBXO24 PE=2 SV=2 - [FBX24_HUMAN]	73.1	3	1	32	106	580	64.847	8.68994
	361	P08123	Collagen alpha-2(I) chain OS=Homo sapiens GN=COL1A2 PE=1 SV=7 - [CO1A2_HUMAN]	73.06	1	11	71	343	1366	129.235	8.95361
	362	Q8TD30	Alanine aminotransferase 2 OS=Homo sapiens GN=GPT2 PE=1 SV=1 - [ALAT2_HUMAN]	73.04	2	2	30	73	523	57.8664	7.7085
	363	P52429	Diacylglycerol kinase epsilon OS=Homo sapiens GN=DGKE PE=1 SV=1 - [DGKE_HUMAN]	73.02	1	2	30	123	567	63.8849	7.73779
	364	Q15008	26S proteasome non-ATPase regulatory subunit 6 OS=Homo sapiens GN=PSMD6 PE=1 SV=1 - [PSMD6_HUMAN]	73.01	2	3	28	101	389	45.5023	5.61768
	365	Q86VF2-5	Isoform 5 of Immunoglobulin-like and fibronectin type III domain-containing protein 1 OS=Homo sapiens GN=IGFN1 - [IGFN1_HUMAN]	72.95	1	1	211	753	3708	383.568	5.98584
	366	Q92930	Ras-related protein Rab-8B OS=Homo sapiens GN=RAB8B PE=1 SV=2 - [RAB8B_HUMAN]	72.95	18	2	20	175	207	23.5691	9.0708
	367	Q9HAV0	Guanine nucleotide-binding protein subunit beta-4 OS=Homo sapiens GN=GNB4 PE=1 SV=3 - [GBB4_HUMAN]	72.94	2	4	22	224	340	37.543	5.99854
	368	P63151	Serine/threonine-protein phosphatase 2A 55 kDa regulatory subunit B alpha isoform OS=Homo sapiens GN=PPP2R2A PE=1 SV=1 - [2ABA_HUMAN]	72.93	10	4	26	82	447	51.6595	6.20166
	369	P43034	Platelet-activating factor acetylhydrolase IB subunit alpha OS=Homo sapiens GN=PAFAH1B1 PE=1 SV=2 - [LIS1_HUMAN]	72.93	2	3	24	89	410	46.6082	7.37158
	370	Q9NP97	Dynein light chain roadblock-type 1 OS=Homo sapiens GN=DYNLRB1 PE=1 SV=3 - [DLRB1_HUMAN]	72.92	2	1	6	20	96	10.9147	7.25439
	371	Q92743	Serine protease HTRA1 OS=Homo sapiens GN=HTRA1 PE=1 SV=1 - [HTRA1_HUMAN]	72.92	1	12	26	206	480	51.2546	7.82568
	372	O00571-2	Isoform 2 of ATP-dependent RNA helicase DDX3X OS=Homo sapiens GN=DDX3X - [DDX3X_HUMAN]	72.91	3	4	37	173	646	71.3109	6.62451
	373	P49753	Acyl-coenzyme A thioesterase 2, mitochondrial OS=Homo sapiens GN=ACOT2 PE=1 SV=6 - [ACOT2_HUMAN]	72.88	2	1	25	57	483	53.1847	8.47021
	374	P51159	Ras-related protein Rab-27A OS=Homo sapiens GN=RAB27A PE=1 SV=3 - [RB27A_HUMAN]	72.85	2	1	13	50	221	24.8523	5.22412
	375	P14868	Aspartate--tRNA ligase, cytoplasmic OS=Homo sapiens GN=DARS PE=1 SV=2 - [SYDC_HUMAN]	72.85	1	10	35	120	501	57.1	6.55127
	376	O14513	Nck-associated protein 5 OS=Homo sapiens GN=NCKAP5 PE=1 SV=2 - [NCKP5_HUMAN]	72.81	1	1	103	272	1909	208.409	8.07471
	377	Q9Y266	Nuclear migration protein nudC OS=Homo sapiens GN=NUDC PE=1 SV=1 - [NUDC_HUMAN]	72.81	1	2	22	67	331	38.2191	5.37646
	378	Q9UL46	Proteasome activator complex subunit 2 OS=Homo sapiens GN=PSME2 PE=1 SV=4 - [PSME2_HUMAN]	72.8	1	1	17	30	239	27.3843	5.73193
	379	P49336-2	Isoform 2 of Cyclin-dependent kinase 8 OS=Homo sapiens GN=CDK8 - [CDK8_HUMAN]	72.79	2	2	25	94	463	53.1218	8.45557
	380	P46779-3	Isoform 3 of 60S ribosomal protein L28 OS=Homo sapiens GN=RPL28 - [RL28_HUMAN]	72.78	5	2	10	69	169	19.1359	10.8286
	381	O60664-4	Isoform 4 of Perilipin-3 OS=Homo sapiens GN=PLIN3 - [PLIN3_HUMAN]	72.75	4	8	21	73	422	45.7752	5.42725
	382	P15735-2	Isoform 2 of Phosphorylase b kinase gamma catalytic chain, liver/testis isoform OS=Homo sapiens GN=PHKG2 - [PHKG2_HUMAN]	72.73	2	1	21	70	374	43.1301	7.18115
	383	Q1MX18	Protein inscuteable homolog OS=Homo sapiens GN=INSC PE=1 SV=1 - [INSC_HUMAN]	72.71	5	1	31	119	579	63.428	5.51611
	384	P50148	Guanine nucleotide-binding protein G(q) subunit alpha OS=Homo sapiens GN=GNAQ PE=1 SV=4 - [GNAQ_HUMAN]	72.7	2	2	25	123	359	42.1153	5.68115
	385	P22061	Protein-L-isoaspartate(D-aspartate) O-methyltransferase OS=Homo sapiens GN=PCMT1 PE=1 SV=4 - [PIMT_HUMAN]	72.69	2	1	10	30	227	24.6206	7.21045
	386	Q9NZT1	Calmodulin-like protein 5 OS=Homo sapiens GN=CALML5 PE=1 SV=2 - [CALL5_HUMAN]	72.6	1	1	9	94	146	15.8828	4.43701
	387	Q8WVM8	Sec1 family domain-containing protein 1 OS=Homo sapiens GN=SCFD1 PE=1 SV=4 - [SCFD1_HUMAN]	72.59	3	1	37	121	642	72.3341	6.26514
	388	P61604	10 kDa heat shock protein, mitochondrial OS=Homo sapiens GN=HSPE1 PE=1 SV=2 - [CH10_HUMAN]	72.55	1	6	8	67	102	10.9249	8.92432
	389	Q9UMQ6	Calpain-11 OS=Homo sapiens GN=CAPN11 PE=1 SV=2 - [CAN11_HUMAN]	72.53	1	2	32	111	739	84.3687	5.60498
	390	Q969X0	RILP-like protein 2 OS=Homo sapiens GN=RILPL2 PE=1 SV=1 - [RIPL2_HUMAN]	72.51	4	1	14	38	211	23.9714	4.98291
	391	O95433	Activator of 90 kDa heat shock protein ATPase homolog 1 OS=Homo sapiens GN=AHSA1 PE=1 SV=1 - [AHSA1_HUMAN]	72.49	1	2	23	72	338	38.2503	5.52881
	392	Q9Y295	Developmentally-regulated GTP-binding protein 1 OS=Homo sapiens GN=DRG1 PE=1 SV=1 - [DRG1_HUMAN]	72.48	1	1	20	61	367	40.5168	8.89502
	393	Q04917	14-3-3 protein eta OS=Homo sapiens GN=YWHAH PE=1 SV=4 - [1433F_HUMAN]	72.36	3	6	17	161	246	28.201	4.84326
	394	P05129	Protein kinase C gamma type OS=Homo sapiens GN=PRKCG PE=1 SV=3 - [KPCG_HUMAN]	72.31	1	1	35	88	697	78.3972	7.45947
	395	O00295	Tubby-related protein 2 OS=Homo sapiens GN=TULP2 PE=2 SV=2 - [TULP2_HUMAN]	72.31	1	1	26	76	520	58.6274	8.11865
	396	P04075	Fructose-bisphosphate aldolase A OS=Homo sapiens GN=ALDOA PE=1 SV=2 - [ALDOA_HUMAN]	72.25	2	16	29	438	364	39.3953	8.08936
	397	P63104	14-3-3 protein zeta/delta OS=Homo sapiens GN=YWHAZ PE=1 SV=1 - [1433Z_HUMAN]	72.24	2	11	20	533	245	27.7277	4.79248
	398	O00560	Syntenin-1 OS=Homo sapiens GN=SDCBP PE=1 SV=1 - [SDCB1_HUMAN]	72.15	3	8	16	265	298	32.4239	7.53271
	399	Q9Y230	RuvB-like 2 OS=Homo sapiens GN=RUVBL2 PE=1 SV=3 - [RUVB2_HUMAN]	72.14	1	2	29	147	463	51.1246	5.64307
	400	Q86UY5-2	Isoform 2 of Protein FAM83A OS=Homo sapiens GN=FAM83A - [FA83A_HUMAN]	72.11	1	1	14	40	294	32.1382	9.15869
	401	Q9H0U9	Testis-specific Y-encoded-like protein 1 OS=Homo sapiens GN=TSPYL1 PE=1 SV=3 - [TSYL1_HUMAN]	72.08	1	1	22	56	437	49.1618	5.45264
	402	Q76G19	PDZ domain-containing protein 4 OS=Homo sapiens GN=PDZD4 PE=1 SV=1 - [PDZD4_HUMAN]	72.04	1	1	42	165	769	86.1173	6.12549
	403	P20807-3	Isoform III of Calpain-3 OS=Homo sapiens GN=CAPN3 - [CAN3_HUMAN]	72.02	5	1	43	155	815	93.4521	5.85889
	404	Q6NVY1	3-hydroxyisobutyryl-CoA hydrolase, mitochondrial OS=Homo sapiens GN=HIBCH PE=1 SV=2 - [HIBCH_HUMAN]	72.02	2	1	23	80	386	43.4544	8.19189
	405	P24534	Elongation factor 1-beta OS=Homo sapiens GN=EEF1B2 PE=1 SV=3 - [EF1B_HUMAN]	72	1	3	9	57	225	24.7483	4.66553
	406	P19320	Vascular cell adhesion protein 1 OS=Homo sapiens GN=VCAM1 PE=1 SV=1 - [VCAM1_HUMAN]	71.99	3	1	39	134	739	81.2243	5.22412
	407	P48147	Prolyl endopeptidase OS=Homo sapiens GN=PREP PE=1 SV=2 - [PPCE_HUMAN]	71.97	1	1	35	83	710	80.648	5.85889
	408	P30085	UMP-CMP kinase OS=Homo sapiens GN=CMPK1 PE=1 SV=3 - [KCY_HUMAN]	71.94	2	2	16	66	196	22.2083	5.56689
	409	Q8TE57	A disintegrin and metalloproteinase with thrombospondin motifs 16 OS=Homo sapiens GN=ADAMTS16 PE=2 SV=3 - [ATS16_HUMAN]	71.9	2	1	64	174	1224	136.114	8.63135
	410	P20645	Cation-dependent mannose-6-phosphate receptor OS=Homo sapiens GN=M6PR PE=1 SV=1 - [MPRD_HUMAN]	71.84	1	2	19	57	277	30.9734	5.8335
	411	Q14376	UDP-glucose 4-epimerase OS=Homo sapiens GN=GALE PE=1 SV=2 - [GALE_HUMAN]	71.84	1	1	17	38	348	38.2573	6.72705
	412	P06396-3	Isoform 3 of Gelsolin OS=Homo sapiens GN=GSN - [GELS_HUMAN]	71.83	3	9	41	159	742	81.8901	5.84619
	413	Q9NX63	Coiled-coil-helix-coiled-coil-helix domain-containing protein 3, mitochondrial OS=Homo sapiens GN=CHCHD3 PE=1 SV=1 - [CHCH3_HUMAN]	71.81	1	1	15	23	227	26.1362	8.27979
	414	P50454	Serpin H1 OS=Homo sapiens GN=SERPINH1 PE=1 SV=2 - [SERPH_HUMAN]	71.77	1	4	24	81	418	46.4112	8.68994
	415	P62879	Guanine nucleotide-binding protein G(I)/G(S)/G(T) subunit beta-2 OS=Homo sapiens GN=GNB2 PE=1 SV=3 - [GBB2_HUMAN]	71.76	3	4	25	300	340	37.3071	5.99854
	416	Q3SXY8	ADP-ribosylation factor-like protein 13B OS=Homo sapiens GN=ARL13B PE=1 SV=1 - [AR13B_HUMAN]	71.73	1	1	24	80	428	48.6128	6.62451
	417	Q13838	Spliceosome RNA helicase DDX39B OS=Homo sapiens GN=DDX39B PE=1 SV=1 - [DX39B_HUMAN]	71.73	4	2	22	67	428	48.9599	5.66846
	418	Q05084-2	Isoform 2 of Islet cell autoantigen 1 OS=Homo sapiens GN=ICA1 - [ICA69_HUMAN]	71.68	1	2	30	117	512	57.8849	5.90967
	419	Q86YJ5	E3 ubiquitin-protein ligase MARCH9 OS=Homo sapiens GN=MARCH9 PE=1 SV=2 - [MARH9_HUMAN]	71.68	2	1	19	88	346	37.7482	9.12939
	420	P28482	Mitogen-activated protein kinase 1 OS=Homo sapiens GN=MAPK1 PE=1 SV=3 - [MK01_HUMAN]	71.67	14	2	18	76	360	41.3632	6.97607
	421	P12081-2	Isoform 2 of Histidine--tRNA ligase, cytoplasmic OS=Homo sapiens GN=HARS - [SYHC_HUMAN]	71.64	4	1	31	73	469	52.6868	5.52881
	422	Q13394	Protein mab-21-like 1 OS=Homo sapiens GN=MAB21L1 PE=2 SV=1 - [MB211_HUMAN]	71.59	1	1	18	159	359	40.9301	8.66064
	423	P21964	Catechol O-methyltransferase OS=Homo sapiens GN=COMT PE=1 SV=2 - [COMT_HUMAN]	71.59	2	1	12	31	271	30.0176	5.46533
	424	Q92932-3	Isoform 3 of Receptor-type tyrosine-protein phosphatase N2 OS=Homo sapiens GN=PTPRN2 - [PTPR2_HUMAN]	71.58	4	1	55	219	1038	114.288	5.64307
	425	Q13155	Aminoacyl tRNA synthase complex-interacting multifunctional protein 2 OS=Homo sapiens GN=AIMP2 PE=1 SV=2 - [AIMP2_HUMAN]	71.56	1	1	17	42	320	35.3263	8.22119
	426	Q9P2B2	Prostaglandin F2 receptor negative regulator OS=Homo sapiens GN=PTGFRN PE=1 SV=2 - [FPRP_HUMAN]	71.56	1	34	54	793	879	98.4946	6.60986
	427	P00749-2	Isoform 2 of Urokinase-type plasminogen activator OS=Homo sapiens GN=PLAU - [UROK_HUMAN]	71.5	2	1	21	48	414	46.8778	8.44092
	428	Q99536	Synaptic vesicle membrane protein VAT-1 homolog OS=Homo sapiens GN=VAT1 PE=1 SV=2 - [VAT1_HUMAN]	71.5	1	8	20	301	393	41.8934	6.29053
	429	P19784	Casein kinase II subunit alpha' OS=Homo sapiens GN=CSNK2A2 PE=1 SV=1 - [CSK22_HUMAN]	71.43	1	1	20	35	350	41.1871	8.55811
	430	P62745	Rho-related GTP-binding protein RhoB OS=Homo sapiens GN=RHOB PE=1 SV=1 - [RHOB_HUMAN]	71.43	1	1	10	93	196	22.1091	5.23682
	431	Q99584	Protein S100-A13 OS=Homo sapiens GN=S100A13 PE=1 SV=1 - [S10AD_HUMAN]	71.43	1	4	8	49	98	11.4641	6.16357
	432	P29317	Ephrin type-A receptor 2 OS=Homo sapiens GN=EPHA2 PE=1 SV=2 - [EPHA2_HUMAN]	71.41	15	5	49	241	976	108.197	6.22705
	433	P53396	ATP-citrate synthase OS=Homo sapiens GN=ACLY PE=1 SV=3 - [ACLY_HUMAN]	71.39	2	23	69	465	1101	120.762	7.32764
	434	P0C7P4	Putative cytochrome b-c1 complex subunit Rieske-like protein 1 OS=Homo sapiens GN=UQCRFS1P1 PE=5 SV=1 - [UCRIL_HUMAN]	71.38	1	1	14	35	283	30.7961	8.86572
	435	P24821-4	Isoform 4 of Tenascin OS=Homo sapiens GN=TNC - [TENA_HUMAN]	71.37	4	1	119	975	2110	230.72	4.90674
	436	P20290	Transcription factor BTF3 OS=Homo sapiens GN=BTF3 PE=1 SV=1 - [BTF3_HUMAN]	71.36	2	1	10	36	206	22.1544	9.37842
	437	Q7Z2T5	TRMT1-like protein OS=Homo sapiens GN=TRMT1L PE=1 SV=2 - [TRM1L_HUMAN]	71.35	2	1	40	106	733	81.6952	7.88428
	438	Q14563	Semaphorin-3A OS=Homo sapiens GN=SEMA3A PE=1 SV=1 - [SEM3A_HUMAN]	71.34	1	1	42	123	771	88.833	7.41553
	439	P05387	60S acidic ribosomal protein P2 OS=Homo sapiens GN=RPLP2 PE=1 SV=1 - [RLA2_HUMAN]	71.3	1	4	7	122	115	11.6578	4.53857
	440	P67809	Nuclease-sensitive element-binding protein 1 OS=Homo sapiens GN=YBX1 PE=1 SV=3 - [YBOX1_HUMAN]	71.3	5	5	16	97	324	35.9027	9.87646
	441	P61158	Actin-related protein 3 OS=Homo sapiens GN=ACTR3 PE=1 SV=3 - [ARP3_HUMAN]	71.29	2	4	22	93	418	47.341	5.88428
	442	Q8NBH2-2	Isoform 2 of Kyphoscoliosis peptidase OS=Homo sapiens GN=KY - [KY_HUMAN]	71.27	1	1	21	74	369	41.787	8.95361
	443	P22676	Calretinin OS=Homo sapiens GN=CALB2 PE=1 SV=2 - [CALB2_HUMAN]	71.22	1	1	20	37	271	31.5196	5.14795
	444	Q04828	Aldo-keto reductase family 1 member C1 OS=Homo sapiens GN=AKR1C1 PE=1 SV=1 - [AK1C1_HUMAN]	71.21	4	3	19	91	323	36.765	7.88428
	445	O94876	Transmembrane and coiled-coil domains protein 1 OS=Homo sapiens GN=TMCC1 PE=1 SV=3 - [TMCC1_HUMAN]	71.21	2	2	32	69	653	72.0385	6.55127
	446	P09471-2	Isoform Alpha-2 of Guanine nucleotide-binding protein G(o) subunit alpha OS=Homo sapiens GN=GNAO1 - [GNAO_HUMAN]	71.19	2	1	22	208	354	40.0611	5.89697
	447	P07900-2	Isoform 2 of Heat shock protein HSP 90-alpha OS=Homo sapiens GN=HSP90AA1 - [HS90A_HUMAN]	71.19	10	15	56	819	854	98.0995	5.16064
	448	O60716	Catenin delta-1 OS=Homo sapiens GN=CTNND1 PE=1 SV=1 - [CTND1_HUMAN]	71.18	32	16	65	273	968	108.103	6.22705
	449	Q71U36-2	Isoform 2 of Tubulin alpha-1A chain OS=Homo sapiens GN=TUBA1A - [TBA1A_HUMAN]	71.15	5	6	27	517	416	46.2678	5.08447
	450	Q9H5Z1	Probable ATP-dependent RNA helicase DHX35 OS=Homo sapiens GN=DHX35 PE=1 SV=2 - [DHX35_HUMAN]	71.12	2	1	38	121	703	78.8601	8.5874
	451	O94808	Glutamine--fructose-6-phosphate aminotransferase [isomerizing] 2 OS=Homo sapiens GN=GFPT2 PE=1 SV=3 - [GFPT2_HUMAN]	71.11	1	10	47	195	682	76.8818	7.37158
	452	P00492	Hypoxanthine-guanine phosphoribosyltransferase OS=Homo sapiens GN=HPRT1 PE=1 SV=2 - [HPRT_HUMAN]	71.1	1	2	14	44	218	24.5636	6.68311
	453	P23528	Cofilin-1 OS=Homo sapiens GN=CFL1 PE=1 SV=3 - [COF1_HUMAN]	71.08	1	8	14	291	166	18.4907	8.08936
	454	Q12799-2	Isoform 2 of T-complex protein 10A homolog OS=Homo sapiens GN=TCP10 - [TCP10_HUMAN]	71.08	3	1	24	93	325	35.4196	9.61279
	455	P31689	DnaJ homolog subfamily A member 1 OS=Homo sapiens GN=DNAJA1 PE=1 SV=2 - [DNJA1_HUMAN]	71.03	2	9	24	134	397	44.8395	7.07861
	456	P02751	Fibronectin OS=Homo sapiens GN=FN1 PE=1 SV=4 - [FINC_HUMAN]	71	13	2	136	3068	2386	262.46	5.70654
	457	P30481	HLA class I histocompatibility antigen, B-44 alpha chain OS=Homo sapiens GN=HLA-B PE=1 SV=1 - [1B44_HUMAN]	70.99	20	5	22	157	362	40.4561	6.03662
	458	Q7Z6J4	FYVE, RhoGEF and PH domain-containing protein 2 OS=Homo sapiens GN=FGD2 PE=2 SV=1 - [FGD2_HUMAN]	70.99	1	1	35	102	655	74.8448	6.93213
	459	Q6IN85	Serine/threonine-protein phosphatase 4 regulatory subunit 3A OS=Homo sapiens GN=SMEK1 PE=1 SV=1 - [P4R3A_HUMAN]	70.95	3	1	40	160	833	95.308	4.94482
	460	P28066	Proteasome subunit alpha type-5 OS=Homo sapiens GN=PSMA5 PE=1 SV=3 - [PSA5_HUMAN]	70.95	2	3	17	62	241	26.3942	4.79248
	461	Q7L591-3	Isoform 3 of Docking protein 3 OS=Homo sapiens GN=DOK3 - [DOK3_HUMAN]	70.91	3	1	20	123	330	35.7121	8.60205
	462	Q8N9Y4	Protein FAM181A OS=Homo sapiens GN=FAM181A PE=2 SV=3 - [F181A_HUMAN]	70.9	2	1	16	37	354	38.6991	9.70068
	463	Q8IXI1-2	Isoform 2 of Mitochondrial Rho GTPase 2 OS=Homo sapiens GN=RHOT2 - [MIRO2_HUMAN]	70.89	1	1	11	33	213	23.0625	5.77002
	464	Q7KZF4	Staphylococcal nuclease domain-containing protein 1 OS=Homo sapiens GN=SND1 PE=1 SV=1 - [SND1_HUMAN]	70.88	1	13	51	164	910	101.934	7.1665
	465	Q969R2	Oxysterol-binding protein 2 OS=Homo sapiens GN=OSBP2 PE=2 SV=2 - [OSBP2_HUMAN]	70.85	1	1	44	212	916	101.202	6.53662
	466	O43280	Trehalase OS=Homo sapiens GN=TREH PE=1 SV=2 - [TREA_HUMAN]	70.84	2	1	28	53	583	66.5255	5.68115
	467	Q9UBI6	Guanine nucleotide-binding protein G(I)/G(S)/G(O) subunit gamma-12 OS=Homo sapiens GN=GNG12 PE=1 SV=3 - [GBG12_HUMAN]	70.83	1	5	7	96	72	8.00117	8.96826
	468	O00232	26S proteasome non-ATPase regulatory subunit 12 OS=Homo sapiens GN=PSMD12 PE=1 SV=3 - [PSD12_HUMAN]	70.83	2	2	28	139	456	52.8706	7.6499
	469	P23396	40S ribosomal protein S3 OS=Homo sapiens GN=RPS3 PE=1 SV=2 - [RS3_HUMAN]	70.78	2	7	21	90	243	26.6714	9.65674
	470	P01116-2	Isoform 2B of GTPase KRas OS=Homo sapiens GN=KRAS - [RASK_HUMAN]	70.74	2	1	12	114	188	21.4109	8.11865
	471	P62820	Ras-related protein Rab-1A OS=Homo sapiens GN=RAB1A PE=1 SV=3 - [RAB1A_HUMAN]	70.73	21	1	16	214	205	22.6634	6.21436
	472	Q8NFY9	Kelch repeat and BTB domain-containing protein 8 OS=Homo sapiens GN=KBTBD8 PE=2 SV=2 - [KBTB8_HUMAN]	70.72	1	1	30	78	601	68.778	6.29053
	473	P62195	26S protease regulatory subunit 8 OS=Homo sapiens GN=PSMC5 PE=1 SV=1 - [PRS8_HUMAN]	70.69	2	4	26	135	406	45.5971	7.54736
	474	Q96GS6-2	Isoform 2 of Alpha/beta hydrolase domain-containing protein 17A OS=Homo sapiens GN=ABHD17A - [AB17A_HUMAN]	70.64	3	1	16	46	361	39.1105	7.38623
	475	Q9UL26	Ras-related protein Rab-22A OS=Homo sapiens GN=RAB22A PE=1 SV=2 - [RB22A_HUMAN]	70.62	1	1	15	63	194	21.8412	8.14795
	476	Q9H223	EH domain-containing protein 4 OS=Homo sapiens GN=EHD4 PE=1 SV=1 - [EHD4_HUMAN]	70.61	1	5	32	85	541	61.1365	6.75635
	477	O75121-2	Isoform 2 of Microfibrillar-associated protein 3-like OS=Homo sapiens GN=MFAP3L - [MFA3L_HUMAN]	70.59	2	1	17	60	306	34.077	4.97021
	478	P63218	Guanine nucleotide-binding protein G(I)/G(S)/G(O) subunit gamma-5 OS=Homo sapiens GN=GNG5 PE=1 SV=3 - [GBG5_HUMAN]	70.59	1	2	3	24	68	7.31381	9.84717
	479	P49411	Elongation factor Tu, mitochondrial OS=Homo sapiens GN=TUFM PE=1 SV=2 - [EFTU_HUMAN]	70.58	1	2	26	73	452	49.5102	7.60596
	480	Q14697	Neutral alpha-glucosidase AB OS=Homo sapiens GN=GANAB PE=1 SV=3 - [GANAB_HUMAN]	70.55	2	14	49	194	944	106.807	6.13818
	481	Q9NVP4-4	Isoform 4 of Double zinc ribbon and ankyrin repeat-containing protein 1 OS=Homo sapiens GN=DZANK1 - [DZAN1_HUMAN]	70.53	4	1	34	104	638	70.0261	8.06006
	482	Q14832	Metabotropic glutamate receptor 3 OS=Homo sapiens GN=GRM3 PE=1 SV=2 - [GRM3_HUMAN]	70.53	2	3	39	90	879	98.8147	7.66455
	483	Q9Y3E7-3	Isoform 3 of Charged multivesicular body protein 3 OS=Homo sapiens GN=CHMP3 - [CHMP3_HUMAN]	70.52	3	1	14	69	251	28.3681	4.76709
	484	Q8WUN7	Ubiquitin domain-containing protein 2 OS=Homo sapiens GN=UBTD2 PE=1 SV=2 - [UBTD2_HUMAN]	70.51	2	1	10	31	234	26.1731	5.66846
	485	Q9BW66-3	Isoform 3 of Cyclin-dependent kinase 2-interacting protein OS=Homo sapiens GN=CINP - [CINP_HUMAN]	70.48	3	1	12	17	227	26.0343	6.52197
	486	Q9Y281	Cofilin-2 OS=Homo sapiens GN=CFL2 PE=1 SV=1 - [COF2_HUMAN]	70.48	2	3	12	97	166	18.7249	7.88428
	487	P34932	Heat shock 70 kDa protein 4 OS=Homo sapiens GN=HSPA4 PE=1 SV=4 - [HSP74_HUMAN]	70.48	2	4	57	189	840	94.2712	5.18604
	488	P58294	Prokineticin-1 OS=Homo sapiens GN=PROK1 PE=1 SV=1 - [PROK1_HUMAN]	70.48	1	1	6	28	105	11.7067	8.5874
	489	Q9NZL4	Hsp70-binding protein 1 OS=Homo sapiens GN=HSPBP1 PE=1 SV=1 - [HPBP1_HUMAN]	70.44	1	2	17	56	362	39.4485	5.21143
	490	Q86W92	Liprin-beta-1 OS=Homo sapiens GN=PPFIBP1 PE=1 SV=2 - [LIPB1_HUMAN]	70.43	4	3	63	191	1011	113.952	5.5542
	491	Q13907-2	Isoform 2 of Isopentenyl-diphosphate Delta-isomerase 1 OS=Homo sapiens GN=IDI1 - [IDI1_HUMAN]	70.42	1	1	20	94	284	32.4647	7.88428
	492	Q06210	Glutamine--fructose-6-phosphate aminotransferase [isomerizing] 1 OS=Homo sapiens GN=GFPT1 PE=1 SV=3 - [GFPT1_HUMAN]	70.39	2	5	39	148	699	78.7563	7.10791
	493	O00562-2	Isoform 2 of Membrane-associated phosphatidylinositol transfer protein 1 OS=Homo sapiens GN=PITPNM1 - [PITM1_HUMAN]	70.39	2	2	63	174	1243	134.692	5.94775
	494	Q7Z736-3	Isoform 3 of Pleckstrin homology domain-containing family H member 3 OS=Homo sapiens GN=PLEKHH3 - [PKHH3_HUMAN]	70.35	4	1	37	114	705	76.0306	8.89502
	495	O15144	Actin-related protein 2/3 complex subunit 2 OS=Homo sapiens GN=ARPC2 PE=1 SV=1 - [ARPC2_HUMAN]	70.33	1	4	19	61	300	34.3115	7.35693
	496	Q9NR63-3	Isoform 3 of Cytochrome P450 26B1 OS=Homo sapiens GN=CYP26B1 - [CP26B_HUMAN]	70.3	3	2	27	73	495	55.7203	9.0415
	497	P27797	Calreticulin OS=Homo sapiens GN=CALR PE=1 SV=1 - [CALR_HUMAN]	70.26	1	11	23	264	417	48.1118	4.43701
	498	Q3SXY7-2	Isoform 2 of Leucine-rich repeat, immunoglobulin-like domain and transmembrane domain-containing protein 3 OS=Homo sapiens GN=LRIT3 - [LRIT3_HUMAN]	70.24	1	1	28	102	541	59.013	5.85889
	499	P13942-5	Isoform 5 of Collagen alpha-2(XI) chain OS=Homo sapiens GN=COL11A2 - [COBA2_HUMAN]	70.22	8	1	77	225	1689	166.291	7.1665
	500	P28476-2	Isoform 2 of Gamma-aminobutyric acid receptor subunit rho-2 OS=Homo sapiens GN=GABRR2 - [GBRR2_HUMAN]	70.2	2	1	27	102	490	56.78	9.20264
	501	Q9BQ13	BTB/POZ domain-containing protein KCTD14 OS=Homo sapiens GN=KCTD14 PE=1 SV=2 - [KCD14_HUMAN]	70.2	1	1	16	82	255	29.572	8.5874
	502	A6NKZ8	Putative tubulin beta chain-like protein ENSP00000290377 OS=Homo sapiens PE=5 SV=2 - [YI016_HUMAN]	70.16	1	1	22	138	372	41.7481	4.86865
	503	Q5QNW6-2	Isoform 2 of Histone H2B type 2-F OS=Homo sapiens GN=HIST2H2BF - [H2B2F_HUMAN]	70.15	16	5	13	158	134	14.8322	10.3452
	504	O95372	Acyl-protein thioesterase 2 OS=Homo sapiens GN=LYPLA2 PE=1 SV=1 - [LYPA2_HUMAN]	70.13	1	1	13	63	231	24.7207	7.2251
	505	Q96AX1	Vacuolar protein sorting-associated protein 33A OS=Homo sapiens GN=VPS33A PE=1 SV=1 - [VP33A_HUMAN]	70.13	1	1	35	94	596	67.5682	6.96143
	506	Q5JRA6	Melanoma inhibitory activity protein 3 OS=Homo sapiens GN=MIA3 PE=1 SV=1 - [MIA3_HUMAN]	70.06	3	2	100	251	1907	213.57	4.84326
	507	Q96BX8	MOB kinase activator 3A OS=Homo sapiens GN=MOB3A PE=1 SV=1 - [MOB3A_HUMAN]	70.05	1	1	12	18	217	25.4479	8.63135
	508	Q96LB3	Intraflagellar transport protein 74 homolog OS=Homo sapiens GN=IFT74 PE=2 SV=1 - [IFT74_HUMAN]	70	1	1	41	121	600	69.1961	5.99854
	509	Q8WX92	Negative elongation factor B OS=Homo sapiens GN=NELFB PE=1 SV=1 - [NELFB_HUMAN]	70	1	1	36	98	580	65.6554	6.12549
	510	Q8WW14	Uncharacterized protein C10orf82 OS=Homo sapiens GN=C10orf82 PE=2 SV=2 - [CJ082_HUMAN]	70	3	1	10	21	230	25.906	8.47021
	511	Q9NWL6	Asparagine synthetase domain-containing protein 1 OS=Homo sapiens GN=ASNSD1 PE=2 SV=2 - [ASND1_HUMAN]	69.98	1	1	36	102	643	72.0342	6.82959
	512	Q9NW97	Transmembrane protein 51 OS=Homo sapiens GN=TMEM51 PE=1 SV=1 - [TMM51_HUMAN]	69.96	1	1	8	18	253	27.7421	5.52881
	513	Q9C0B5-2	Isoform 2 of Palmitoyltransferase ZDHHC5 OS=Homo sapiens GN=ZDHHC5 - [ZDHC5_HUMAN]	69.94	2	2	38	102	662	71.9071	8.89502
	514	Q4ADV7	Protein RIC1 homolog OS=Homo sapiens GN=KIAA1432 PE=1 SV=2 - [RIC1_HUMAN]	69.92	3	1	68	214	1423	159.199	6.37939
	515	Q9UFC0	Leucine-rich repeat and WD repeat-containing protein 1 OS=Homo sapiens GN=LRWD1 PE=1 SV=2 - [LRWD1_HUMAN]	69.86	1	1	36	90	647	70.8162	7.21045
	516	P08240-2	Isoform 2 of Signal recognition particle receptor subunit alpha OS=Homo sapiens GN=SRPR - [SRPR_HUMAN]	69.84	2	1	32	124	610	66.5166	9.0415
	517	O95235	Kinesin-like protein KIF20A OS=Homo sapiens GN=KIF20A PE=1 SV=1 - [KI20A_HUMAN]	69.78	1	2	45	172	890	100.215	6.91748
	518	Q8N443-3	Isoform 3 of RIB43A-like with coiled-coils protein 1 OS=Homo sapiens GN=RIBC1 - [RIBC1_HUMAN]	69.75	1	1	14	60	238	27.2286	9.1001
	519	Q9Y625	Glypican-6 OS=Homo sapiens GN=GPC6 PE=1 SV=1 - [GPC6_HUMAN]	69.73	1	3	29	114	555	62.6949	5.41455
	520	Q96RY7	Intraflagellar transport protein 140 homolog OS=Homo sapiens GN=IFT140 PE=1 SV=1 - [IF140_HUMAN]	69.7	1	1	89	301	1462	165.087	6.03662
	521	O43678	NADH dehydrogenase [ubiquinone] 1 alpha subcomplex subunit 2 OS=Homo sapiens GN=NDUFA2 PE=1 SV=3 - [NDUA2_HUMAN]	69.7	2	1	5	27	99	10.9148	9.56885
	522	Q9H4I3-2	Isoform 2 of TraB domain-containing protein OS=Homo sapiens GN=TRABD - [TRABD_HUMAN]	69.7	2	1	19	70	330	37.0671	7.44482
	523	Q9Y2A7-2	Isoform 2 of Nck-associated protein 1 OS=Homo sapiens GN=NCKAP1 - [NCKP1_HUMAN]	69.66	2	10	64	225	1134	129.433	6.68311
	524	P34897	Serine hydroxymethyltransferase, mitochondrial OS=Homo sapiens GN=SHMT2 PE=1 SV=3 - [GLYM_HUMAN]	69.64	3	2	27	77	504	55.9577	8.52881
	525	O60701	UDP-glucose 6-dehydrogenase OS=Homo sapiens GN=UGDH PE=1 SV=1 - [UGDH_HUMAN]	69.64	3	2	30	87	494	54.9893	7.12256
	526	Q5T7M9	Protein FAM69A OS=Homo sapiens GN=FAM69A PE=2 SV=1 - [FA69A_HUMAN]	69.63	2	1	17	60	428	48.9917	7.1665
	527	P25705	ATP synthase subunit alpha, mitochondrial OS=Homo sapiens GN=ATP5A1 PE=1 SV=1 - [ATPA_HUMAN]	69.62	2	9	33	206	553	59.7136	9.12939
	528	Q9H0X9	Oxysterol-binding protein-related protein 5 OS=Homo sapiens GN=OSBPL5 PE=1 SV=1 - [OSBL5_HUMAN]	69.62	2	1	42	94	879	98.5547	7.47412
	529	Q86TB9	Protein PAT1 homolog 1 OS=Homo sapiens GN=PATL1 PE=1 SV=2 - [PATL1_HUMAN]	69.61	3	2	34	118	770	86.7956	6.66846
	530	Q9P2R7-2	Isoform 2 of Succinyl-CoA ligase [ADP-forming] subunit beta, mitochondrial OS=Homo sapiens GN=SUCLA2 - [SUCB1_HUMAN]	69.61	2	1	30	121	441	48.009	7.07861
	531	Q8NC56	LEM domain-containing protein 2 OS=Homo sapiens GN=LEMD2 PE=1 SV=1 - [LEMD2_HUMAN]	69.58	2	1	31	128	503	56.9395	8.99756
	532	P22314	Ubiquitin-like modifier-activating enzyme 1 OS=Homo sapiens GN=UBA1 PE=1 SV=3 - [UBA1_HUMAN]	69.57	1	16	53	236	1058	117.774	5.75732
	533	O00764	Pyridoxal kinase OS=Homo sapiens GN=PDXK PE=1 SV=1 - [PDXK_HUMAN]	69.55	2	1	18	44	312	35.0799	6.12549
	534	P11413-3	Isoform 3 of Glucose-6-phosphate 1-dehydrogenase OS=Homo sapiens GN=G6PD - [G6PD_HUMAN]	69.54	3	11	39	234	545	62.4286	8.04541
	535	P0CG42	Putative protein FAM157B OS=Homo sapiens GN=FAM157B PE=3 SV=1 - [F157B_HUMAN]	69.53	1	1	23	53	384	43.1024	11.4146
	536	Q9P2K5	Myelin expression factor 2 OS=Homo sapiens GN=MYEF2 PE=1 SV=3 - [MYEF2_HUMAN]	69.5	2	1	31	152	600	64.0805	8.74854
	537	P28222	5-hydroxytryptamine receptor 1B OS=Homo sapiens GN=HTR1B PE=1 SV=1 - [5HT1B_HUMAN]	69.49	1	1	11	16	390	43.5398	8.68994
	538	P13674	Prolyl 4-hydroxylase subunit alpha-1 OS=Homo sapiens GN=P4HA1 PE=1 SV=2 - [P4HA1_HUMAN]	69.48	3	1	33	83	534	61.011	6.01123
	539	O00303	Eukaryotic translation initiation factor 3 subunit F OS=Homo sapiens GN=EIF3F PE=1 SV=1 - [EIF3F_HUMAN]	69.47	1	5	17	90	357	37.5402	5.45264
	540	Q9H9H4	Vacuolar protein sorting-associated protein 37B OS=Homo sapiens GN=VPS37B PE=1 SV=1 - [VP37B_HUMAN]	69.47	1	1	12	29	285	31.2875	7.34229
	541	Q96LZ2	Melanoma-associated antigen B10 OS=Homo sapiens GN=MAGEB10 PE=2 SV=4 - [MAGBA_HUMAN]	69.45	1	1	20	82	347	38.9468	6.04932
	542	P54578	Ubiquitin carboxyl-terminal hydrolase 14 OS=Homo sapiens GN=USP14 PE=1 SV=3 - [UBP14_HUMAN]	69.43	2	1	26	89	494	56.033	5.30029
	543	P27348	14-3-3 protein theta OS=Homo sapiens GN=YWHAQ PE=1 SV=1 - [1433T_HUMAN]	69.39	3	8	17	277	245	27.7468	4.77979
	544	Q8IW50-4	Isoform 4 of Protein FAM219A OS=Homo sapiens GN=FAM219A - [F219A_HUMAN]	69.36	7	1	9	39	173	19.068	4.70361
	545	P05187	Alkaline phosphatase, placental type OS=Homo sapiens GN=ALPP PE=1 SV=2 - [PPB1_HUMAN]	69.35	1	1	27	93	535	57.9173	6.29053
	546	P35080-2	Isoform IIb of Profilin-2 OS=Homo sapiens GN=PFN2 - [PROF2_HUMAN]	69.29	2	1	8	32	140	15.0784	6.1001
	547	A2RU30-3	Isoform 3 of Protein TESPA1 OS=Homo sapiens GN=TESPA1 - [TESP1_HUMAN]	69.29	3	1	20	44	394	45.2016	8.11865
	548	Q9H081	Protein MIS12 homolog OS=Homo sapiens GN=MIS12 PE=1 SV=1 - [MIS12_HUMAN]	69.27	1	1	11	30	205	24.1243	5.69385
	549	P28290-3	Isoform 3 of Sperm-specific antigen 2 OS=Homo sapiens GN=SSFA2 - [SSFA2_HUMAN]	69.27	3	1	60	204	1256	137.773	5.08447
	550	Q9NZN8	CCR4-NOT transcription complex subunit 2 OS=Homo sapiens GN=CNOT2 PE=1 SV=1 - [CNOT2_HUMAN]	69.26	3	1	26	145	540	59.6999	7.66455
	551	O75369-8	Isoform 8 of Filamin-B OS=Homo sapiens GN=FLNB - [FLNB_HUMAN]	69.24	9	20	143	645	2633	281.459	5.70654
	552	Q86WR0	Coiled-coil domain-containing protein 25 OS=Homo sapiens GN=CCDC25 PE=1 SV=2 - [CCD25_HUMAN]	69.23	1	1	13	37	208	24.4631	6.80029
	553	Q8N0X4	Citrate lyase subunit beta-like protein, mitochondrial OS=Homo sapiens GN=CLYBL PE=2 SV=2 - [CLYBL_HUMAN]	69.12	2	1	18	48	340	37.3359	8.73389
	554	P51955-4	Isoform 4 of Serine/threonine-protein kinase Nek2 OS=Homo sapiens GN=NEK2 - [NEK2_HUMAN]	69.11	12	1	24	86	437	50.8775	8.98291
	555	Q9NVI7	ATPase family AAA domain-containing protein 3A OS=Homo sapiens GN=ATAD3A PE=1 SV=2 - [ATD3A_HUMAN]	69.09	6	2	38	72	634	71.3247	8.98291
	556	P50461	Cysteine and glycine-rich protein 3 OS=Homo sapiens GN=CSRP3 PE=1 SV=1 - [CSRP3_HUMAN]	69.07	1	1	12	46	194	20.9549	8.54346
	557	O15231-6	Isoform 6 of Zinc finger protein 185 OS=Homo sapiens GN=ZNF185 - [ZN185_HUMAN]	69.07	7	1	35	67	721	76.8098	7.04932
	558	Q53F39-4	Isoform 4 of Metallophosphoesterase 1 OS=Homo sapiens GN=MPPE1 - [MPPE1_HUMAN]	69.07	2	1	15	35	333	38.2456	7.32764
	559	P0C7L1	Serine protease inhibitor Kazal-type 8 OS=Homo sapiens GN=SPINK8 PE=2 SV=1 - [ISK8_HUMAN]	69.07	1	1	4	8	97	10.8132	5.05908
	560	P26232-2	Isoform 2 of Catenin alpha-2 OS=Homo sapiens GN=CTNNA2 - [CTNA2_HUMAN]	69.06	6	1	52	274	905	100.384	5.96045
	561	Q13112	Chromatin assembly factor 1 subunit B OS=Homo sapiens GN=CHAF1B PE=1 SV=1 - [CAF1B_HUMAN]	69.05	1	1	28	107	559	61.4542	7.50342
	562	P54198	Protein HIRA OS=Homo sapiens GN=HIRA PE=1 SV=2 - [HIRA_HUMAN]	69.03	2	1	44	147	1017	111.764	8.07471
	563	P11586	C-1-tetrahydrofolate synthase, cytoplasmic OS=Homo sapiens GN=MTHFD1 PE=1 SV=3 - [C1TC_HUMAN]	68.98	1	15	54	209	935	101.495	7.29834
	564	Q9HAW0	Transcription factor IIIB 50 kDa subunit OS=Homo sapiens GN=BRF2 PE=1 SV=1 - [BRF2_HUMAN]	68.97	1	1	20	33	419	46.5037	7.94287
	565	P55058	Phospholipid transfer protein OS=Homo sapiens GN=PLTP PE=1 SV=1 - [PLTP_HUMAN]	68.97	2	1	26	75	493	54.7045	7.00537
	566	A6NJR5	Putative speedy protein-like protein 3 OS=Homo sapiens PE=5 SV=3 - [SPDL3_HUMAN]	68.97	2	1	17	118	290	34.6765	6.37939
	567	P24821	Tenascin OS=Homo sapiens GN=TNC PE=1 SV=3 - [TENA_HUMAN]	68.97	4	2	121	971	2201	240.7	4.89404
	568	P28070	Proteasome subunit beta type-4 OS=Homo sapiens GN=PSMB4 PE=1 SV=4 - [PSB4_HUMAN]	68.94	1	1	15	51	264	29.1855	5.97314
	569	P51161-2	Isoform 2 of Gastrotropin OS=Homo sapiens GN=FABP6 - [FABP6_HUMAN]	68.93	2	1	10	58	177	19.861	9.26123
	570	O75351	Vacuolar protein sorting-associated protein 4B OS=Homo sapiens GN=VPS4B PE=1 SV=2 - [VPS4B_HUMAN]	68.92	3	2	28	87	444	49.2715	7.2251
	571	Q32P28-3	Isoform 3 of Prolyl 3-hydroxylase 1 OS=Homo sapiens GN=LEPRE1 - [P3H1_HUMAN]	68.91	2	1	34	128	804	90.5588	5.70654
	572	Q16181	Septin-7 OS=Homo sapiens GN=SEPT7 PE=1 SV=2 - [SEPT7_HUMAN]	68.88	6	4	32	177	437	50.648	8.63135
	573	P02751-15	Isoform 15 of Fibronectin OS=Homo sapiens GN=FN1 - [FINC_HUMAN]	68.87	7	1	135	3013	2477	272.15	5.50342
	574	Q9BYD9	Actin-related protein T3 OS=Homo sapiens GN=ACTRT3 PE=2 SV=1 - [ACTT3_HUMAN]	68.82	1	1	19	76	372	40.9806	5.8208
	575	Q9NYV6	RNA polymerase I-specific transcription initiation factor RRN3 OS=Homo sapiens GN=RRN3 PE=1 SV=1 - [RRN3_HUMAN]	68.82	1	1	32	73	651	74.0598	5.63037
	576	Q7L592-2	Isoform 2 of NADH dehydrogenase [ubiquinone] complex I, assembly factor 7 OS=Homo sapiens GN=NDUFAF7 - [NDUF7_HUMAN]	68.8	2	1	21	81	343	37.9977	8.60205
	577	Q15366-3	Isoform 3 of Poly(rC)-binding protein 2 OS=Homo sapiens GN=PCBP2 - [PCBP2_HUMAN]	68.78	11	4	16	67	362	38.1974	6.78564
	578	O95260-2	Isoform ATE1-2 of Arginyl-tRNA--protein transferase 1 OS=Homo sapiens GN=ATE1 - [ATE1_HUMAN]	68.73	2	1	26	90	518	58.994	7.02002
	579	P62888	60S ribosomal protein L30 OS=Homo sapiens GN=RPL30 PE=1 SV=2 - [RL30_HUMAN]	68.7	1	4	8	42	115	12.7757	9.62744
	580	Q9Y2B0	Protein canopy homolog 2 OS=Homo sapiens GN=CNPY2 PE=1 SV=1 - [CNPY2_HUMAN]	68.68	2	2	9	19	182	20.6392	4.91943
	581	Q86VF7-4	Isoform 4 of Nebulin-related-anchoring protein OS=Homo sapiens GN=NRAP - [NRAP_HUMAN]	68.67	4	1	111	386	1695	192.876	9.20264
	582	P48382	DNA-binding protein RFX5 OS=Homo sapiens GN=RFX5 PE=1 SV=1 - [RFX5_HUMAN]	68.67	1	1	38	244	616	65.2829	9.29053
	583	Q96E11-2	Isoform 2 of Ribosome-recycling factor, mitochondrial OS=Homo sapiens GN=MRRF - [RRFM_HUMAN]	68.66	1	1	12	52	201	22.4358	9.71533
	584	Q9UHQ1	Nuclear prelamin A recognition factor OS=Homo sapiens GN=NARF PE=1 SV=1 - [NARF_HUMAN]	68.64	4	1	26	83	456	51.1236	7.07861
	585	P35222	Catenin beta-1 OS=Homo sapiens GN=CTNNB1 PE=1 SV=1 - [CTNB1_HUMAN]	68.63	3	10	42	205	781	85.4422	5.85889
	586	Q96AY3	Peptidyl-prolyl cis-trans isomerase FKBP10 OS=Homo sapiens GN=FKBP10 PE=1 SV=1 - [FKB10_HUMAN]	68.56	1	1	32	72	582	64.2042	5.61768
	587	Q96K12	Fatty acyl-CoA reductase 2 OS=Homo sapiens GN=FAR2 PE=2 SV=1 - [FACR2_HUMAN]	68.54	1	1	28	99	515	59.4001	9.37842
	588	O43242	26S proteasome non-ATPase regulatory subunit 3 OS=Homo sapiens GN=PSMD3 PE=1 SV=2 - [PSMD3_HUMAN]	68.54	1	7	37	117	534	60.9395	8.44092
	589	P06241	Tyrosine-protein kinase Fyn OS=Homo sapiens GN=FYN PE=1 SV=3 - [FYN_HUMAN]	68.53	82	2	36	139	537	60.7234	6.66846
	590	P30154-2	Isoform 2 of Serine/threonine-protein phosphatase 2A 65 kDa regulatory subunit A beta isoform OS=Homo sapiens GN=PPP2R1B - [2AAB_HUMAN]	68.52	5	1	34	140	667	73.5382	5.07178
	591	P30101	Protein disulfide-isomerase A3 OS=Homo sapiens GN=PDIA3 PE=1 SV=4 - [PDIA3_HUMAN]	68.51	1	15	34	273	505	56.7468	6.354
	592	P14625	Endoplasmin OS=Homo sapiens GN=HSP90B1 PE=1 SV=1 - [ENPL_HUMAN]	68.49	2	16	53	321	803	92.4113	4.84326
	593	A6NGU5	Putative gamma-glutamyltranspeptidase 3 OS=Homo sapiens GN=GGT3P PE=5 SV=2 - [GGT3_HUMAN]	68.49	3	1	21	88	568	61.4628	7.13721
	594	P12268	Inosine-5'-monophosphate dehydrogenase 2 OS=Homo sapiens GN=IMPDH2 PE=1 SV=2 - [IMDH2_HUMAN]	68.48	8	13	24	118	514	55.7696	6.90283
	595	Q6P589	Tumor necrosis factor alpha-induced protein 8-like protein 2 OS=Homo sapiens GN=TNFAIP8L2 PE=1 SV=1 - [TP8L2_HUMAN]	68.48	1	1	9	23	184	20.5429	8.44092
	596	P63244	Guanine nucleotide-binding protein subunit beta-2-like 1 OS=Homo sapiens GN=GNB2L1 PE=1 SV=3 - [GBLP_HUMAN]	68.45	1	8	18	63	317	35.0546	7.69385
	597	P08195-2	Isoform 2 of 4F2 cell-surface antigen heavy chain OS=Homo sapiens GN=SLC3A2 - [4F2_HUMAN]	68.43	4	19	35	338	529	57.9089	5.35107
	598	O75362	Zinc finger protein 217 OS=Homo sapiens GN=ZNF217 PE=1 SV=1 - [ZN217_HUMAN]	68.42	1	1	59	229	1048	115.199	8.48486
	599	Q6ZQY3	Glutamate decarboxylase-like protein 1 OS=Homo sapiens GN=GADL1 PE=2 SV=4 - [GADL1_HUMAN]	68.33	1	1	29	84	521	59.2078	6.3667
	600	A1A5D9	Bicaudal D-related protein 2 OS=Homo sapiens GN=CCDC64B PE=2 SV=2 - [BICR2_HUMAN]	68.31	2	1	32	137	508	56.8002	5.021
	601	Q8TAM6	Ermin OS=Homo sapiens GN=ERMN PE=2 SV=1 - [ERMIN_HUMAN]	68.31	2	1	14	48	284	32.7628	4.84326
	602	P29401-2	Isoform 2 of Transketolase OS=Homo sapiens GN=TKT - [TKT_HUMAN]	68.3	2	9	34	172	631	68.7701	7.51807
	603	O15484	Calpain-5 OS=Homo sapiens GN=CAPN5 PE=1 SV=2 - [CAN5_HUMAN]	68.28	1	2	37	73	640	73.1227	7.63525
	604	P07108-5	Isoform 5 of Acyl-CoA-binding protein OS=Homo sapiens GN=DBI - [ACBP_HUMAN]	68.24	5	3	12	61	148	16.4844	9.37842
	605	Q9Y262-2	Isoform 2 of Eukaryotic translation initiation factor 3 subunit L OS=Homo sapiens GN=EIF3L - [EIF3L_HUMAN]	68.22	2	6	35	139	516	60.9747	7.03467
	606	A1KZ92	Peroxidasin-like protein OS=Homo sapiens GN=PXDNL PE=1 SV=3 - [PXDNL_HUMAN]	68.22	2	1	65	297	1463	163.582	7.43018
	607	P28072	Proteasome subunit beta type-6 OS=Homo sapiens GN=PSMB6 PE=1 SV=4 - [PSB6_HUMAN]	68.2	1	1	8	47	239	25.3414	4.91943
	608	Q9UL12	Sarcosine dehydrogenase, mitochondrial OS=Homo sapiens GN=SARDH PE=1 SV=1 - [SARDH_HUMAN]	68.19	1	1	45	179	918	100.973	7.25439
	609	Q5VYK3	Proteasome-associated protein ECM29 homolog OS=Homo sapiens GN=ECM29 PE=1 SV=2 - [ECM29_HUMAN]	68.18	1	1	81	243	1845	204.16	7.12256
	610	P50479	PDZ and LIM domain protein 4 OS=Homo sapiens GN=PDLIM4 PE=1 SV=2 - [PDLI4_HUMAN]	68.18	2	1	13	25	330	35.3757	7.91357
	611	P35579	Myosin-9 OS=Homo sapiens GN=MYH9 PE=1 SV=4 - [MYH9_HUMAN]	68.16	7	63	148	1664	1960	226.392	5.60498
	612	P48736	Phosphatidylinositol 4,5-bisphosphate 3-kinase catalytic subunit gamma isoform OS=Homo sapiens GN=PIK3CG PE=1 SV=3 - [PK3CG_HUMAN]	68.15	1	1	58	173	1102	126.373	7.50342
	613	P31948	Stress-induced-phosphoprotein 1 OS=Homo sapiens GN=STIP1 PE=1 SV=1 - [STIP1_HUMAN]	68.14	1	10	43	142	543	62.5994	6.80029
	614	P05141	ADP/ATP translocase 2 OS=Homo sapiens GN=SLC25A5 PE=1 SV=7 - [ADT2_HUMAN]	68.12	4	4	21	94	298	32.8312	9.68604
	615	O43852-3	Isoform 3 of Calumenin OS=Homo sapiens GN=CALU - [CALU_HUMAN]	68.11	15	7	17	143	323	38.027	4.62744
	616	P60953	Cell division control protein 42 homolog OS=Homo sapiens GN=CDC42 PE=1 SV=2 - [CDC42_HUMAN]	68.06	5	9	15	233	191	21.245	6.55127
	617	P60903	Protein S100-A10 OS=Homo sapiens GN=S100A10 PE=1 SV=2 - [S10AA_HUMAN]	68.04	1	4	9	167	97	11.1955	7.37158
	618	Q08380	Galectin-3-binding protein OS=Homo sapiens GN=LGALS3BP PE=1 SV=1 - [LG3BP_HUMAN]	68.03	1	21	37	806	585	65.2893	5.2749
	619	O15260	Surfeit locus protein 4 OS=Homo sapiens GN=SURF4 PE=1 SV=3 - [SURF4_HUMAN]	68.03	2	1	13	43	269	30.3738	7.78174
	620	Q8NET4	Retrotransposon gag domain-containing protein 1 OS=Homo sapiens GN=RGAG1 PE=1 SV=1 - [RGAG1_HUMAN]	68.01	1	1	76	480	1388	144.183	6.16357
	621	O75771-5	Isoform 5 of DNA repair protein RAD51 homolog 4 OS=Homo sapiens GN=RAD51D - [RA51D_HUMAN]	67.99	4	1	16	30	328	35.1914	8.01611
	622	P04156	Major prion protein OS=Homo sapiens GN=PRNP PE=1 SV=1 - [PRIO_HUMAN]	67.98	2	1	12	51	253	27.6432	8.99756
	623	Q86X52	Chondroitin sulfate synthase 1 OS=Homo sapiens GN=CHSY1 PE=1 SV=3 - [CHSS1_HUMAN]	67.96	1	1	43	129	802	91.7257	9.23193
	624	Q9UGI8-2	Isoform 2 of Testin OS=Homo sapiens GN=TES - [TES_HUMAN]	67.96	2	1	25	85	412	46.8783	7.59131
	625	Q86V97	Kelch repeat and BTB domain-containing protein 6 OS=Homo sapiens GN=KBTBD6 PE=1 SV=1 - [KBTB6_HUMAN]	67.95	1	1	32	97	674	76.0888	6.07471
	626	Q13740	CD166 antigen OS=Homo sapiens GN=ALCAM PE=1 SV=2 - [CD166_HUMAN]	67.92	2	11	30	125	583	65.0611	6.25244
	627	Q9NV23	S-acyl fatty acid synthase thioesterase, medium chain OS=Homo sapiens GN=OLAH PE=2 SV=1 - [SAST_HUMAN]	67.92	1	1	16	34	265	29.9119	6.22705
	628	O60493	Sorting nexin-3 OS=Homo sapiens GN=SNX3 PE=1 SV=3 - [SNX3_HUMAN]	67.9	5	2	11	37	162	18.7508	8.66064
	629	Q96T66	Nicotinamide mononucleotide adenylyltransferase 3 OS=Homo sapiens GN=NMNAT3 PE=1 SV=2 - [NMNA3_HUMAN]	67.86	2	1	14	49	252	28.3037	9.21729
	630	Q5JUR7	Testis-expressed sequence 30 protein OS=Homo sapiens GN=TEX30 PE=2 SV=1 - [TEX30_HUMAN]	67.84	1	1	15	60	227	25.5681	8.66064
	631	Q15672	Twist-related protein 1 OS=Homo sapiens GN=TWIST1 PE=1 SV=1 - [TWST1_HUMAN]	67.82	1	1	10	34	202	20.9412	9.43701
	632	Q9P0V3	SH3 domain-binding protein 4 OS=Homo sapiens GN=SH3BP4 PE=1 SV=1 - [SH3B4_HUMAN]	67.81	2	12	49	163	963	107.428	7.7085
	633	Q8ND30-2	Isoform 2 of Liprin-beta-2 OS=Homo sapiens GN=PPFIBP2 - [LIPB2_HUMAN]	67.8	3	1	41	136	764	86.4574	7.10791
	634	P61247	40S ribosomal protein S3a OS=Homo sapiens GN=RPS3A PE=1 SV=2 - [RS3A_HUMAN]	67.8	1	9	24	137	264	29.9257	9.72998
	635	Q86UU1-2	Isoform 2 of Pleckstrin homology-like domain family B member 1 OS=Homo sapiens GN=PHLDB1 - [PHLB1_HUMAN]	67.78	2	1	70	223	1319	144.65	8.5874
	636	P05106	Integrin beta-3 OS=Homo sapiens GN=ITGB3 PE=1 SV=2 - [ITB3_HUMAN]	67.77	3	14	44	238	788	87.0004	5.23682
	637	O14994	Synapsin-3 OS=Homo sapiens GN=SYN3 PE=1 SV=2 - [SYN3_HUMAN]	67.76	1	1	29	107	580	63.2627	9.39307
	638	P07602	Proactivator polypeptide OS=Homo sapiens GN=PSAP PE=1 SV=2 - [SAP_HUMAN]	67.75	3	3	22	110	524	58.0739	5.17334
	639	P05787-2	Isoform 2 of Keratin, type II cytoskeletal 8 OS=Homo sapiens GN=KRT8 - [K2C8_HUMAN]	67.71	19	1	34	175	511	56.5735	5.42725
	640	Q99653	Calcineurin B homologous protein 1 OS=Homo sapiens GN=CHP1 PE=1 SV=3 - [CHP1_HUMAN]	67.69	1	4	12	34	195	22.4423	5.09717
	641	Q6NZI2	Polymerase I and transcript release factor OS=Homo sapiens GN=PTRF PE=1 SV=1 - [PTRF_HUMAN]	67.69	2	2	19	62	390	43.4498	5.60498
	642	Q9UKV8-2	Isoform 2 of Protein argonaute-2 OS=Homo sapiens GN=AGO2 - [AGO2_HUMAN]	67.64	2	1	48	178	825	93.5601	9.26123
	643	O15530	3-phosphoinositide-dependent protein kinase 1 OS=Homo sapiens GN=PDPK1 PE=1 SV=1 - [PDPK1_HUMAN]	67.63	5	1	24	56	556	63.112	7.35693
	644	Q9UBB9	Tuftelin-interacting protein 11 OS=Homo sapiens GN=TFIP11 PE=1 SV=1 - [TFP11_HUMAN]	67.62	1	1	49	143	837	96.7584	5.66846
	645	P59768	Guanine nucleotide-binding protein G(I)/G(S)/G(O) subunit gamma-2 OS=Homo sapiens GN=GNG2 PE=1 SV=2 - [GBG2_HUMAN]	67.61	1	1	6	21	71	7.84503	7.98682
	646	O75469-3	Isoform 1C of Nuclear receptor subfamily 1 group I member 2 OS=Homo sapiens GN=NR1I2 - [NR1I2_HUMAN]	67.61	2	1	22	110	457	52.0952	8.35303
	647	Q9Y617-2	Isoform 2 of Phosphoserine aminotransferase OS=Homo sapiens GN=PSAT1 - [SERC_HUMAN]	67.59	2	2	14	32	324	35.1661	6.68311
	648	P08253	72 kDa type IV collagenase OS=Homo sapiens GN=MMP2 PE=1 SV=2 - [MMP2_HUMAN]	67.58	5	19	42	146	660	73.8347	5.46533
	649	Q9NUU7	ATP-dependent RNA helicase DDX19A OS=Homo sapiens GN=DDX19A PE=1 SV=1 - [DD19A_HUMAN]	67.57	5	1	27	103	478	53.9408	6.58057
	650	P63211	Guanine nucleotide-binding protein G(T) subunit gamma-T1 OS=Homo sapiens GN=GNGT1 PE=2 SV=2 - [GBG1_HUMAN]	67.57	2	1	5	25	74	8.49032	4.81787
	651	Q9Y4F1	FERM, RhoGEF and pleckstrin domain-containing protein 1 OS=Homo sapiens GN=FARP1 PE=1 SV=1 - [FARP1_HUMAN]	67.56	1	1	51	159	1045	118.559	8.14795
	652	Q9C035	Tripartite motif-containing protein 5 OS=Homo sapiens GN=TRIM5 PE=1 SV=1 - [TRIM5_HUMAN]	67.55	6	1	21	76	493	56.3021	6.04932
	653	P63096	Guanine nucleotide-binding protein G(i) subunit alpha-1 OS=Homo sapiens GN=GNAI1 PE=1 SV=2 - [GNAI1_HUMAN]	67.51	5	2	21	315	354	40.3352	5.97314
	654	P58107	Epiplakin OS=Homo sapiens GN=EPPK1 PE=1 SV=2 - [EPIPL_HUMAN]	67.49	1	1	125	359	5090	555.279	5.60498
	655	Q15019-2	Isoform 2 of Septin-2 OS=Homo sapiens GN=SEPT2 - [SEPT2_HUMAN]	67.42	2	5	21	61	396	45.4322	6.88818
	656	P06737-2	Isoform 2 of Glycogen phosphorylase, liver form OS=Homo sapiens GN=PYGL - [PYGL_HUMAN]	67.4	2	1	41	99	813	93.0751	7.29834
	657	P41221	Protein Wnt-5a OS=Homo sapiens GN=WNT5A PE=1 SV=2 - [WNT5A_HUMAN]	67.37	2	5	26	103	380	42.3114	8.45557
	658	Q3T906	N-acetylglucosamine-1-phosphotransferase subunits alpha/beta OS=Homo sapiens GN=GNPTAB PE=1 SV=1 - [GNPTA_HUMAN]	67.36	2	1	61	184	1256	143.531	7.1665
	659	P26639	Threonine--tRNA ligase, cytoplasmic OS=Homo sapiens GN=TARS PE=1 SV=3 - [SYTC_HUMAN]	67.36	4	8	40	157	723	83.3819	6.66846
	660	Q702N8	Xin actin-binding repeat-containing protein 1 OS=Homo sapiens GN=XIRP1 PE=1 SV=1 - [XIRP1_HUMAN]	67.34	2	1	86	221	1843	198.439	6.15088
	661	Q495B1-1	Isoform 1 of Ankyrin repeat and death domain-containing protein 1A OS=Homo sapiens GN=ANKDD1A - [AKD1A_HUMAN]	67.32	3	1	27	63	514	56.657	6.88818
	662	O14638	Ectonucleotide pyrophosphatase/phosphodiesterase family member 3 OS=Homo sapiens GN=ENPP3 PE=1 SV=2 - [ENPP3_HUMAN]	67.31	1	1	44	110	875	100.059	6.56592
	663	Q9H6S0	Probable ATP-dependent RNA helicase YTHDC2 OS=Homo sapiens GN=YTHDC2 PE=1 SV=2 - [YTDC2_HUMAN]	67.27	1	1	76	204	1430	160.147	8.39697
	664	Q14974	Importin subunit beta-1 OS=Homo sapiens GN=KPNB1 PE=1 SV=2 - [IMB1_HUMAN]	67.24	1	14	43	236	876	97.108	4.77979
	665	P07384	Calpain-1 catalytic subunit OS=Homo sapiens GN=CAPN1 PE=1 SV=1 - [CAN1_HUMAN]	67.23	1	4	42	151	714	81.8382	5.66846
	666	Q99623	Prohibitin-2 OS=Homo sapiens GN=PHB2 PE=1 SV=2 - [PHB2_HUMAN]	67.22	2	5	22	85	299	33.2759	9.83252
	667	P09544	Protein Wnt-2 OS=Homo sapiens GN=WNT2 PE=1 SV=1 - [WNT2_HUMAN]	67.22	1	1	23	67	360	40.3914	8.70459
	668	Q92796	Disks large homolog 3 OS=Homo sapiens GN=DLG3 PE=1 SV=2 - [DLG3_HUMAN]	67.2	2	1	42	126	817	90.2576	7.03467
	669	Q9NVA2-2	Isoform 2 of Septin-11 OS=Homo sapiens GN=SEPT11 - [SEP11_HUMAN]	67.2	6	1	29	112	439	50.7909	7.00537
	670	Q9Y250-2	Isoform 2 of Leucine zipper putative tumor suppressor 1 OS=Homo sapiens GN=LZTS1 - [LZTS1_HUMAN]	67.19	6	1	28	89	573	63.7946	7.18115
	671	Q8NAA5	Leucine-rich repeat-containing protein FAM211A OS=Homo sapiens GN=FAM211A PE=2 SV=2 - [F211A_HUMAN]	67.15	2	1	18	79	344	37.7567	8.44092
	672	Q9BW91	ADP-ribose pyrophosphatase, mitochondrial OS=Homo sapiens GN=NUDT9 PE=1 SV=1 - [NUDT9_HUMAN]	67.14	2	1	20	61	350	39.1007	8.22119
	673	P51451	Tyrosine-protein kinase Blk OS=Homo sapiens GN=BLK PE=1 SV=3 - [BLK_HUMAN]	67.13	74	1	30	168	505	57.6696	7.86963
	674	O75947	ATP synthase subunit d, mitochondrial OS=Homo sapiens GN=ATP5H PE=1 SV=3 - [ATP5H_HUMAN]	67.08	2	2	9	22	161	18.4795	5.30029
	675	Q96JJ3	Engulfment and cell motility protein 2 OS=Homo sapiens GN=ELMO2 PE=1 SV=2 - [ELMO2_HUMAN]	67.08	1	2	42	161	720	82.5623	5.89697
	676	Q13404-2	Isoform 2 of Ubiquitin-conjugating enzyme E2 variant 1 OS=Homo sapiens GN=UBE2V1 - [UB2V1_HUMAN]	67.06	7	2	12	55	170	19.2157	8.23584
	677	O95721	Synaptosomal-associated protein 29 OS=Homo sapiens GN=SNAP29 PE=1 SV=1 - [SNP29_HUMAN]	67.05	1	1	17	40	258	28.9526	5.80811
	678	Q13190	Syntaxin-5 OS=Homo sapiens GN=STX5 PE=1 SV=2 - [STX5_HUMAN]	67.04	1	1	16	37	355	39.6478	9.15869
	679	Q96EN8	Molybdenum cofactor sulfurase OS=Homo sapiens GN=MOCOS PE=1 SV=2 - [MOCOS_HUMAN]	67	1	1	38	140	888	98.0579	6.69775
	680	O14672	Disintegrin and metalloproteinase domain-containing protein 10 OS=Homo sapiens GN=ADAM10 PE=1 SV=1 - [ADA10_HUMAN]	66.98	1	9	40	172	748	84.0877	7.76709
	681	Q53QZ3	Rho GTPase-activating protein 15 OS=Homo sapiens GN=ARHGAP15 PE=1 SV=2 - [RHG15_HUMAN]	66.95	1	1	25	80	475	54.5104	9.39307
	682	Q9UKG9-3	Isoform 3 of Peroxisomal carnitine O-octanoyltransferase OS=Homo sapiens GN=CROT - [OCTC_HUMAN]	66.88	2	1	31	122	640	73.336	7.18115
	683	P61236-2	Isoform 2 of Protein yippee-like 3 OS=Homo sapiens GN=YPEL3 - [YPEL3_HUMAN]	66.88	1	1	9	23	157	17.4667	8.1333
	684	Q14584	Zinc finger protein 266 OS=Homo sapiens GN=ZNF266 PE=2 SV=2 - [ZN266_HUMAN]	66.85	1	1	34	80	549	62.0757	8.5874
	685	Q8N0U4	Protein FAM185A OS=Homo sapiens GN=FAM185A PE=2 SV=3 - [F185A_HUMAN]	66.84	1	1	16	51	392	42.2746	7.97217
	686	Q9BY89	Uncharacterized protein KIAA1671 OS=Homo sapiens GN=KIAA1671 PE=1 SV=2 - [K1671_HUMAN]	66.83	1	1	100	256	1806	196.59	8.47021
	687	P78356	Phosphatidylinositol 5-phosphate 4-kinase type-2 beta OS=Homo sapiens GN=PIP4K2B PE=1 SV=1 - [PI42B_HUMAN]	66.83	2	2	25	54	416	47.3478	7.32764
	688	Q9Y2P5	Bile acyl-CoA synthetase OS=Homo sapiens GN=SLC27A5 PE=1 SV=1 - [S27A5_HUMAN]	66.81	1	1	31	108	690	75.3362	7.66455
	689	Q8TAP6	Centrosomal protein of 76 kDa OS=Homo sapiens GN=CEP76 PE=1 SV=1 - [CEP76_HUMAN]	66.77	3	2	34	85	659	74.3657	6.7417
	690	O76094	Signal recognition particle subunit SRP72 OS=Homo sapiens GN=SRP72 PE=1 SV=3 - [SRP72_HUMAN]	66.77	1	1	27	59	671	74.56	9.26123
	691	Q96D15	Reticulocalbin-3 OS=Homo sapiens GN=RCN3 PE=1 SV=1 - [RCN3_HUMAN]	66.77	1	1	15	34	328	37.47	4.89404
	692	P43686	26S protease regulatory subunit 6B OS=Homo sapiens GN=PSMC4 PE=1 SV=2 - [PRS6B_HUMAN]	66.75	2	8	21	75	418	47.3365	5.21143
	693	O75955	Flotillin-1 OS=Homo sapiens GN=FLOT1 PE=1 SV=3 - [FLOT1_HUMAN]	66.74	1	1	28	101	427	47.3256	7.48877
	694	P30040	Endoplasmic reticulum resident protein 29 OS=Homo sapiens GN=ERP29 PE=1 SV=4 - [ERP29_HUMAN]	66.67	1	2	11	36	261	28.9752	7.31299
	695	P32119	Peroxiredoxin-2 OS=Homo sapiens GN=PRDX2 PE=1 SV=5 - [PRDX2_HUMAN]	66.67	1	3	9	43	198	21.8782	5.97314
	696	P61225	Ras-related protein Rap-2b OS=Homo sapiens GN=RAP2B PE=1 SV=1 - [RAP2B_HUMAN]	66.67	3	3	8	73	183	20.4912	4.80518
	697	Q16585	Beta-sarcoglycan OS=Homo sapiens GN=SGCB PE=1 SV=1 - [SGCB_HUMAN]	66.67	1	1	14	30	318	34.7547	8.6167
	698	P23468-2	Isoform 2 of Receptor-type tyrosine-protein phosphatase delta OS=Homo sapiens GN=PTPRD - [PTPRD_HUMAN]	66.61	6	2	96	314	1890	212	6.66846
	699	O60774	Putative dimethylaniline monooxygenase [N-oxide-forming] 6 OS=Homo sapiens GN=FMO6P PE=5 SV=1 - [FMO6_HUMAN]	66.6	1	1	28	86	539	61.2516	6.39209
	700	P15880	40S ribosomal protein S2 OS=Homo sapiens GN=RPS2 PE=1 SV=2 - [RS2_HUMAN]	66.55	1	6	20	127	293	31.3046	10.2427
	701	P48060	Glioma pathogenesis-related protein 1 OS=Homo sapiens GN=GLIPR1 PE=1 SV=3 - [GLIP1_HUMAN]	66.54	2	1	10	32	266	30.3461	8.48486
	702	Q8TD55	Pleckstrin homology domain-containing family O member 2 OS=Homo sapiens GN=PLEKHO2 PE=2 SV=1 - [PKHO2_HUMAN]	66.53	2	1	20	47	490	53.3171	5.42725
	703	P61019	Ras-related protein Rab-2A OS=Homo sapiens GN=RAB2A PE=1 SV=1 - [RAB2A_HUMAN]	66.51	3	4	10	40	212	23.5308	6.53662
	704	P12956	X-ray repair cross-complementing protein 6 OS=Homo sapiens GN=XRCC6 PE=1 SV=2 - [XRCC6_HUMAN]	66.5	1	5	38	158	609	69.7991	6.63916
	705	P54577	Tyrosine--tRNA ligase, cytoplasmic OS=Homo sapiens GN=YARS PE=1 SV=4 - [SYYC_HUMAN]	66.48	1	3	31	109	528	59.1061	7.04932
	706	Q9H0H5	Rac GTPase-activating protein 1 OS=Homo sapiens GN=RACGAP1 PE=1 SV=1 - [RGAP1_HUMAN]	66.46	1	12	35	179	632	70.9818	8.88037
	707	Q13201	Multimerin-1 OS=Homo sapiens GN=MMRN1 PE=1 SV=3 - [MMRN1_HUMAN]	66.45	2	1	68	170	1228	138.023	7.92822
	708	O00487	26S proteasome non-ATPase regulatory subunit 14 OS=Homo sapiens GN=PSMD14 PE=1 SV=1 - [PSDE_HUMAN]	66.45	1	1	17	75	310	34.5546	6.52197
	709	P51959	Cyclin-G1 OS=Homo sapiens GN=CCNG1 PE=1 SV=2 - [CCNG1_HUMAN]	66.44	1	1	20	82	295	34.0519	8.80713
	710	Q9Y233-2	Isoform PDE10A2 of cAMP and cAMP-inhibited cGMP 3',5'-cyclic phosphodiesterase 10A OS=Homo sapiens GN=PDE10A - [PDE10_HUMAN]	66.41	2	2	38	80	789	89.3319	6.43018
	711	O94832	Unconventional myosin-Id OS=Homo sapiens GN=MYO1D PE=1 SV=2 - [MYO1D_HUMAN]	66.4	1	6	63	166	1006	116.129	9.39307
	712	P52799	Ephrin-B2 OS=Homo sapiens GN=EFNB2 PE=1 SV=1 - [EFNB2_HUMAN]	66.37	1	1	18	41	333	36.8998	8.85107
	713	Q8NH93	Olfactory receptor 1L3 OS=Homo sapiens GN=OR1L3 PE=2 SV=1 - [OR1L3_HUMAN]	66.36	1	1	11	29	324	36.6083	9.20264
	714	Q96TA1	Niban-like protein 1 OS=Homo sapiens GN=FAM129B PE=1 SV=3 - [NIBL1_HUMAN]	66.35	2	12	46	225	746	84.0847	6.18896
	715	Q9H0A8	COMM domain-containing protein 4 OS=Homo sapiens GN=COMMD4 PE=1 SV=1 - [COMD4_HUMAN]	66.33	2	1	11	50	199	21.7503	7.31299
	716	P38646	Stress-70 protein, mitochondrial OS=Homo sapiens GN=HSPA9 PE=1 SV=2 - [GRP75_HUMAN]	66.27	1	10	48	240	679	73.6348	6.16357
	717	O60462	Neuropilin-2 OS=Homo sapiens GN=NRP2 PE=1 SV=2 - [NRP2_HUMAN]	66.27	6	4	50	156	931	104.792	5.17334
	718	P05120	Plasminogen activator inhibitor 2 OS=Homo sapiens GN=SERPINB2 PE=1 SV=2 - [PAI2_HUMAN]	66.27	1	2	20	70	415	46.5661	5.63037
	719	Q8N5L8	Ribonuclease P protein subunit p25-like protein OS=Homo sapiens GN=RPP25L PE=1 SV=1 - [RP25L_HUMAN]	66.26	1	1	11	74	163	17.6202	10.3013
	720	Q9H9E3	Conserved oligomeric Golgi complex subunit 4 OS=Homo sapiens GN=COG4 PE=1 SV=3 - [COG4_HUMAN]	66.24	2	1	45	146	785	89.0264	5.18604
	721	Q9NWN3	F-box only protein 34 OS=Homo sapiens GN=FBXO34 PE=2 SV=2 - [FBX34_HUMAN]	66.24	1	1	32	75	711	78.6609	8.00146
	722	P48723	Heat shock 70 kDa protein 13 OS=Homo sapiens GN=HSPA13 PE=1 SV=1 - [HSP13_HUMAN]	66.24	1	1	21	65	471	51.8951	5.75732
	723	P19623	Spermidine synthase OS=Homo sapiens GN=SRM PE=1 SV=1 - [SPEE_HUMAN]	66.23	1	2	12	38	302	33.8027	5.49072
	724	Q96JD6-5	Isoform 5 of 1,5-anhydro-D-fructose reductase OS=Homo sapiens GN=AKR1E2 - [AKCL2_HUMAN]	66.22	1	1	8	29	222	25.676	7.03467
	725	Q9P246	Stromal interaction molecule 2 OS=Homo sapiens GN=STIM2 PE=1 SV=2 - [STIM2_HUMAN]	66.22	1	1	34	124	746	83.9182	6.75635
	726	P69905	Hemoglobin subunit alpha OS=Homo sapiens GN=HBA1 PE=1 SV=2 - [HBA_HUMAN]	66.2	2	5	11	87	142	15.2479	8.67529
	727	Q86TA1	MOB kinase activator 3B OS=Homo sapiens GN=MOB3B PE=1 SV=2 - [MOB3B_HUMAN]	66.2	1	1	8	42	216	25.4468	8.42627
	728	A8MUM7	Galectin-16 OS=Homo sapiens GN=LGALS16 PE=2 SV=1 - [LEG16_HUMAN]	66.2	1	1	8	26	142	16.5654	5.80811
	729	Q06418	Tyrosine-protein kinase receptor TYRO3 OS=Homo sapiens GN=TYRO3 PE=1 SV=1 - [TYRO3_HUMAN]	66.18	1	2	35	94	890	96.8434	5.66846
	730	P31943	Heterogeneous nuclear ribonucleoprotein H OS=Homo sapiens GN=HNRNPH1 PE=1 SV=4 - [HNRH1_HUMAN]	66.15	3	3	23	102	449	49.1984	6.30322
	731	Q14141	Septin-6 OS=Homo sapiens GN=SEPT6 PE=1 SV=4 - [SEPT6_HUMAN]	66.13	8	1	29	103	434	49.6853	6.66846
	732	P30626-2	Isoform 2 of Sorcin OS=Homo sapiens GN=SRI - [SORCN_HUMAN]	66.12	2	3	13	53	183	20.3318	5.33838
	733	P09493-5	Isoform 5 of Tropomyosin alpha-1 chain OS=Homo sapiens GN=TPM1 - [TPM1_HUMAN]	66.12	10	2	20	101	245	28.3685	4.76709
	734	Q15021	Condensin complex subunit 1 OS=Homo sapiens GN=NCAPD2 PE=1 SV=3 - [CND1_HUMAN]	66.1	1	1	69	181	1401	157.082	6.60986
	735	P58546	Myotrophin OS=Homo sapiens GN=MTPN PE=1 SV=2 - [MTPN_HUMAN]	66.1	1	3	8	51	118	12.8866	5.51611
	736	O14936	Peripheral plasma membrane protein CASK OS=Homo sapiens GN=CASK PE=1 SV=3 - [CSKP_HUMAN]	66.09	6	9	46	180	926	105.056	6.43018
	737	P52789	Hexokinase-2 OS=Homo sapiens GN=HK2 PE=1 SV=2 - [HXK2_HUMAN]	66.09	1	3	48	173	917	102.313	6.04932
	738	O00512	B-cell CLL/lymphoma 9 protein OS=Homo sapiens GN=BCL9 PE=1 SV=4 - [BCL9_HUMAN]	66.06	1	1	65	225	1426	149.194	8.90967
	739	P00505	Aspartate aminotransferase, mitochondrial OS=Homo sapiens GN=GOT2 PE=1 SV=3 - [AATM_HUMAN]	66.05	1	2	23	62	430	47.4873	9.01221
	740	Q96FW1	Ubiquitin thioesterase OTUB1 OS=Homo sapiens GN=OTUB1 PE=1 SV=2 - [OTUB1_HUMAN]	66.05	2	4	13	32	271	31.2644	4.94482
	741	O15031	Plexin-B2 OS=Homo sapiens GN=PLXNB2 PE=1 SV=3 - [PLXB2_HUMAN]	66.05	2	13	86	293	1838	204.997	6.23975
	742	Q8IUW5	RELT-like protein 1 OS=Homo sapiens GN=RELL1 PE=1 SV=1 - [RELL1_HUMAN]	66.05	1	1	11	32	271	29.3219	8.33838
	743	O43426	Synaptojanin-1 OS=Homo sapiens GN=SYNJ1 PE=1 SV=2 - [SYNJ1_HUMAN]	65.99	4	1	80	268	1573	172.995	7.41553
	744	P49448	Glutamate dehydrogenase 2, mitochondrial OS=Homo sapiens GN=GLUD2 PE=1 SV=2 - [DHE4_HUMAN]	65.95	2	2	27	78	558	61.3954	8.45557
	745	Q13443	Disintegrin and metalloproteinase domain-containing protein 9 OS=Homo sapiens GN=ADAM9 PE=1 SV=1 - [ADAM9_HUMAN]	65.93	2	6	39	110	819	90.4971	7.51807
	746	Q5MNZ9	WD repeat domain phosphoinositide-interacting protein 1 OS=Homo sapiens GN=WIPI1 PE=1 SV=3 - [WIPI1_HUMAN]	65.92	2	1	18	52	446	48.6422	6.59521
	747	Q9NTK5	Obg-like ATPase 1 OS=Homo sapiens GN=OLA1 PE=1 SV=2 - [OLA1_HUMAN]	65.91	3	5	25	82	396	44.7153	7.81104
	748	P62993	Growth factor receptor-bound protein 2 OS=Homo sapiens GN=GRB2 PE=1 SV=1 - [GRB2_HUMAN]	65.9	2	1	13	26	217	25.1904	6.31592
	749	O95294-3	Isoform 3 of RasGAP-activating-like protein 1 OS=Homo sapiens GN=RASAL1 - [RASL1_HUMAN]	65.88	4	1	38	124	806	90.2163	6.43018
	750	O14786	Neuropilin-1 OS=Homo sapiens GN=NRP1 PE=1 SV=3 - [NRP1_HUMAN]	65.87	2	18	48	338	923	103.069	5.88428
	751	Q13490	Baculoviral IAP repeat-containing protein 2 OS=Homo sapiens GN=BIRC2 PE=1 SV=2 - [BIRC2_HUMAN]	65.86	2	1	30	107	618	69.8543	6.69775
	752	Q13813	Spectrin alpha chain, non-erythrocytic 1 OS=Homo sapiens GN=SPTAN1 PE=1 SV=3 - [SPTN1_HUMAN]	65.86	3	4	140	413	2472	284.364	5.35107
	753	O43491-4	Isoform 4 of Band 4.1-like protein 2 OS=Homo sapiens GN=EPB41L2 - [E41L2_HUMAN]	65.85	6	1	57	291	852	95.4837	5.77002
	754	P17020	Zinc finger protein 16 OS=Homo sapiens GN=ZNF16 PE=1 SV=3 - [ZNF16_HUMAN]	65.84	1	1	32	81	682	76.4224	7.97217
	755	O00339-3	Isoform 3 of Matrilin-2 OS=Homo sapiens GN=MATN2 - [MATN2_HUMAN]	65.79	3	1	36	118	915	102.165	6.18896
	756	Q8N998	Coiled-coil domain-containing protein 89 OS=Homo sapiens GN=CCDC89 PE=2 SV=1 - [CCD89_HUMAN]	65.78	1	1	24	83	374	43.7815	5.36377
	757	Q9H7D0	Dedicator of cytokinesis protein 5 OS=Homo sapiens GN=DOCK5 PE=1 SV=3 - [DOCK5_HUMAN]	65.78	2	1	103	295	1870	215.172	7.95752
	758	O00444-2	Isoform 2 of Serine/threonine-protein kinase PLK4 OS=Homo sapiens GN=PLK4 - [PLK4_HUMAN]	65.78	3	1	48	265	938	105.187	8.47021
	759	Q9UJ72	Annexin A10 OS=Homo sapiens GN=ANXA10 PE=1 SV=3 - [ANX10_HUMAN]	65.74	1	1	16	69	324	37.2529	5.32568
	760	Q15365	Poly(rC)-binding protein 1 OS=Homo sapiens GN=PCBP1 PE=1 SV=2 - [PCBP1_HUMAN]	65.73	1	4	17	85	356	37.4739	7.09326
	761	P56537	Eukaryotic translation initiation factor 6 OS=Homo sapiens GN=EIF6 PE=1 SV=1 - [IF6_HUMAN]	65.71	2	5	12	40	245	26.5822	4.67822
	762	Q9P2W9	Syntaxin-18 OS=Homo sapiens GN=STX18 PE=1 SV=1 - [STX18_HUMAN]	65.67	1	1	20	39	335	38.6496	5.49072
	763	Q658P3-2	Isoform 2 of Metalloreductase STEAP3 OS=Homo sapiens GN=STEAP3 - [STEA3_HUMAN]	65.66	4	8	27	201	498	55.6163	8.70459
	764	P32189-2	Isoform 2 of Glycerol kinase OS=Homo sapiens GN=GK - [GLPK_HUMAN]	65.64	2	1	25	58	553	60.5537	6.31592
	765	Q7Z624	Calmodulin-lysine N-methyltransferase OS=Homo sapiens GN=CAMKMT PE=1 SV=2 - [CMKMT_HUMAN]	65.63	1	1	18	95	323	36.1052	6.82959
	766	Q99471	Prefoldin subunit 5 OS=Homo sapiens GN=PFDN5 PE=1 SV=2 - [PFD5_HUMAN]	65.58	3	2	7	30	154	17.317	6.32861
	767	Q9NX46	Poly(ADP-ribose) glycohydrolase ARH3 OS=Homo sapiens GN=ADPRHL2 PE=1 SV=1 - [ARHL2_HUMAN]	65.56	1	1	19	47	363	38.9222	5.07178
	768	P02647	Apolipoprotein A-I OS=Homo sapiens GN=APOA1 PE=1 SV=1 - [APOA1_HUMAN]	65.54	1	1	15	20	267	30.7589	5.75732
	769	Q02241	Kinesin-like protein KIF23 OS=Homo sapiens GN=KIF23 PE=1 SV=3 - [KIF23_HUMAN]	65.52	2	13	50	259	960	109.99	8.51416
	770	Q9ULM3	YEATS domain-containing protein 2 OS=Homo sapiens GN=YEATS2 PE=1 SV=2 - [YETS2_HUMAN]	65.47	1	1	65	157	1422	150.689	8.98291
	771	P84243	Histone H3.3 OS=Homo sapiens GN=H3F3A PE=1 SV=2 - [H33_HUMAN]	65.44	5	4	11	91	136	15.3185	11.2681
	772	Q6ZMT9	Death domain-containing protein 1 OS=Homo sapiens GN=DTHD1 PE=2 SV=3 - [DTHD1_HUMAN]	65.43	1	1	32	78	781	88.2733	7.2251
	773	P05121	Plasminogen activator inhibitor 1 OS=Homo sapiens GN=SERPINE1 PE=1 SV=1 - [PAI1_HUMAN]	65.42	2	2	18	62	402	45.031	7.1958
	774	P08865	40S ribosomal protein SA OS=Homo sapiens GN=RPSA PE=1 SV=4 - [RSSA_HUMAN]	65.42	1	7	18	94	295	32.8334	4.86865
	775	Q99551	Transcription termination factor, mitochondrial OS=Homo sapiens GN=MTERF PE=1 SV=1 - [MTERF_HUMAN]	65.41	1	1	26	72	399	45.749	9.42236
	776	Q8N4C8-4	Isoform 4 of Misshapen-like kinase 1 OS=Homo sapiens GN=MINK1 - [MINK1_HUMAN]	65.4	13	1	68	315	1312	147.562	7.54736
	777	O00161	Synaptosomal-associated protein 23 OS=Homo sapiens GN=SNAP23 PE=1 SV=1 - [SNP23_HUMAN]	65.4	1	1	13	22	211	23.3395	5.0083
	778	P48960	CD97 antigen OS=Homo sapiens GN=CD97 PE=1 SV=4 - [CD97_HUMAN]	65.39	3	7	32	137	835	91.8091	6.87354
	779	P20671	Histone H2A type 1-D OS=Homo sapiens GN=HIST1H2AD PE=1 SV=2 - [H2A1D_HUMAN]	65.38	17	2	8	180	130	14.0989	10.9019
	780	P62244	40S ribosomal protein S15a OS=Homo sapiens GN=RPS15A PE=1 SV=2 - [RS15A_HUMAN]	65.38	1	3	8	59	130	14.83	10.1255
	781	P62241	40S ribosomal protein S8 OS=Homo sapiens GN=RPS8 PE=1 SV=2 - [RS8_HUMAN]	65.38	1	9	16	143	208	24.1902	10.3159
	782	Q8IUG5	Unconventional myosin-XVIIIb OS=Homo sapiens GN=MYO18B PE=1 SV=1 - [MY18B_HUMAN]	65.37	2	2	149	486	2567	285.008	6.90283
	783	Q96CS7-2	Isoform 2 of Pleckstrin homology domain-containing family B member 2 OS=Homo sapiens GN=PLEKHB2 - [PKHB2_HUMAN]	65.37	6	1	14	33	309	34.1326	9.81787
	784	O00186	Syntaxin-binding protein 3 OS=Homo sapiens GN=STXBP3 PE=1 SV=2 - [STXB3_HUMAN]	65.37	1	12	44	183	592	67.7208	7.79639
	785	Q96KS0	Egl nine homolog 2 OS=Homo sapiens GN=EGLN2 PE=1 SV=1 - [EGLN2_HUMAN]	65.36	2	1	18	57	407	43.6228	7.91357
	786	O15372	Eukaryotic translation initiation factor 3 subunit H OS=Homo sapiens GN=EIF3H PE=1 SV=1 - [EIF3H_HUMAN]	65.34	1	2	18	57	352	39.9051	6.53662
	787	P67936	Tropomyosin alpha-4 chain OS=Homo sapiens GN=TPM4 PE=1 SV=3 - [TPM4_HUMAN]	65.32	5	8	22	239	248	28.5045	4.69092
	788	P19256-3	Isoform 3 of Lymphocyte function-associated antigen 3 OS=Homo sapiens GN=CD58 - [LFA3_HUMAN]	65.32	3	2	8	21	248	27.9419	7.02002
	789	Q12959-4	Isoform 4 of Disks large homolog 1 OS=Homo sapiens GN=DLG1 - [DLG1_HUMAN]	65.29	14	8	33	130	893	99.8807	6.03662
	790	Q8WW22-2	Isoform 2 of DnaJ homolog subfamily A member 4 OS=Homo sapiens GN=DNAJA4 - [DNJA4_HUMAN]	65.26	3	1	24	67	426	47.9325	7.76709
	791	P09211	Glutathione S-transferase P OS=Homo sapiens GN=GSTP1 PE=1 SV=2 - [GSTP1_HUMAN]	65.24	1	4	14	58	210	23.341	5.64307
	792	P61978-3	Isoform 3 of Heterogeneous nuclear ribonucleoprotein K OS=Homo sapiens GN=HNRNPK - [HNRPK_HUMAN]	65.23	3	5	24	100	440	48.5322	5.5415
	793	P62191	26S protease regulatory subunit 4 OS=Homo sapiens GN=PSMC1 PE=1 SV=1 - [PRS4_HUMAN]	65.23	1	3	26	121	440	49.1537	6.21436
	794	O00410	Importin-5 OS=Homo sapiens GN=IPO5 PE=1 SV=4 - [IPO5_HUMAN]	65.18	3	9	52	222	1097	123.55	4.94482
	795	O15061	Synemin OS=Homo sapiens GN=SYNM PE=1 SV=2 - [SYNEM_HUMAN]	65.18	2	1	81	244	1565	172.663	5.16064
	796	Q9Y2H5	Pleckstrin homology domain-containing family A member 6 OS=Homo sapiens GN=PLEKHA6 PE=1 SV=4 - [PKHA6_HUMAN]	65.17	1	2	58	192	1048	117.056	9.1001
	797	Q9Y330	Zinc finger and BTB domain-containing protein 12 OS=Homo sapiens GN=ZBTB12 PE=1 SV=1 - [ZBT12_HUMAN]	65.14	1	1	23	64	459	49.1162	7.50342
	798	Q8TF72	Protein Shroom3 OS=Homo sapiens GN=SHROOM3 PE=1 SV=2 - [SHRM3_HUMAN]	65.13	1	2	104	298	1996	216.724	7.79639
	799	P28223-2	Isoform 2 of 5-hydroxytryptamine receptor 2A OS=Homo sapiens GN=HTR2A - [5HT2A_HUMAN]	65.12	1	1	17	29	387	43.9113	8.36768
	800	Q969P0	Immunoglobulin superfamily member 8 OS=Homo sapiens GN=IGSF8 PE=1 SV=1 - [IGSF8_HUMAN]	65.09	3	14	28	192	613	64.9935	8.00146
	801	P23109-2	Isoform 2 of AMP deaminase 1 OS=Homo sapiens GN=AMPD1 - [AMPD1_HUMAN]	65.08	2	1	36	141	776	89.7049	6.99072
	802	P25445	Tumor necrosis factor receptor superfamily member 6 OS=Homo sapiens GN=FAS PE=1 SV=1 - [TNR6_HUMAN]	65.07	3	4	15	49	335	37.708	7.94287
	803	Q9UQB8-3	Isoform 3 of Brain-specific angiogenesis inhibitor 1-associated protein 2 OS=Homo sapiens GN=BAIAP2 - [BAIP2_HUMAN]	65.04	6	1	30	116	512	56.5905	8.96826
	804	P16104	Histone H2AX OS=Homo sapiens GN=H2AFX PE=1 SV=2 - [H2AX_HUMAN]	65.03	9	1	7	103	143	15.1354	10.7407
	805	Q8IU60	m7GpppN-mRNA hydrolase OS=Homo sapiens GN=DCP2 PE=1 SV=2 - [DCP2_HUMAN]	65	2	1	19	39	420	48.4263	8.00146
	806	Q9UDY4	DnaJ homolog subfamily B member 4 OS=Homo sapiens GN=DNAJB4 PE=1 SV=1 - [DNJB4_HUMAN]	64.99	1	1	19	83	337	37.7831	8.49951
	807	Q9NZM1-6	Isoform 6 of Myoferlin OS=Homo sapiens GN=MYOF - [MYOF_HUMAN]	64.99	8	19	113	460	2048	233.329	6.21436
	808	Q96QB1	Rho GTPase-activating protein 7 OS=Homo sapiens GN=DLC1 PE=1 SV=4 - [RHG07_HUMAN]	64.99	3	1	65	232	1528	170.485	6.40479
	809	Q07444-2	Isoform NKG2-H of NKG2-E type II integral membrane protein OS=Homo sapiens GN=KLRC3 - [NKG2E_HUMAN]	64.98	2	1	12	71	257	28.9996	7.85498
	810	Q13616	Cullin-1 OS=Homo sapiens GN=CUL1 PE=1 SV=2 - [CUL1_HUMAN]	64.95	1	1	37	129	776	89.622	8.00146
	811	Q9NYU2	UDP-glucose:glycoprotein glucosyltransferase 1 OS=Homo sapiens GN=UGGT1 PE=1 SV=3 - [UGGG1_HUMAN]	64.95	2	1	74	212	1555	177.078	5.63037
	812	Q6ZMW3-2	Isoform 2 of Echinoderm microtubule-associated protein-like 6 OS=Homo sapiens GN=EML6 - [EMAL6_HUMAN]	64.94	2	2	93	310	1874	208.672	7.85498
	813	Q9BRX2	Protein pelota homolog OS=Homo sapiens GN=PELO PE=1 SV=2 - [PELO_HUMAN]	64.94	1	2	26	59	385	43.332	6.34131
	814	Q8N9Z0	Zinc finger protein 610 OS=Homo sapiens GN=ZNF610 PE=2 SV=2 - [ZN610_HUMAN]	64.94	2	1	26	52	462	53.4549	9.20264
	815	O75128-2	Isoform 2 of Protein cordon-bleu OS=Homo sapiens GN=COBL - [COBL_HUMAN]	64.93	5	1	65	147	1343	143.84	7.41553
	816	Q16658	Fascin OS=Homo sapiens GN=FSCN1 PE=1 SV=3 - [FSCN1_HUMAN]	64.91	1	6	22	101	493	54.4961	7.23975
	817	Q12965	Unconventional myosin-Ie OS=Homo sapiens GN=MYO1E PE=1 SV=2 - [MYO1E_HUMAN]	64.89	2	2	58	226	1108	126.982	8.92432
	818	P0C7N1	Olfactory receptor 8U8 OS=Homo sapiens GN=OR8U8 PE=2 SV=1 - [OR8U8_HUMAN]	64.89	1	1	10	40	319	36.3097	8.44092
	819	Q13085-2	Isoform 2 of Acetyl-CoA carboxylase 1 OS=Homo sapiens GN=ACACA - [ACACA_HUMAN]	64.86	4	1	101	259	2288	259.521	6.58057
	820	O95171	Sciellin OS=Homo sapiens GN=SCEL PE=1 SV=2 - [SCEL_HUMAN]	64.83	3	1	43	159	688	77.5044	9.37842
	821	P48509	CD151 antigen OS=Homo sapiens GN=CD151 PE=1 SV=3 - [CD151_HUMAN]	64.82	2	6	12	155	253	28.2763	7.47412
	822	Q13425	Beta-2-syntrophin OS=Homo sapiens GN=SNTB2 PE=1 SV=1 - [SNTB2_HUMAN]	64.81	2	1	26	59	540	57.913	8.82178
	823	Q6ZMI3	Gliomedin OS=Homo sapiens GN=GLDN PE=2 SV=1 - [GLDN_HUMAN]	64.79	2	1	26	119	551	58.9203	8.01611
	824	O15066	Kinesin-like protein KIF3B OS=Homo sapiens GN=KIF3B PE=1 SV=1 - [KIF3B_HUMAN]	64.79	2	1	45	151	747	85.0728	7.69385
	825	P15374	Ubiquitin carboxyl-terminal hydrolase isozyme L3 OS=Homo sapiens GN=UCHL3 PE=1 SV=1 - [UCHL3_HUMAN]	64.78	1	3	12	47	230	26.166	4.91943
	826	Q9Y272	Dexamethasone-induced Ras-related protein 1 OS=Homo sapiens GN=RASD1 PE=1 SV=1 - [RASD1_HUMAN]	64.77	2	1	21	75	281	31.6222	8.99756
	827	Q9P273	Teneurin-3 OS=Homo sapiens GN=TENM3 PE=2 SV=3 - [TEN3_HUMAN]	64.76	1	6	121	289	2699	300.76	6.41748
	828	Q8WXJ9	Ankyrin repeat and SOCS box protein 17 OS=Homo sapiens GN=ASB17 PE=2 SV=2 - [ASB17_HUMAN]	64.75	1	1	13	28	295	34.2601	8.79248
	829	Q00532-2	Isoform 2 of Cyclin-dependent kinase-like 1 OS=Homo sapiens GN=CDKL1 - [CDKL1_HUMAN]	64.75	1	1	48	108	993	108.862	8.60205
	830	P02489	Alpha-crystallin A chain OS=Homo sapiens GN=CRYAA PE=1 SV=2 - [CRYAA_HUMAN]	64.74	1	1	9	30	173	19.8969	6.20166
	831	Q9UQ88-8	Isoform SV12 of Cyclin-dependent kinase 11A OS=Homo sapiens GN=CDK11A - [CD11A_HUMAN]	64.67	1	1	8	19	167	18.0991	9.30518
	832	Q96JP0	Protein fem-1 homolog C OS=Homo sapiens GN=FEM1C PE=2 SV=1 - [FEM1C_HUMAN]	64.67	1	1	33	76	617	68.6293	7.6792
	833	Q5JTZ9	Alanine--tRNA ligase, mitochondrial OS=Homo sapiens GN=AARS2 PE=1 SV=1 - [SYAM_HUMAN]	64.67	1	1	41	141	985	107.273	6.26514
	834	A6NNM8	Tubulin polyglutamylase TTLL13 OS=Homo sapiens GN=TTLL13 PE=2 SV=2 - [TTL13_HUMAN]	64.66	1	1	44	176	815	93.5855	8.90967
	835	P61020	Ras-related protein Rab-5B OS=Homo sapiens GN=RAB5B PE=1 SV=1 - [RAB5B_HUMAN]	64.65	2	1	11	83	215	23.6919	8.1333
	836	Q7Z3C6	Autophagy-related protein 9A OS=Homo sapiens GN=ATG9A PE=1 SV=3 - [ATG9A_HUMAN]	64.6	3	1	37	77	839	94.387	6.66846
	837	P40227	T-complex protein 1 subunit zeta OS=Homo sapiens GN=CCT6A PE=1 SV=3 - [TCPZ_HUMAN]	64.6	2	11	30	188	531	57.9876	6.68311
	838	O43829	Zinc finger and BTB domain-containing protein 14 OS=Homo sapiens GN=ZBTB14 PE=1 SV=2 - [ZBT14_HUMAN]	64.59	1	1	24	52	449	50.9237	6.03662
	839	Q9NQV5	PR domain-containing protein 11 OS=Homo sapiens GN=PRDM11 PE=1 SV=2 - [PRD11_HUMAN]	64.58	2	1	28	76	511	57.8259	6.17627
	840	Q8NHU6	Tudor domain-containing protein 7 OS=Homo sapiens GN=TDRD7 PE=1 SV=2 - [TDRD7_HUMAN]	64.57	3	1	55	203	1098	123.506	7.21045
	841	Q9NXZ2	Probable ATP-dependent RNA helicase DDX43 OS=Homo sapiens GN=DDX43 PE=2 SV=2 - [DDX43_HUMAN]	64.51	1	1	34	104	648	72.7984	8.74854
	842	A6NCM1	Putative IQ and AAA domain-containing protein 1-like OS=Homo sapiens GN=IQCA1P1 PE=5 SV=2 - [IQCAL_HUMAN]	64.5	1	2	44	200	817	94.871	9.24658
	843	Q6P1R3-3	Isoform 3 of Myb/SANT-like DNA-binding domain-containing protein 2 OS=Homo sapiens GN=MSANTD2 - [MSD2_HUMAN]	64.5	3	1	20	91	507	55.3688	5.66846
	844	Q53GA4	Pleckstrin homology-like domain family A member 2 OS=Homo sapiens GN=PHLDA2 PE=1 SV=2 - [PHLA2_HUMAN]	64.47	1	1	6	12	152	17.0818	9.17334
	845	Q8TBZ0-2	Isoform 2 of Coiled-coil domain-containing protein 110 OS=Homo sapiens GN=CCDC110 - [CC110_HUMAN]	64.45	1	1	45	183	796	92.4509	6.40479
	846	Q9Y483	Metal-response element-binding transcription factor 2 OS=Homo sapiens GN=MTF2 PE=1 SV=2 - [MTF2_HUMAN]	64.42	2	1	27	124	593	67.0627	8.71924
	847	Q92974-3	Isoform 3 of Rho guanine nucleotide exchange factor 2 OS=Homo sapiens GN=ARHGEF2 - [ARHG2_HUMAN]	64.41	3	1	46	111	958	108.175	6.87354
	848	P36578	60S ribosomal protein L4 OS=Homo sapiens GN=RPL4 PE=1 SV=5 - [RL4_HUMAN]	64.4	1	5	25	126	427	47.6674	11.063
	849	O15327	Type II inositol 3,4-bisphosphate 4-phosphatase OS=Homo sapiens GN=INPP4B PE=2 SV=4 - [INP4B_HUMAN]	64.39	1	1	43	134	924	104.671	6.26514
	850	Q9C0E4-2	Isoform 2 of Glutamate receptor-interacting protein 2 OS=Homo sapiens GN=GRIP2 - [GRIP2_HUMAN]	64.38	2	2	39	132	873	93.5663	6.50732
	851	P57088	Transmembrane protein 33 OS=Homo sapiens GN=TMEM33 PE=1 SV=2 - [TMM33_HUMAN]	64.37	1	2	12	63	247	27.9598	9.70068
	852	Q13424	Alpha-1-syntrophin OS=Homo sapiens GN=SNTA1 PE=1 SV=1 - [SNTA1_HUMAN]	64.36	1	1	23	69	505	53.8619	6.80029
	853	Q6ZMU5	Tripartite motif-containing protein 72 OS=Homo sapiens GN=TRIM72 PE=1 SV=2 - [TRI72_HUMAN]	64.36	2	2	24	97	477	52.697	6.48096
	854	P05388	60S acidic ribosomal protein P0 OS=Homo sapiens GN=RPLP0 PE=1 SV=1 - [RLA0_HUMAN]	64.35	2	7	18	128	317	34.2518	5.97314
	855	P02765	Alpha-2-HS-glycoprotein OS=Homo sapiens GN=AHSG PE=1 SV=1 - [FETUA_HUMAN]	64.31	1	4	15	144	367	39.2997	5.71924
	856	O96013	Serine/threonine-protein kinase PAK 4 OS=Homo sapiens GN=PAK4 PE=1 SV=1 - [PAK4_HUMAN]	64.3	1	1	26	50	591	64.0322	9.72998
	857	P13797	Plastin-3 OS=Homo sapiens GN=PLS3 PE=1 SV=4 - [PLST_HUMAN]	64.29	2	4	31	134	630	70.7662	5.60498
	858	P41250	Glycine--tRNA ligase OS=Homo sapiens GN=GARS PE=1 SV=3 - [SYG_HUMAN]	64.28	1	12	41	199	739	83.1126	7.03467
	859	Q13596-3	Isoform 3 of Sorting nexin-1 OS=Homo sapiens GN=SNX1 - [SNX1_HUMAN]	64.27	3	1	26	78	557	63.0432	5.47803
	860	Q7RTN6	STE20-related kinase adapter protein alpha OS=Homo sapiens GN=STRADA PE=1 SV=1 - [STRAA_HUMAN]	64.27	6	1	21	58	431	48.3383	6.48096
	861	Q8NCG5	Carbohydrate sulfotransferase 4 OS=Homo sapiens GN=CHST4 PE=1 SV=2 - [CHST4_HUMAN]	64.25	1	1	21	77	386	45.1041	8.92432
	862	Q6ZVU0	Putative uncharacterized protein FLJ42102 OS=Homo sapiens PE=5 SV=1 - [YK022_HUMAN]	64.24	1	1	9	30	165	18.1561	8.79248
	863	Q8WU39-2	Isoform 2 of Marginal zone B- and B1-cell-specific protein OS=Homo sapiens GN=MZB1 - [MZB1_HUMAN]	64.23	4	1	5	36	123	13.0577	7.92822
	864	Q92598	Heat shock protein 105 kDa OS=Homo sapiens GN=HSPH1 PE=1 SV=1 - [HS105_HUMAN]	64.22	4	5	47	131	858	96.8037	5.38916
	865	O95865	N(G),N(G)-dimethylarginine dimethylaminohydrolase 2 OS=Homo sapiens GN=DDAH2 PE=1 SV=1 - [DDAH2_HUMAN]	64.21	1	1	10	32	285	29.6255	6.01123
	866	Q7Z2W4	Zinc finger CCCH-type antiviral protein 1 OS=Homo sapiens GN=ZC3HAV1 PE=1 SV=3 - [ZCCHV_HUMAN]	64.19	5	3	44	98	902	101.367	8.39697
	867	Q02952-3	Isoform 3 of A-kinase anchor protein 12 OS=Homo sapiens GN=AKAP12 - [AKA12_HUMAN]	64.16	3	36	78	537	1677	180.881	4.43701
	868	Q8TEW0	Partitioning defective 3 homolog OS=Homo sapiens GN=PARD3 PE=1 SV=2 - [PARD3_HUMAN]	64.16	11	1	64	164	1356	151.33	7.6792
	869	Q9UL49-1	Isoform 1 of Transcription factor-like 5 protein OS=Homo sapiens GN=TCFL5 - [TCFL5_HUMAN]	64.16	2	1	17	64	452	48.2331	8.17725
	870	Q96AA8-3	Isoform 3 of Janus kinase and microtubule-interacting protein 2 OS=Homo sapiens GN=JAKMIP2 - [JKIP2_HUMAN]	64.15	3	1	51	162	820	96.1982	5.97314
	871	P62873	Guanine nucleotide-binding protein G(I)/G(S)/G(T) subunit beta-1 OS=Homo sapiens GN=GNB1 PE=1 SV=3 - [GBB1_HUMAN]	64.12	2	6	20	324	340	37.353	5.99854
	872	Q01082	Spectrin beta chain, non-erythrocytic 1 OS=Homo sapiens GN=SPTBN1 PE=1 SV=2 - [SPTB2_HUMAN]	64.09	3	2	135	447	2364	274.439	5.56689
	873	P53420	Collagen alpha-4(IV) chain OS=Homo sapiens GN=COL4A4 PE=1 SV=3 - [CO4A4_HUMAN]	64.08	1	1	68	183	1690	163.934	8.6167
	874	Q14019	Coactosin-like protein OS=Homo sapiens GN=COTL1 PE=1 SV=3 - [COTL1_HUMAN]	64.08	1	4	9	52	142	15.935	5.66846
	875	Q9NRN7	L-aminoadipate-semialdehyde dehydrogenase-phosphopantetheinyl transferase OS=Homo sapiens GN=AASDHPPT PE=1 SV=2 - [ADPPT_HUMAN]	64.08	1	1	16	48	309	35.7531	6.80029
	876	P18621-3	Isoform 3 of 60S ribosomal protein L17 OS=Homo sapiens GN=RPL17 - [RL17_HUMAN]	64.04	3	4	12	50	228	26.3557	10.0962
	877	Q16543	Hsp90 co-chaperone Cdc37 OS=Homo sapiens GN=CDC37 PE=1 SV=1 - [CDC37_HUMAN]	64.02	1	2	21	73	378	44.44	5.24951
	878	Q08211	ATP-dependent RNA helicase A OS=Homo sapiens GN=DHX9 PE=1 SV=4 - [DHX9_HUMAN]	64.02	1	1	50	151	1270	140.869	6.84424
	879	Q8NBU5	ATPase family AAA domain-containing protein 1 OS=Homo sapiens GN=ATAD1 PE=1 SV=1 - [ATAD1_HUMAN]	63.99	2	1	16	189	361	40.718	6.90283
	880	Q9H792	Pseudopodium-enriched atypical kinase 1 OS=Homo sapiens GN=PEAK1 PE=1 SV=4 - [PEAK1_HUMAN]	63.92	1	1	78	218	1746	192.986	6.88818
	881	Q8WXI9	Transcriptional repressor p66-beta OS=Homo sapiens GN=GATAD2B PE=1 SV=1 - [P66B_HUMAN]	63.91	1	1	31	112	593	65.22	9.70068
	882	Q9H0B3-2	Isoform 2 of Uncharacterized protein KIAA1683 OS=Homo sapiens GN=KIAA1683 - [K1683_HUMAN]	63.9	1	1	29	191	554	60.9237	10.3892
	883	Q92736-2	Isoform 2 of Ryanodine receptor 2 OS=Homo sapiens GN=RYR2 - [RYR2_HUMAN]	63.88	5	4	251	806	4975	565.05	6.1001
	884	O43663	Protein regulator of cytokinesis 1 OS=Homo sapiens GN=PRC1 PE=1 SV=2 - [PRC1_HUMAN]	63.87	3	2	35	72	620	71.5616	6.68311
	885	A2RTY3	Uncharacterized protein C17orf66 OS=Homo sapiens GN=C17orf66 PE=2 SV=2 - [CQ066_HUMAN]	63.86	3	1	29	117	570	65.6385	9.20264
	886	Q7L985	Leucine-rich repeat and immunoglobulin-like domain-containing nogo receptor-interacting protein 2 OS=Homo sapiens GN=LINGO2 PE=1 SV=1 - [LIGO2_HUMAN]	63.86	1	1	28	50	606	68.0223	8.1333
	887	P28827	Receptor-type tyrosine-protein phosphatase mu OS=Homo sapiens GN=PTPRM PE=1 SV=2 - [PTPRM_HUMAN]	63.84	2	1	63	192	1452	163.578	6.65381
	888	Q14699	Raftlin OS=Homo sapiens GN=RFTN1 PE=1 SV=4 - [RFTN1_HUMAN]	63.84	1	8	27	155	578	63.1065	5.66846
	889	Q9Y5P8	Serine/threonine-protein phosphatase 2A regulatory subunit B'' subunit beta OS=Homo sapiens GN=PPP2R3B PE=1 SV=2 - [P2R3B_HUMAN]	63.83	1	1	22	77	575	65.0193	5.13525
	890	Q9ULU8-2	Isoform 2 of Calcium-dependent secretion activator 1 OS=Homo sapiens GN=CADPS - [CAPS1_HUMAN]	63.81	4	1	58	249	1274	143.992	5.70654
	891	P05198	Eukaryotic translation initiation factor 2 subunit 1 OS=Homo sapiens GN=EIF2S1 PE=1 SV=3 - [IF2A_HUMAN]	63.81	1	4	20	79	315	36.0894	5.08447
	892	P78362	SRSF protein kinase 2 OS=Homo sapiens GN=SRPK2 PE=1 SV=3 - [SRPK2_HUMAN]	63.81	2	1	35	120	688	77.4782	4.97021
	893	Q68DL7	Uncharacterized protein C18orf63 OS=Homo sapiens GN=C18orf63 PE=2 SV=2 - [CR063_HUMAN]	63.8	1	1	28	74	685	77.1813	9.80322
	894	Q8N7R7	Cyclin-Y-like protein 1 OS=Homo sapiens GN=CCNYL1 PE=1 SV=2 - [CCYL1_HUMAN]	63.79	6	1	18	69	359	40.6794	6.07471
	895	P20020-6	Isoform K of Plasma membrane calcium-transporting ATPase 1 OS=Homo sapiens GN=ATP2B1 - [AT2B1_HUMAN]	63.77	14	10	67	457	1184	130.535	5.96045
	896	P62857	40S ribosomal protein S28 OS=Homo sapiens GN=RPS28 PE=1 SV=1 - [RS28_HUMAN]	63.77	1	2	5	36	69	7.8362	10.6968
	897	P38405-2	Isoform 2 of Guanine nucleotide-binding protein G(olf) subunit alpha OS=Homo sapiens GN=GNAL - [GNAL_HUMAN]	63.76	2	1	22	138	458	52.4217	7.09326
	898	P16949	Stathmin OS=Homo sapiens GN=STMN1 PE=1 SV=3 - [STMN1_HUMAN]	63.76	4	2	12	42	149	17.292	5.97314
	899	Q13332-3	Isoform PTPS-MEB of Receptor-type tyrosine-protein phosphatase S OS=Homo sapiens GN=PTPRS - [PTPRS_HUMAN]	63.74	7	1	80	211	1928	214.523	6.52197
	900	O94856-7	Isoform 7 of Neurofascin OS=Homo sapiens GN=NFASC - [NFASC_HUMAN]	63.72	12	2	62	152	1257	139.794	6.66846
	901	O00154-5	Isoform 5 of Cytosolic acyl coenzyme A thioester hydrolase OS=Homo sapiens GN=ACOT7 - [BACH_HUMAN]	63.71	7	3	17	39	350	38.966	8.32373
	902	P17655	Calpain-2 catalytic subunit OS=Homo sapiens GN=CAPN2 PE=1 SV=6 - [CAN2_HUMAN]	63.71	2	12	38	232	700	79.9448	4.98291
	903	Q9NV70-2	Isoform 2 of Exocyst complex component 1 OS=Homo sapiens GN=EXOC1 - [EXOC1_HUMAN]	63.71	2	2	47	127	879	100.219	6.59521
	904	A5YKK6-2	Isoform 2 of CCR4-NOT transcription complex subunit 1 OS=Homo sapiens GN=CNOT1 - [CNOT1_HUMAN]	63.69	4	1	108	379	2371	266.211	7.04932
	905	Q96AC1	Fermitin family homolog 2 OS=Homo sapiens GN=FERMT2 PE=1 SV=1 - [FERM2_HUMAN]	63.68	3	1	37	159	680	77.8106	6.69775
	906	Q9NX57	Ras-related protein Rab-20 OS=Homo sapiens GN=RAB20 PE=1 SV=1 - [RAB20_HUMAN]	63.68	1	1	10	45	234	26.2602	6.55127
	907	Q7Z4N2-3	Isoform 3 of Transient receptor potential cation channel subfamily M member 1 OS=Homo sapiens GN=TRPM1 - [TRPM1_HUMAN]	63.68	5	2	82	340	1597	181.424	6.93213
	908	Q14644	Ras GTPase-activating protein 3 OS=Homo sapiens GN=RASA3 PE=1 SV=3 - [RASA3_HUMAN]	63.67	1	7	42	142	834	95.6382	7.15186
	909	Q9BVA0	Katanin p80 WD40 repeat-containing subunit B1 OS=Homo sapiens GN=KATNB1 PE=1 SV=1 - [KTNB1_HUMAN]	63.66	1	1	30	80	655	72.288	7.56201
	910	P31431	Syndecan-4 OS=Homo sapiens GN=SDC4 PE=1 SV=2 - [SDC4_HUMAN]	63.64	2	4	12	59	198	21.628	4.50049
	911	O95379	Tumor necrosis factor alpha-induced protein 8 OS=Homo sapiens GN=TNFAIP8 PE=1 SV=1 - [TFIP8_HUMAN]	63.64	3	1	9	29	198	22.9889	7.92822
	912	Q6IBS0	Twinfilin-2 OS=Homo sapiens GN=TWF2 PE=1 SV=2 - [TWF2_HUMAN]	63.61	1	2	19	40	349	39.5233	6.84424
	913	P63241-2	Isoform 2 of Eukaryotic translation initiation factor 5A-1 OS=Homo sapiens GN=EIF5A - [IF5A1_HUMAN]	63.59	3	3	10	176	184	20.1572	7.00537
	914	P62829	60S ribosomal protein L23 OS=Homo sapiens GN=RPL23 PE=1 SV=1 - [RL23_HUMAN]	63.57	1	1	5	23	140	14.8561	10.5063
	915	Q8N539	Fibrinogen C domain-containing protein 1 OS=Homo sapiens GN=FIBCD1 PE=1 SV=2 - [FBCD1_HUMAN]	63.56	2	1	24	82	461	50.712	6.48096
	916	Q8NHU3	Phosphatidylcholine:ceramide cholinephosphotransferase 2 OS=Homo sapiens GN=SGMS2 PE=1 SV=1 - [SMS2_HUMAN]	63.56	1	1	14	48	365	42.2527	8.80713
	917	P13798	Acylamino-acid-releasing enzyme OS=Homo sapiens GN=APEH PE=1 SV=4 - [ACPH_HUMAN]	63.52	1	2	29	72	732	81.1726	5.47803
	918	Q9UL68-2	Isoform 2 of Myelin transcription factor 1-like protein OS=Homo sapiens GN=MYT1L - [MYT1L_HUMAN]	63.52	4	1	62	198	1132	126.536	5.59229
	919	Q6ZTY8	Putative uncharacterized protein C12orf63 OS=Homo sapiens GN=C12orf63 PE=2 SV=2 - [CL063_HUMAN]	63.49	1	1	52	104	1197	135.7	8.03076
	920	O94826	Mitochondrial import receptor subunit TOM70 OS=Homo sapiens GN=TOMM70A PE=1 SV=1 - [TOM70_HUMAN]	63.49	1	1	26	126	608	67.412	7.12256
	921	Q13705	Activin receptor type-2B OS=Homo sapiens GN=ACVR2B PE=1 SV=3 - [AVR2B_HUMAN]	63.48	1	1	22	101	512	57.6867	5.69385
	922	Q07021	Complement component 1 Q subcomponent-binding protein, mitochondrial OS=Homo sapiens GN=C1QBP PE=1 SV=1 - [C1QBP_HUMAN]	63.48	1	3	12	44	282	31.3426	4.84326
	923	P48739	Phosphatidylinositol transfer protein beta isoform OS=Homo sapiens GN=PITPNB PE=1 SV=2 - [PIPNB_HUMAN]	63.47	2	2	17	36	271	31.5199	6.87354
	924	Q9BZL4-3	Isoform 3 of Protein phosphatase 1 regulatory subunit 12C OS=Homo sapiens GN=PPP1R12C - [PP12C_HUMAN]	63.46	4	1	36	149	780	84.6308	5.56689
	925	Q03169	Tumor necrosis factor alpha-induced protein 2 OS=Homo sapiens GN=TNFAIP2 PE=1 SV=2 - [TNAP2_HUMAN]	63.46	1	1	30	67	654	72.6161	6.45557
	926	Q9UHG0	Doublecortin domain-containing protein 2 OS=Homo sapiens GN=DCDC2 PE=1 SV=2 - [DCDC2_HUMAN]	63.45	2	1	21	42	476	52.8019	6.12549
	927	Q9NUP9	Protein lin-7 homolog C OS=Homo sapiens GN=LIN7C PE=1 SV=1 - [LIN7C_HUMAN]	63.45	3	3	10	70	197	21.8205	8.42627
	928	O15143	Actin-related protein 2/3 complex subunit 1B OS=Homo sapiens GN=ARPC1B PE=1 SV=3 - [ARC1B_HUMAN]	63.44	2	4	18	71	372	40.9234	8.35303
	929	P27448-2	Isoform 2 of MAP/microtubule affinity-regulating kinase 3 OS=Homo sapiens GN=MARK3 - [MARK3_HUMAN]	63.43	7	1	43	174	752	83.9629	9.46631
	930	Q7Z304	MAM domain-containing protein 2 OS=Homo sapiens GN=MAMDC2 PE=2 SV=3 - [MAMC2_HUMAN]	63.41	2	9	38	133	686	77.5058	5.16064
	931	O15072	A disintegrin and metalloproteinase with thrombospondin motifs 3 OS=Homo sapiens GN=ADAMTS3 PE=2 SV=4 - [ATS3_HUMAN]	63.4	1	1	52	126	1205	135.515	7.15186
	932	P49327	Fatty acid synthase OS=Homo sapiens GN=FASN PE=1 SV=3 - [FAS_HUMAN]	63.4	2	27	127	492	2511	273.254	6.44287
	933	P02794	Ferritin heavy chain OS=Homo sapiens GN=FTH1 PE=1 SV=2 - [FRIH_HUMAN]	63.39	1	8	12	124	183	21.2123	5.5542
	934	Q6UWP8	Suprabasin OS=Homo sapiens GN=SBSN PE=2 SV=2 - [SBSN_HUMAN]	63.39	2	1	26	57	590	60.5046	7.00537
	935	Q8N4U5	T-complex protein 11-like protein 2 OS=Homo sapiens GN=TCP11L2 PE=2 SV=1 - [T11L2_HUMAN]	63.39	1	1	24	55	519	58.0545	4.95752
	936	O94887	FERM, RhoGEF and pleckstrin domain-containing protein 2 OS=Homo sapiens GN=FARP2 PE=1 SV=3 - [FARP2_HUMAN]	63.38	2	1	54	162	1054	119.813	8.79248
	937	P23786	Carnitine O-palmitoyltransferase 2, mitochondrial OS=Homo sapiens GN=CPT2 PE=1 SV=2 - [CPT2_HUMAN]	63.37	1	1	33	127	658	73.7304	8.17725
	938	Q9Y4F4	Protein FAM179B OS=Homo sapiens GN=FAM179B PE=1 SV=4 - [F179B_HUMAN]	63.37	3	1	81	204	1720	189.242	8.49951
	939	Q9UGM5	Fetuin-B OS=Homo sapiens GN=FETUB PE=1 SV=2 - [FETUB_HUMAN]	63.35	2	2	17	55	382	42.028	6.82959
	940	Q9NX45-3	Isoform 3 of Spermatogenesis- and oogenesis-specific basic helix-loop-helix-containing protein 2 OS=Homo sapiens GN=SOHLH2 - [SOLH2_HUMAN]	63.35	3	1	26	91	502	56.1637	7.38623
	941	O15020	Spectrin beta chain, non-erythrocytic 2 OS=Homo sapiens GN=SPTBN2 PE=1 SV=3 - [SPTN2_HUMAN]	63.35	2	3	135	488	2390	271.157	6.11279
	942	O15287	Fanconi anemia group G protein OS=Homo sapiens GN=FANCG PE=1 SV=1 - [FANCG_HUMAN]	63.34	1	1	28	59	622	68.5106	5.46533
	943	Q13064	Probable E3 ubiquitin-protein ligase makorin-3 OS=Homo sapiens GN=MKRN3 PE=1 SV=1 - [MKRN3_HUMAN]	63.31	1	1	25	126	507	55.6087	5.73193
	944	Q8WXX0	Dynein heavy chain 7, axonemal OS=Homo sapiens GN=DNAH7 PE=1 SV=2 - [DYH7_HUMAN]	63.3	1	3	202	608	4024	460.862	5.99854
	945	Q9Y5B8	Nucleoside diphosphate kinase 7 OS=Homo sapiens GN=NME7 PE=1 SV=1 - [NDK7_HUMAN]	63.3	2	1	20	99	376	42.4643	6.46826
	946	Q96B86-2	Isoform 2 of Repulsive guidance molecule A OS=Homo sapiens GN=RGMA - [RGMA_HUMAN]	63.3	2	1	18	57	485	53.1135	8.14795
	947	Q86UB9-2	Isoform 2 of Transmembrane protein 135 OS=Homo sapiens GN=TMEM135 - [TM135_HUMAN]	63.3	2	2	25	80	436	49.8809	9.40771
	948	Q6NXP0	EF-hand calcium-binding domain-containing protein 12 OS=Homo sapiens GN=EFCAB12 PE=2 SV=1 - [EFC12_HUMAN]	63.29	1	1	30	76	572	66.5085	9.46631
	949	Q9Y2G0	Protein EFR3 homolog B OS=Homo sapiens GN=EFR3B PE=1 SV=2 - [EFR3B_HUMAN]	63.28	3	1	30	93	817	92.4279	6.69775
	950	Q9Y2H6	Fibronectin type-III domain-containing protein 3A OS=Homo sapiens GN=FNDC3A PE=1 SV=4 - [FND3A_HUMAN]	63.27	2	1	58	194	1198	131.767	6.7124
	951	P06748	Nucleophosmin OS=Homo sapiens GN=NPM1 PE=1 SV=2 - [NPM_HUMAN]	63.27	3	3	17	78	294	32.5548	4.77979
	952	Q8IVF7	Formin-like protein 3 OS=Homo sapiens GN=FMNL3 PE=1 SV=3 - [FMNL3_HUMAN]	63.23	5	2	55	145	1028	117.139	6.65381
	953	P27701-2	Isoform 2 of CD82 antigen OS=Homo sapiens GN=CD82 - [CD82_HUMAN]	63.22	2	2	11	64	242	26.8003	5.10986
	954	Q86XP3	ATP-dependent RNA helicase DDX42 OS=Homo sapiens GN=DDX42 PE=1 SV=1 - [DDX42_HUMAN]	63.22	2	1	44	132	938	102.912	7.02002
	955	O60291	E3 ubiquitin-protein ligase MGRN1 OS=Homo sapiens GN=MGRN1 PE=1 SV=2 - [MGRN1_HUMAN]	63.22	4	1	22	59	552	60.7151	5.14795
	956	P30566	Adenylosuccinate lyase OS=Homo sapiens GN=ADSL PE=1 SV=2 - [PUR8_HUMAN]	63.22	2	1	24	79	484	54.854	7.10791
	957	P17174	Aspartate aminotransferase, cytoplasmic OS=Homo sapiens GN=GOT1 PE=1 SV=3 - [AATC_HUMAN]	63.2	1	3	21	41	413	46.2185	7.00537
	958	P27487	Dipeptidyl peptidase 4 OS=Homo sapiens GN=DPP4 PE=1 SV=2 - [DPP4_HUMAN]	63.19	1	9	36	159	766	88.2225	6.03662
	959	P35573	Glycogen debranching enzyme OS=Homo sapiens GN=AGL PE=1 SV=3 - [GDE_HUMAN]	63.19	3	2	71	196	1532	174.652	6.75635
	960	P58180	Olfactory receptor 4D2 OS=Homo sapiens GN=OR4D2 PE=2 SV=1 - [OR4D2_HUMAN]	63.19	1	1	11	19	307	34.9343	8.85107
	961	Q8NGF1	Olfactory receptor 52R1 OS=Homo sapiens GN=OR52R1 PE=2 SV=2 - [O52R1_HUMAN]	63.17	1	1	17	73	315	34.9192	8.1626
	962	Q9Y4D7	Plexin-D1 OS=Homo sapiens GN=PLXND1 PE=1 SV=3 - [PLXD1_HUMAN]	63.17	3	1	92	332	1925	211.871	7.15186
	963	Q4KMQ2-2	Isoform 2 of Anoctamin-6 OS=Homo sapiens GN=ANO6 - [ANO6_HUMAN]	63.16	4	4	42	117	931	108.362	7.86963
	964	P62269	40S ribosomal protein S18 OS=Homo sapiens GN=RPS18 PE=1 SV=3 - [RS18_HUMAN]	63.16	1	6	15	120	152	17.7079	10.9897
	965	Q15631	Translin OS=Homo sapiens GN=TSN PE=1 SV=1 - [TSN_HUMAN]	63.16	2	1	9	18	228	26.1668	6.44287
	966	Q6PJT7-9	Isoform 9 of Zinc finger CCCH domain-containing protein 14 OS=Homo sapiens GN=ZC3H14 - [ZC3HE_HUMAN]	63.15	6	1	36	133	730	82.2601	7.31299
	967	Q9GZX6	Interleukin-22 OS=Homo sapiens GN=IL22 PE=1 SV=1 - [IL22_HUMAN]	63.13	1	1	11	34	179	19.9983	7.76709
	968	P31930	Cytochrome b-c1 complex subunit 1, mitochondrial OS=Homo sapiens GN=UQCRC1 PE=1 SV=3 - [QCR1_HUMAN]	63.13	1	1	27	95	480	52.6124	6.3667
	969	P25391	Laminin subunit alpha-1 OS=Homo sapiens GN=LAMA1 PE=1 SV=2 - [LAMA1_HUMAN]	63.12	1	1	137	383	3075	336.867	6.354
	970	Q8TD57	Dynein heavy chain 3, axonemal OS=Homo sapiens GN=DNAH3 PE=2 SV=1 - [DYH3_HUMAN]	63.1	1	1	214	672	4116	470.468	6.43018
	971	Q7L2H7	Eukaryotic translation initiation factor 3 subunit M OS=Homo sapiens GN=EIF3M PE=1 SV=1 - [EIF3M_HUMAN]	63.1	1	1	18	56	374	42.4758	5.63037
	972	Q8N3C0	Activating signal cointegrator 1 complex subunit 3 OS=Homo sapiens GN=ASCC3 PE=1 SV=3 - [ASCC3_HUMAN]	63.08	2	2	99	271	2202	251.301	7.09326
	973	Q8N944	APC membrane recruitment protein 3 OS=Homo sapiens GN=AMER3 PE=2 SV=2 - [AMER3_HUMAN]	63.07	1	1	37	794	861	90.3883	5.69385
	974	P53350	Serine/threonine-protein kinase PLK1 OS=Homo sapiens GN=PLK1 PE=1 SV=1 - [PLK1_HUMAN]	63.02	1	1	31	104	603	68.2116	8.90967
	975	O75477	Erlin-1 OS=Homo sapiens GN=ERLIN1 PE=1 SV=1 - [ERLN1_HUMAN]	63.01	2	1	17	47	346	38.9014	7.86963
	976	P62249	40S ribosomal protein S16 OS=Homo sapiens GN=RPS16 PE=1 SV=2 - [RS16_HUMAN]	63.01	1	6	12	96	146	16.435	10.2134
	977	Q8WUB2	Protein FAM216A OS=Homo sapiens GN=FAM216A PE=2 SV=1 - [F216A_HUMAN]	63	1	1	10	43	273	30.7722	9.33447
	978	P49815-4	Isoform 4 of Tuberin OS=Homo sapiens GN=TSC2 - [TSC2_HUMAN]	63	6	2	75	280	1784	197.972	7.26904
	979	Q9H078-4	Isoform 4 of Caseinolytic peptidase B protein homolog OS=Homo sapiens GN=CLPB - [CLPB_HUMAN]	62.99	1	1	31	104	662	74.4964	8.73389
	980	P01903	HLA class II histocompatibility antigen, DR alpha chain OS=Homo sapiens GN=HLA-DRA PE=1 SV=1 - [DRA_HUMAN]	62.99	2	6	12	62	254	28.5887	4.99561
	981	Q70JA7	Chondroitin sulfate synthase 3 OS=Homo sapiens GN=CHSY3 PE=2 SV=3 - [CHSS3_HUMAN]	62.93	1	1	37	91	882	100.221	8.74854
	982	Q49AQ9	Putative inactive alpha-1,3-mannosyl-glycoprotein 4-beta-N-acetylglucosaminyltransferase-like protein LOC641515 OS=Homo sapiens PE=2 SV=1 - [MGT4L_HUMAN]	62.93	1	1	8	30	205	23.2957	6.90283
	983	P60228	Eukaryotic translation initiation factor 3 subunit E OS=Homo sapiens GN=EIF3E PE=1 SV=1 - [EIF3E_HUMAN]	62.92	1	6	29	145	445	52.1874	6.03662
	984	Q9H093	NUAK family SNF1-like kinase 2 OS=Homo sapiens GN=NUAK2 PE=1 SV=1 - [NUAK2_HUMAN]	62.9	1	1	33	63	628	69.5689	8.86572
	985	Q9NVI1	Fanconi anemia group I protein OS=Homo sapiens GN=FANCI PE=1 SV=4 - [FANCI_HUMAN]	62.88	3	1	56	181	1328	149.229	6.7417
	986	P53355	Death-associated protein kinase 1 OS=Homo sapiens GN=DAPK1 PE=1 SV=6 - [DAPK1_HUMAN]	62.87	2	1	62	177	1430	159.945	6.82959
	987	P23743	Diacylglycerol kinase alpha OS=Homo sapiens GN=DGKA PE=1 SV=3 - [DGKA_HUMAN]	62.86	1	1	36	122	735	82.5767	6.72705
	988	Q9ULE6	Paladin OS=Homo sapiens GN=PALD1 PE=1 SV=3 - [PALD_HUMAN]	62.85	1	1	35	87	856	96.6932	6.53662
	989	P30679	Guanine nucleotide-binding protein subunit alpha-15 OS=Homo sapiens GN=GNA15 PE=1 SV=2 - [GNA15_HUMAN]	62.83	1	1	21	52	374	43.5402	8.51416
	990	O76041	Nebulette OS=Homo sapiens GN=NEBL PE=1 SV=1 - [NEBL_HUMAN]	62.82	2	1	63	190	1014	116.381	7.98682
	991	Q86W50	Methyltransferase-like protein 16 OS=Homo sapiens GN=METTL16 PE=1 SV=2 - [MET16_HUMAN]	62.81	1	1	24	47	562	63.5808	7.85498
	992	Q68DX3	FERM and PDZ domain-containing protein 2 OS=Homo sapiens GN=FRMPD2 PE=1 SV=3 - [FRPD2_HUMAN]	62.8	5	1	61	161	1309	144.191	6.7417
	993	P35236-3	Isoform 3 of Tyrosine-protein phosphatase non-receptor type 7 OS=Homo sapiens GN=PTPN7 - [PTN7_HUMAN]	62.8	1	1	22	53	465	52.2794	7.54736
	994	Q5T9L3-2	Isoform 2 of Protein wntless homolog OS=Homo sapiens GN=WLS - [WLS_HUMAN]	62.8	3	1	24	106	543	62.5097	7.62061
	995	O43491	Band 4.1-like protein 2 OS=Homo sapiens GN=EPB41L2 PE=1 SV=1 - [E41L2_HUMAN]	62.79	6	1	62	282	1005	112.519	5.43994
	996	P68104	Elongation factor 1-alpha 1 OS=Homo sapiens GN=EEF1A1 PE=1 SV=1 - [EF1A1_HUMAN]	62.77	3	15	28	534	462	50.1091	9.01221
	997	P05023	Sodium/potassium-transporting ATPase subunit alpha-1 OS=Homo sapiens GN=ATP1A1 PE=1 SV=1 - [AT1A1_HUMAN]	62.76	6	25	69	871	1023	112.824	5.49072
	998	Q9H361	Polyadenylate-binding protein 3 OS=Homo sapiens GN=PABPC3 PE=1 SV=2 - [PABP3_HUMAN]	62.76	2	1	30	161	631	69.9867	9.67139
	999	Q16790	Carbonic anhydrase 9 OS=Homo sapiens GN=CA9 PE=1 SV=2 - [CAH9_HUMAN]	62.75	1	5	16	62	459	49.6671	4.71631
	1000	Q07954	Prolow-density lipoprotein receptor-related protein 1 OS=Homo sapiens GN=LRP1 PE=1 SV=2 - [LRP1_HUMAN]	62.74	1	7	197	665	4544	504.276	5.38916
	1001	P28074	Proteasome subunit beta type-5 OS=Homo sapiens GN=PSMB5 PE=1 SV=3 - [PSB5_HUMAN]	62.74	3	2	14	59	263	28.4622	6.91748
	1002	Q8N2G8-3	Isoform 3 of GH3 domain-containing protein OS=Homo sapiens GN=GHDC - [GHDC_HUMAN]	62.73	3	1	26	63	491	53.4853	8.48486
	1003	O43283	Mitogen-activated protein kinase kinase kinase 13 OS=Homo sapiens GN=MAP3K13 PE=1 SV=1 - [M3K13_HUMAN]	62.73	3	1	43	156	966	108.228	6.49365
	1004	Q14258	E3 ubiquitin/ISG15 ligase TRIM25 OS=Homo sapiens GN=TRIM25 PE=1 SV=2 - [TRI25_HUMAN]	62.7	1	1	28	117	630	70.9277	8.08936
	1005	Q9UN37	Vacuolar protein sorting-associated protein 4A OS=Homo sapiens GN=VPS4A PE=1 SV=1 - [VPS4A_HUMAN]	62.7	3	4	25	107	437	48.867	7.79639
	1006	P46060	Ran GTPase-activating protein 1 OS=Homo sapiens GN=RANGAP1 PE=1 SV=1 - [RAGP1_HUMAN]	62.69	1	7	31	103	587	63.5023	4.67822
	1007	Q8NCL9	Protein APCDD1-like OS=Homo sapiens GN=APCDD1L PE=2 SV=1 - [APCDL_HUMAN]	62.67	1	1	23	48	501	55.5994	8.85107
	1008	A6NNP5-4	Isoform 4 of Coiled-coil domain-containing protein 169 OS=Homo sapiens GN=CCDC169 - [CC169_HUMAN]	62.66	4	1	11	82	241	27.8234	7.41553
	1009	P30304	M-phase inducer phosphatase 1 OS=Homo sapiens GN=CDC25A PE=1 SV=2 - [MPIP1_HUMAN]	62.6	1	1	27	67	524	59.0493	6.94678
	1010	A5A3E0	POTE ankyrin domain family member F OS=Homo sapiens GN=POTEF PE=1 SV=2 - [POTEF_HUMAN]	62.6	4	1	61	719	1075	121.367	6.20166
	1011	Q9BPU6	Dihydropyrimidinase-related protein 5 OS=Homo sapiens GN=DPYSL5 PE=1 SV=1 - [DPYL5_HUMAN]	62.59	1	1	24	121	564	61.3822	7.1958
	1012	P08243	Asparagine synthetase [glutamine-hydrolyzing] OS=Homo sapiens GN=ASNS PE=1 SV=4 - [ASNS_HUMAN]	62.57	3	2	29	106	561	64.3286	6.85889
	1013	Q14156-3	Isoform 3 of Protein EFR3 homolog A OS=Homo sapiens GN=EFR3A - [EFR3A_HUMAN]	62.55	3	2	42	126	777	87.5241	6.60986
	1014	P53618	Coatomer subunit beta OS=Homo sapiens GN=COPB1 PE=1 SV=3 - [COPB_HUMAN]	62.54	1	3	51	158	953	107.074	6.04932
	1015	P49674	Casein kinase I isoform epsilon OS=Homo sapiens GN=CSNK1E PE=1 SV=1 - [KC1E_HUMAN]	62.5	1	1	21	50	416	47.2852	9.65674
	1016	P63000	Ras-related C3 botulinum toxin substrate 1 OS=Homo sapiens GN=RAC1 PE=1 SV=1 - [RAC1_HUMAN]	62.5	5	1	13	181	192	21.4362	8.49951
	1017	Q15382	GTP-binding protein Rheb OS=Homo sapiens GN=RHEB PE=1 SV=1 - [RHEB_HUMAN]	62.5	1	3	12	72	184	20.4845	5.92236
	1018	Q96JE9	Microtubule-associated protein 6 OS=Homo sapiens GN=MAP6 PE=1 SV=2 - [MAP6_HUMAN]	62.48	2	1	42	128	813	86.4518	9.15869
	1019	P21980	Protein-glutamine gamma-glutamyltransferase 2 OS=Homo sapiens GN=TGM2 PE=1 SV=2 - [TGM2_HUMAN]	62.45	3	14	34	227	687	77.2797	5.22412
	1020	Q05707-2	Isoform 2 of Collagen alpha-1(XIV) chain OS=Homo sapiens GN=COL14A1 - [COEA1_HUMAN]	62.42	3	1	70	189	1780	191.783	5.37646
	1021	Q9HBF4	Zinc finger FYVE domain-containing protein 1 OS=Homo sapiens GN=ZFYVE1 PE=1 SV=1 - [ZFYV1_HUMAN]	62.42	2	1	34	88	777	87.1198	7.41553
	1022	A3KMH1-3	Isoform 3 of von Willebrand factor A domain-containing protein 8 OS=Homo sapiens GN=VWA8 - [VWA8_HUMAN]	62.39	2	1	91	281	1872	210.791	6.99072
	1023	O15021	Microtubule-associated serine/threonine-protein kinase 4 OS=Homo sapiens GN=MAST4 PE=1 SV=3 - [MAST4_HUMAN]	62.38	4	1	115	394	2626	284.202	8.6167
	1024	Q401N2	Zinc-activated ligand-gated ion channel OS=Homo sapiens GN=ZACN PE=1 SV=2 - [ZACN_HUMAN]	62.38	2	1	18	24	412	45.7872	8.19189
	1025	Q96RT1-8	Isoform 8 of Protein LAP2 OS=Homo sapiens GN=ERBB2IP - [LAP2_HUMAN]	62.37	9	3	68	259	1419	158.926	5.63037
	1026	P04629-3	Isoform 3 of High affinity nerve growth factor receptor OS=Homo sapiens GN=NTRK1 - [NTRK1_HUMAN]	62.37	1	1	33	118	760	83.9397	6.72705
	1027	Q9NVJ2	ADP-ribosylation factor-like protein 8B OS=Homo sapiens GN=ARL8B PE=1 SV=1 - [ARL8B_HUMAN]	62.37	2	2	10	51	186	21.5251	8.42627
	1028	O15145	Actin-related protein 2/3 complex subunit 3 OS=Homo sapiens GN=ARPC3 PE=1 SV=3 - [ARPC3_HUMAN]	62.36	1	2	11	45	178	20.5334	8.5874
	1029	P20585	DNA mismatch repair protein Msh3 OS=Homo sapiens GN=MSH3 PE=1 SV=4 - [MSH3_HUMAN]	62.36	1	1	60	229	1137	127.332	8.01611
	1030	O00468-6	Isoform 6 of Agrin OS=Homo sapiens GN=AGRN - [AGRIN_HUMAN]	62.35	7	20	93	234	2045	214.706	6.40479
	1031	Q9BZQ6	ER degradation-enhancing alpha-mannosidase-like protein 3 OS=Homo sapiens GN=EDEM3 PE=1 SV=2 - [EDEM3_HUMAN]	62.34	1	1	42	141	932	104.598	4.93213
	1032	P16333	Cytoplasmic protein NCK1 OS=Homo sapiens GN=NCK1 PE=1 SV=1 - [NCK1_HUMAN]	62.33	2	1	16	65	377	42.8374	6.46826
	1033	P61106	Ras-related protein Rab-14 OS=Homo sapiens GN=RAB14 PE=1 SV=4 - [RAB14_HUMAN]	62.33	16	4	15	75	215	23.8819	6.21436
	1034	Q8TB73	Protein NDNF OS=Homo sapiens GN=NDNF PE=2 SV=2 - [NDNF_HUMAN]	62.32	1	1	25	56	568	64.6323	8.93896
	1035	Q00526	Cyclin-dependent kinase 3 OS=Homo sapiens GN=CDK3 PE=1 SV=1 - [CDK3_HUMAN]	62.3	76	1	18	83	305	35.0235	8.79248
	1036	P13010	X-ray repair cross-complementing protein 5 OS=Homo sapiens GN=XRCC5 PE=1 SV=3 - [XRCC5_HUMAN]	62.3	1	2	37	156	732	82.6523	5.80811
	1037	Q6ZUA9	Maestro heat-like repeat family member 5 OS=Homo sapiens GN=MROH5 PE=2 SV=2 - [MROH5_HUMAN]	62.29	1	1	60	204	1318	148.995	7.69385
	1038	P25205	DNA replication licensing factor MCM3 OS=Homo sapiens GN=MCM3 PE=1 SV=3 - [MCM3_HUMAN]	62.25	1	1	44	142	808	90.924	5.77002
	1039	O60890	Oligophrenin-1 OS=Homo sapiens GN=OPHN1 PE=1 SV=1 - [OPHN1_HUMAN]	62.22	1	1	43	162	802	91.5829	7.95752
	1040	Q13509	Tubulin beta-3 chain OS=Homo sapiens GN=TUBB3 PE=1 SV=2 - [TBB3_HUMAN]	62.22	1	3	27	316	450	50.4003	4.93213
	1041	Q7L9B9	Endonuclease/exonuclease/phosphatase family domain-containing protein 1 OS=Homo sapiens GN=EEPD1 PE=1 SV=2 - [EEPD1_HUMAN]	62.21	1	1	31	128	569	62.364	8.41162
	1042	Q9Y624	Junctional adhesion molecule A OS=Homo sapiens GN=F11R PE=1 SV=1 - [JAM1_HUMAN]	62.21	1	2	13	25	299	32.5625	7.89893
	1043	Q6N021	Methylcytosine dioxygenase TET2 OS=Homo sapiens GN=TET2 PE=1 SV=3 - [TET2_HUMAN]	62.19	3	1	83	224	2002	223.671	7.98682
	1044	Q96LJ8	UBX domain-containing protein 10 OS=Homo sapiens GN=UBXN10 PE=2 SV=1 - [UBX10_HUMAN]	62.14	1	1	13	40	280	30.7917	8.6167
	1045	Q9BQS7-3	Isoform 3 of Hephaestin OS=Homo sapiens GN=HEPH - [HEPH_HUMAN]	62.13	4	1	57	192	1212	136.571	6.27783
	1046	O94901-9	Isoform 9 of SUN domain-containing protein 1 OS=Homo sapiens GN=SUN1 - [SUN1_HUMAN]	62.12	5	1	38	184	916	101.868	7.31299
	1047	Q9HC58	Sodium/potassium/calcium exchanger 3 OS=Homo sapiens GN=SLC24A3 PE=2 SV=4 - [NCKX3_HUMAN]	62.11	1	1	25	121	644	71.9452	5.35107
	1048	P00352	Retinal dehydrogenase 1 OS=Homo sapiens GN=ALDH1A1 PE=1 SV=2 - [AL1A1_HUMAN]	62.08	5	1	22	66	501	54.827	6.72705
	1049	O15519	CASP8 and FADD-like apoptosis regulator OS=Homo sapiens GN=CFLAR PE=1 SV=1 - [CFLAR_HUMAN]	62.08	10	1	26	116	480	55.3087	8.00146
	1050	P15559-2	Isoform 2 of NAD(P)H dehydrogenase [quinone] 1 OS=Homo sapiens GN=NQO1 - [NQO1_HUMAN]	62.08	3	1	8	32	240	27.2782	8.71924
	1051	Q9Y4F5	Centrosomal protein of 170 kDa protein B OS=Homo sapiens GN=CEP170B PE=1 SV=4 - [C170B_HUMAN]	62.05	3	1	78	240	1589	171.584	6.84424
	1052	Q6AZY7	Scavenger receptor class A member 3 OS=Homo sapiens GN=SCARA3 PE=2 SV=1 - [SCAR3_HUMAN]	62.05	2	1	24	53	606	65.0959	6.53662
	1053	Q6ZNH5	Zinc finger protein 497 OS=Homo sapiens GN=ZNF497 PE=2 SV=2 - [ZN497_HUMAN]	62.05	1	1	22	37	498	54.6863	8.93896
	1054	Q03060-25	Isoform 22 of cAMP-responsive element modulator OS=Homo sapiens GN=CREM - [CREM_HUMAN]	62.04	1	1	5	23	137	14.8624	4.76709
	1055	O60268	Uncharacterized protein KIAA0513 OS=Homo sapiens GN=KIAA0513 PE=2 SV=1 - [K0513_HUMAN]	62.04	2	1	20	65	411	46.6093	5.05908
	1056	P51665	26S proteasome non-ATPase regulatory subunit 7 OS=Homo sapiens GN=PSMD7 PE=1 SV=2 - [PSMD7_HUMAN]	62.04	1	4	17	88	324	37.0025	6.771
	1057	P11766	Alcohol dehydrogenase class-3 OS=Homo sapiens GN=ADH5 PE=1 SV=4 - [ADHX_HUMAN]	62.03	1	1	17	49	374	39.6984	7.48877
	1058	Q8WWL7	G2/mitotic-specific cyclin-B3 OS=Homo sapiens GN=CCNB3 PE=1 SV=2 - [CCNB3_HUMAN]	62.01	1	1	68	173	1395	157.816	6.68311
	1059	Q3SY52	Zinc finger protein interacting with ribonucleoprotein K OS=Homo sapiens GN=ZIK1 PE=2 SV=1 - [ZIK1_HUMAN]	62.01	3	1	21	62	487	54.7507	8.79248
	1060	P46940	Ras GTPase-activating-like protein IQGAP1 OS=Homo sapiens GN=IQGAP1 PE=1 SV=1 - [IQGA1_HUMAN]	61.98	2	27	90	446	1657	189.134	6.48096
	1061	Q8IXJ9	Putative Polycomb group protein ASXL1 OS=Homo sapiens GN=ASXL1 PE=1 SV=3 - [ASXL1_HUMAN]	61.97	1	1	73	241	1541	165.345	6.21436
	1062	Q9UQN3	Charged multivesicular body protein 2b OS=Homo sapiens GN=CHMP2B PE=1 SV=1 - [CHM2B_HUMAN]	61.97	2	1	12	79	213	23.8912	8.76318
	1063	O75382	Tripartite motif-containing protein 3 OS=Homo sapiens GN=TRIM3 PE=1 SV=2 - [TRIM3_HUMAN]	61.96	4	1	34	134	744	80.779	7.82568
	1064	Q6UXM1	Leucine-rich repeats and immunoglobulin-like domains protein 3 OS=Homo sapiens GN=LRIG3 PE=2 SV=1 - [LRIG3_HUMAN]	61.93	2	1	48	120	1119	123.355	6.18896
	1065	P10276-2	Isoform Alpha-2 of Retinoic acid receptor alpha OS=Homo sapiens GN=RARA - [RARA_HUMAN]	61.93	3	1	18	43	457	50.7094	7.76709
	1066	Q14204	Cytoplasmic dynein 1 heavy chain 1 OS=Homo sapiens GN=DYNC1H1 PE=1 SV=5 - [DYHC1_HUMAN]	61.92	1	53	245	933	4646	532.072	6.40479
	1067	Q9H8X2	Inositol-pentakisphosphate 2-kinase OS=Homo sapiens GN=IPPK PE=1 SV=1 - [IPPK_HUMAN]	61.91	1	1	24	48	491	55.9805	8.36768
	1068	O75366	Advillin OS=Homo sapiens GN=AVIL PE=1 SV=3 - [AVIL_HUMAN]	61.9	2	1	43	146	819	91.9694	5.70654
	1069	Q13620-1	Isoform 2 of Cullin-4B OS=Homo sapiens GN=CUL4B - [CUL4B_HUMAN]	61.9	5	4	44	129	895	102.235	7.94287
	1070	P17252	Protein kinase C alpha type OS=Homo sapiens GN=PRKCA PE=1 SV=4 - [KPCA_HUMAN]	61.9	3	6	37	111	672	76.7001	7.04932
	1071	P99999	Cytochrome c OS=Homo sapiens GN=CYCS PE=1 SV=2 - [CYC_HUMAN]	61.9	1	1	7	27	105	11.7411	9.56885
	1072	Q9HBH5	Retinol dehydrogenase 14 OS=Homo sapiens GN=RDH14 PE=1 SV=1 - [RDH14_HUMAN]	61.9	1	1	21	63	336	36.8414	8.79248
	1073	Q9UGC6	Regulator of G-protein signaling 17 OS=Homo sapiens GN=RGS17 PE=1 SV=2 - [RGS17_HUMAN]	61.9	1	1	13	24	210	24.3436	5.70654
	1074	O60507	Protein-tyrosine sulfotransferase 1 OS=Homo sapiens GN=TPST1 PE=2 SV=1 - [TPST1_HUMAN]	61.89	1	1	19	41	370	42.161	9.08545
	1075	Q99426	Tubulin-folding cofactor B OS=Homo sapiens GN=TBCB PE=1 SV=2 - [TBCB_HUMAN]	61.89	1	1	11	33	244	27.3085	5.14795
	1076	Q8IZP0-2	Isoform 2 of Abl interactor 1 OS=Homo sapiens GN=ABI1 - [ABI1_HUMAN]	61.88	12	1	23	351	446	48.6482	6.87354
	1077	O60292	Signal-induced proliferation-associated 1-like protein 3 OS=Homo sapiens GN=SIPA1L3 PE=1 SV=3 - [SI1L3_HUMAN]	61.88	1	1	83	272	1781	194.49	8.32373
	1078	Q3SXM0	DDB1- and CUL4-associated factor 4-like protein 1 OS=Homo sapiens GN=DCAF4L1 PE=2 SV=1 - [DC4L1_HUMAN]	61.87	1	1	19	73	396	44.2355	8.29443
	1079	P32004-3	Isoform 3 of Neural cell adhesion molecule L1 OS=Homo sapiens GN=L1CAM - [L1CAM_HUMAN]	61.86	3	1	53	154	1248	138.821	6.21436
	1080	Q8N9U0	Tandem C2 domains nuclear protein OS=Homo sapiens GN=TC2N PE=1 SV=2 - [TAC2N_HUMAN]	61.84	2	1	29	85	490	55.2494	9.18799
	1081	P42345	Serine/threonine-protein kinase mTOR OS=Homo sapiens GN=MTOR PE=1 SV=1 - [MTOR_HUMAN]	61.83	1	1	115	503	2549	288.707	7.1665
	1082	Q92561	Phytanoyl-CoA hydroxylase-interacting protein OS=Homo sapiens GN=PHYHIP PE=1 SV=1 - [PHYIP_HUMAN]	61.82	1	1	13	43	330	37.5484	7.00537
	1083	Q86UR5	Regulating synaptic membrane exocytosis protein 1 OS=Homo sapiens GN=RIMS1 PE=1 SV=1 - [RIMS1_HUMAN]	61.82	13	2	87	303	1692	188.956	9.65674
	1084	Q14568	Putative heat shock protein HSP 90-alpha A2 OS=Homo sapiens GN=HSP90AA2 PE=1 SV=2 - [HS902_HUMAN]	61.81	2	1	17	213	343	39.3404	4.65283
	1085	Q9HD67	Unconventional myosin-X OS=Homo sapiens GN=MYO10 PE=1 SV=3 - [MYO10_HUMAN]	61.81	1	1	102	300	2058	237.198	6.21436
	1086	Q8NBS9	Thioredoxin domain-containing protein 5 OS=Homo sapiens GN=TXNDC5 PE=1 SV=2 - [TXND5_HUMAN]	61.81	2	3	16	61	432	47.5987	5.97314
	1087	P10721	Mast/stem cell growth factor receptor Kit OS=Homo sapiens GN=KIT PE=1 SV=1 - [KIT_HUMAN]	61.78	14	1	40	111	976	109.794	6.97607
	1088	P23381	Tryptophan--tRNA ligase, cytoplasmic OS=Homo sapiens GN=WARS PE=1 SV=2 - [SYWC_HUMAN]	61.78	2	2	21	60	471	53.1316	6.22705
	1089	P11021	78 kDa glucose-regulated protein OS=Homo sapiens GN=HSPA5 PE=1 SV=2 - [GRP78_HUMAN]	61.77	3	21	42	568	654	72.2884	5.16064
	1090	Q9UL63	Muskelin OS=Homo sapiens GN=MKLN1 PE=1 SV=2 - [MKLN1_HUMAN]	61.77	2	2	37	121	735	84.7135	6.34131
	1091	O43149	Zinc finger ZZ-type and EF-hand domain-containing protein 1 OS=Homo sapiens GN=ZZEF1 PE=1 SV=6 - [ZZEF1_HUMAN]	61.77	1	1	129	411	2961	330.864	5.94775
	1092	Q9UNN8	Endothelial protein C receptor OS=Homo sapiens GN=PROCR PE=1 SV=1 - [EPCR_HUMAN]	61.76	1	2	7	68	238	26.6546	7.18115
	1093	Q07092-2	Isoform 2 of Collagen alpha-1(XVI) chain OS=Homo sapiens GN=COL16A1 - [COGA1_HUMAN]	61.74	1	1	71	261	1602	157.458	7.84033
	1094	Q07912-3	Isoform 3 of Activated CDC42 kinase 1 OS=Homo sapiens GN=TNK2 - [ACK1_HUMAN]	61.69	2	1	61	157	1086	119.274	7.66455
	1095	Q92597	Protein NDRG1 OS=Homo sapiens GN=NDRG1 PE=1 SV=1 - [NDRG1_HUMAN]	61.68	3	3	17	120	394	42.8077	5.8208
	1096	Q00341	Vigilin OS=Homo sapiens GN=HDLBP PE=1 SV=2 - [VIGLN_HUMAN]	61.67	2	1	58	126	1268	141.368	6.87354
	1097	P27708	CAD protein OS=Homo sapiens GN=CAD PE=1 SV=3 - [PYR1_HUMAN]	61.66	1	4	86	239	2225	242.829	6.45557
	1098	Q5TA45-3	Isoform 3 of Integrator complex subunit 11 OS=Homo sapiens GN=CPSF3L - [INT11_HUMAN]	61.59	5	1	27	101	578	65.1975	8.35303
	1099	O15554	Intermediate conductance calcium-activated potassium channel protein 4 OS=Homo sapiens GN=KCNN4 PE=1 SV=1 - [KCNN4_HUMAN]	61.59	1	1	21	126	427	47.6646	9.83252
	1100	O60678	Protein arginine N-methyltransferase 3 OS=Homo sapiens GN=PRMT3 PE=1 SV=3 - [ANM3_HUMAN]	61.58	2	1	25	111	531	59.8378	5.35107
	1101	O14802	DNA-directed RNA polymerase III subunit RPC1 OS=Homo sapiens GN=POLR3A PE=1 SV=2 - [RPC1_HUMAN]	61.58	1	1	69	212	1390	155.542	8.48486
	1102	Q6UVM3-4	Isoform 4 of Potassium channel subfamily T member 2 OS=Homo sapiens GN=KCNT2 - [KCNT2_HUMAN]	61.5	4	1	46	96	1052	120.752	8.1626
	1103	Q9BXP8	Pappalysin-2 OS=Homo sapiens GN=PAPPA2 PE=1 SV=4 - [PAPP2_HUMAN]	61.47	1	1	60	163	1791	198.411	5.46533
	1104	P49720	Proteasome subunit beta type-3 OS=Homo sapiens GN=PSMB3 PE=1 SV=2 - [PSB3_HUMAN]	61.46	1	1	11	31	205	22.9335	6.55127
	1105	Q7L576	Cytoplasmic FMR1-interacting protein 1 OS=Homo sapiens GN=CYFIP1 PE=1 SV=1 - [CYFP1_HUMAN]	61.45	5	14	72	311	1253	145.089	6.90283
	1106	Q96PP4	Testis-specific gene 13 protein OS=Homo sapiens GN=TSGA13 PE=2 SV=1 - [TSG13_HUMAN]	61.45	1	1	13	41	275	31.7577	10.0669
	1107	Q9P2D6-3	Isoform 3 of Protein FAM135A OS=Homo sapiens GN=FAM135A - [F135A_HUMAN]	61.44	4	1	50	187	1302	146.457	5.2876
	1108	O95819-5	Isoform 5 of Mitogen-activated protein kinase kinase kinase kinase 4 OS=Homo sapiens GN=MAP4K4 - [M4K4_HUMAN]	61.43	13	2	55	236	1242	141.841	7.66455
	1109	Q96D46	60S ribosomal export protein NMD3 OS=Homo sapiens GN=NMD3 PE=1 SV=1 - [NMD3_HUMAN]	61.43	1	1	22	73	503	57.5659	7.13721
	1110	P37837	Transaldolase OS=Homo sapiens GN=TALDO1 PE=1 SV=2 - [TALDO_HUMAN]	61.42	1	3	19	71	337	37.5165	6.81494
	1111	Q9UNE7	E3 ubiquitin-protein ligase CHIP OS=Homo sapiens GN=STUB1 PE=1 SV=2 - [CHIP_HUMAN]	61.39	2	1	18	62	303	34.8342	5.87158
	1112	P42574	Caspase-3 OS=Homo sapiens GN=CASP3 PE=1 SV=2 - [CASP3_HUMAN]	61.37	1	1	12	27	277	31.5875	6.53662
	1113	P56730	Neurotrypsin OS=Homo sapiens GN=PRSS12 PE=2 SV=2 - [NETR_HUMAN]	61.37	1	1	36	109	875	97.0044	8.03076
	1114	Q9Y3M8	StAR-related lipid transfer protein 13 OS=Homo sapiens GN=STARD13 PE=1 SV=2 - [STA13_HUMAN]	61.37	4	1	51	118	1113	124.889	7.02002
	1115	O95782-2	Isoform B of AP-2 complex subunit alpha-1 OS=Homo sapiens GN=AP2A1 - [AP2A1_HUMAN]	61.36	5	10	44	170	955	105.295	7.66455
	1116	P13726	Tissue factor OS=Homo sapiens GN=F3 PE=1 SV=1 - [TF_HUMAN]	61.36	2	3	12	45	295	33.0468	7.03467
	1117	P17948	Vascular endothelial growth factor receptor 1 OS=Homo sapiens GN=FLT1 PE=1 SV=2 - [VGFR1_HUMAN]	61.36	17	1	68	265	1338	150.673	8.38232
	1118	P98164	Low-density lipoprotein receptor-related protein 2 OS=Homo sapiens GN=LRP2 PE=1 SV=3 - [LRP2_HUMAN]	61.35	1	1	183	568	4655	521.616	5.08447
	1119	P51956-2	Isoform 2 of Serine/threonine-protein kinase Nek3 OS=Homo sapiens GN=NEK3 - [NEK3_HUMAN]	61.35	2	1	24	134	489	55.8882	7.02002
	1120	Q9P121-2	Isoform 2 of Neurotrimin OS=Homo sapiens GN=NTM - [NTRI_HUMAN]	61.34	1	1	15	37	344	37.9303	7.85498
	1121	P29323	Ephrin type-B receptor 2 OS=Homo sapiens GN=EPHB2 PE=1 SV=5 - [EPHB2_HUMAN]	61.33	18	10	48	192	1055	117.417	6.55127
	1122	O60245-3	Isoform C of Protocadherin-7 OS=Homo sapiens GN=PCDH7 - [PCDH7_HUMAN]	61.33	3	2	45	124	1200	130.223	5.18604
	1123	Q14498	RNA-binding protein 39 OS=Homo sapiens GN=RBM39 PE=1 SV=2 - [RBM39_HUMAN]	61.32	3	1	27	185	530	59.3427	10.0962
	1124	Q6XUX3-2	Isoform 2 of Dual serine/threonine and tyrosine protein kinase OS=Homo sapiens GN=DSTYK - [DUSTY_HUMAN]	61.31	3	2	46	128	884	99.9041	6.66846
	1125	P53621	Coatomer subunit alpha OS=Homo sapiens GN=COPA PE=1 SV=2 - [COPA_HUMAN]	61.27	2	7	58	160	1224	138.258	7.66455
	1126	Q9HAQ2	Kinesin-like protein KIF9 OS=Homo sapiens GN=KIF9 PE=1 SV=4 - [KIF9_HUMAN]	61.27	2	1	34	93	790	89.9303	7.1665
	1127	P33176	Kinesin-1 heavy chain OS=Homo sapiens GN=KIF5B PE=1 SV=1 - [KINH_HUMAN]	61.27	2	6	56	274	963	109.617	6.50732
	1128	Q8WWB5	PIH1 domain-containing protein 2 OS=Homo sapiens GN=PIH1D2 PE=2 SV=1 - [PIHD2_HUMAN]	61.27	1	1	16	49	315	35.9337	6.3667
	1129	Q01518	Adenylyl cyclase-associated protein 1 OS=Homo sapiens GN=CAP1 PE=1 SV=5 - [CAP1_HUMAN]	61.26	2	7	22	146	475	51.8687	8.06006
	1130	O43909	Exostosin-like 3 OS=Homo sapiens GN=EXTL3 PE=1 SV=1 - [EXTL3_HUMAN]	61.26	1	1	38	140	919	104.682	6.50732
	1131	Q9UM11-2	Isoform 2 of Fizzy-related protein homolog OS=Homo sapiens GN=FZR1 - [FZR_HUMAN]	61.26	3	1	25	79	493	54.7319	9.27588
	1132	P35372-10	Isoform 10 of Mu-type opioid receptor OS=Homo sapiens GN=OPRM1 - [OPRM_HUMAN]	61.26	15	1	19	92	493	55.0089	8.66064
	1133	Q9Y3T6	R3H and coiled-coil domain-containing protein 1 OS=Homo sapiens GN=R3HCC1 PE=1 SV=2 - [R3HC1_HUMAN]	61.25	1	1	21	63	480	53.2266	6.26514
	1134	Q99666	RANBP2-like and GRIP domain-containing protein 5/6 OS=Homo sapiens GN=RGPD5 PE=1 SV=3 - [RGPD5_HUMAN]	61.25	1	1	91	282	1765	198.8	6.41748
	1135	O43396	Thioredoxin-like protein 1 OS=Homo sapiens GN=TXNL1 PE=1 SV=3 - [TXNL1_HUMAN]	61.25	1	1	13	62	289	32.2307	4.95752
	1136	Q9UL40	Zinc finger protein 346 OS=Homo sapiens GN=ZNF346 PE=1 SV=1 - [ZN346_HUMAN]	61.22	1	1	15	77	294	32.9115	9.08545
	1137	P62805	Histone H4 OS=Homo sapiens GN=HIST1H4A PE=1 SV=2 - [H4_HUMAN]	61.17	1	9	12	207	103	11.3604	11.356
	1138	P67775	Serine/threonine-protein phosphatase 2A catalytic subunit alpha isoform OS=Homo sapiens GN=PPP2CA PE=1 SV=1 - [PP2AA_HUMAN]	61.17	3	5	17	69	309	35.5714	5.5415
	1139	Q9NRC6	Spectrin beta chain, non-erythrocytic 5 OS=Homo sapiens GN=SPTBN5 PE=1 SV=1 - [SPTN5_HUMAN]	61.16	1	3	178	438	3674	416.579	6.66846
	1140	P00918	Carbonic anhydrase 2 OS=Homo sapiens GN=CA2 PE=1 SV=2 - [CAH2_HUMAN]	61.15	1	1	12	51	260	29.2279	7.40088
	1141	O15018	PDZ domain-containing protein 2 OS=Homo sapiens GN=PDZD2 PE=1 SV=4 - [PDZD2_HUMAN]	61.15	2	1	131	520	2839	301.455	7.43018
	1142	P37235	Hippocalcin-like protein 1 OS=Homo sapiens GN=HPCAL1 PE=1 SV=3 - [HPCL1_HUMAN]	61.14	3	4	11	66	193	22.299	5.35107
	1143	P52735-3	Isoform 3 of Guanine nucleotide exchange factor VAV2 OS=Homo sapiens GN=VAV2 - [VAV2_HUMAN]	61.14	3	1	46	145	839	96.9698	6.90283
	1144	Q9Y6D5	Brefeldin A-inhibited guanine nucleotide-exchange protein 2 OS=Homo sapiens GN=ARFGEF2 PE=1 SV=3 - [BIG2_HUMAN]	61.12	1	1	89	285	1785	201.909	6.32861
	1145	Q9ULV4-3	Isoform 3 of Coronin-1C OS=Homo sapiens GN=CORO1C - [COR1C_HUMAN]	61.1	3	8	25	142	527	58.9098	7.75244
	1146	Q96M96	FYVE, RhoGEF and PH domain-containing protein 4 OS=Homo sapiens GN=FGD4 PE=1 SV=2 - [FGD4_HUMAN]	61.1	1	1	38	104	766	86.5714	6.12549
	1147	P52701	DNA mismatch repair protein Msh6 OS=Homo sapiens GN=MSH6 PE=1 SV=2 - [MSH6_HUMAN]	61.1	2	1	63	188	1360	152.689	6.90283
	1148	Q9Y5Q8-2	Isoform 2 of General transcription factor 3C polypeptide 5 OS=Homo sapiens GN=GTF3C5 - [TF3C5_HUMAN]	61.1	3	1	24	87	509	58.2294	6.62451
	1149	P35558	Phosphoenolpyruvate carboxykinase, cytosolic [GTP] OS=Homo sapiens GN=PCK1 PE=1 SV=3 - [PCKGC_HUMAN]	61.09	1	1	33	73	622	69.1497	6.13818
	1150	Q9BUG6	Zinc finger and SCAN domain-containing protein 5A OS=Homo sapiens GN=ZSCAN5A PE=2 SV=1 - [ZSA5A_HUMAN]	61.09	1	1	23	64	496	55.8298	8.36768
	1151	O60499	Syntaxin-10 OS=Homo sapiens GN=STX10 PE=1 SV=1 - [STX10_HUMAN]	61.04	3	1	13	68	249	28.0963	4.89404
	1152	P08476	Inhibin beta A chain OS=Homo sapiens GN=INHBA PE=1 SV=2 - [INHBA_HUMAN]	61.03	1	1	21	128	426	47.412	8.03076
	1153	Q9P2D7	Dynein heavy chain 1, axonemal OS=Homo sapiens GN=DNAH1 PE=2 SV=4 - [DYH1_HUMAN]	61.02	4	2	194	567	4330	493.637	5.93506
	1154	P13637-3	Isoform 3 of Sodium/potassium-transporting ATPase subunit alpha-3 OS=Homo sapiens GN=ATP1A3 - [AT1A3_HUMAN]	61.01	5	1	54	397	1026	112.987	5.37646
	1155	Q9BT22	Chitobiosyldiphosphodolichol beta-mannosyltransferase OS=Homo sapiens GN=ALG1 PE=1 SV=2 - [ALG1_HUMAN]	60.99	1	1	19	71	464	52.4839	7.2251
	1156	Q9BZ29-4	Isoform 4 of Dedicator of cytokinesis protein 9 OS=Homo sapiens GN=DOCK9 - [DOCK9_HUMAN]	60.97	4	1	106	280	2093	238.693	7.62061
	1157	P45974-2	Isoform Short of Ubiquitin carboxyl-terminal hydrolase 5 OS=Homo sapiens GN=USP5 - [UBP5_HUMAN]	60.96	2	8	39	192	835	93.2484	5.08447
	1158	Q86UP0-2	Isoform 2 of Cadherin-24 OS=Homo sapiens GN=CDH24 - [CAD24_HUMAN]	60.95	2	1	27	70	781	83.7241	4.77979
	1159	P09131-2	Isoform 2 of P3 protein OS=Homo sapiens GN=SLC10A3 - [P3_HUMAN]	60.94	2	2	17	69	448	47.5177	7.72314
	1160	P60763	Ras-related C3 botulinum toxin substrate 3 OS=Homo sapiens GN=RAC3 PE=1 SV=1 - [RAC3_HUMAN]	60.94	4	1	14	163	192	21.3651	8.14795
	1161	P12694	2-oxoisovalerate dehydrogenase subunit alpha, mitochondrial OS=Homo sapiens GN=BCKDHA PE=1 SV=2 - [ODBA_HUMAN]	60.9	1	1	21	73	445	50.4392	8.26514
	1162	O75962	Triple functional domain protein OS=Homo sapiens GN=TRIO PE=1 SV=2 - [TRIO_HUMAN]	60.9	4	1	128	449	3097	346.683	6.3667
	1163	Q15573	TATA box-binding protein-associated factor RNA polymerase I subunit A OS=Homo sapiens GN=TAF1A PE=1 SV=1 - [TAF1A_HUMAN]	60.89	1	1	22	61	450	52.6419	9.1001
	1164	Q14155-3	Isoform 3 of Rho guanine nucleotide exchange factor 7 OS=Homo sapiens GN=ARHGEF7 - [ARHG7_HUMAN]	60.87	6	1	33	83	782	87.7151	7.07861
	1165	P62495	Eukaryotic peptide chain release factor subunit 1 OS=Homo sapiens GN=ETF1 PE=1 SV=3 - [ERF1_HUMAN]	60.87	1	2	23	53	437	49.0002	5.70654
	1166	P52926-4	Isoform 4 of High mobility group protein HMGI-C OS=Homo sapiens GN=HMGA2 - [HMGA2_HUMAN]	60.87	6	1	7	27	92	10.0573	11.8833
	1167	O75665	Oral-facial-digital syndrome 1 protein OS=Homo sapiens GN=OFD1 PE=1 SV=1 - [OFD1_HUMAN]	60.87	3	3	61	214	1012	116.599	6.1001
	1168	Q8TBF5-2	Isoform 2 of Phosphatidylinositol-glycan biosynthesis class X protein OS=Homo sapiens GN=PIGX - [PIGX_HUMAN]	60.87	2	1	12	25	276	30.9539	6.90283
	1169	Q99460	26S proteasome non-ATPase regulatory subunit 1 OS=Homo sapiens GN=PSMD1 PE=1 SV=2 - [PSMD1_HUMAN]	60.86	2	3	49	155	953	105.769	5.38916
	1170	O43837-2	Isoform A of Isocitrate dehydrogenase [NAD] subunit beta, mitochondrial OS=Homo sapiens GN=IDH3B - [IDH3B_HUMAN]	60.84	2	1	18	101	383	41.8603	7.59131
	1171	Q9Y2K3	Myosin-15 OS=Homo sapiens GN=MYH15 PE=1 SV=5 - [MYH15_HUMAN]	60.84	1	1	108	324	1946	224.479	5.84619
	1172	P12955-2	Isoform 2 of Xaa-Pro dipeptidase OS=Homo sapiens GN=PEPD - [PEPD_HUMAN]	60.84	1	1	19	54	452	49.6584	5.90967
	1173	P46781	40S ribosomal protein S9 OS=Homo sapiens GN=RPS9 PE=1 SV=3 - [RS9_HUMAN]	60.82	1	7	15	126	194	22.5776	10.6528
	1174	Q5EBL8-2	Isoform 2 of PDZ domain-containing protein 11 OS=Homo sapiens GN=PDZD11 - [PDZ11_HUMAN]	60.82	1	1	5	9	171	19.4801	7.6499
	1175	O75312	Zinc finger protein ZPR1 OS=Homo sapiens GN=ZNF259 PE=1 SV=1 - [ZPR1_HUMAN]	60.78	1	1	21	84	459	50.893	4.729
	1176	Q9HCR9-2	Isoform 2 of Dual 3',5'-cyclic-AMP and -GMP phosphodiesterase 11A OS=Homo sapiens GN=PDE11A - [PDE11_HUMAN]	60.76	3	1	32	99	683	77.9967	6.58057
	1177	P55196-5	Isoform 5 of Afadin OS=Homo sapiens GN=MLLT4 - [AFAD_HUMAN]	60.74	6	1	81	297	1834	207.659	6.39209
	1178	P21817	Ryanodine receptor 1 OS=Homo sapiens GN=RYR1 PE=1 SV=3 - [RYR1_HUMAN]	60.74	3	6	234	882	5038	564.815	5.30029
	1179	P32019	Type II inositol 1,4,5-trisphosphate 5-phosphatase OS=Homo sapiens GN=INPP5B PE=1 SV=4 - [I5P2_HUMAN]	60.73	4	2	42	137	993	112.78	5.56689
	1180	O95817	BAG family molecular chaperone regulator 3 OS=Homo sapiens GN=BAG3 PE=1 SV=3 - [BAG3_HUMAN]	60.7	1	1	23	43	575	61.5569	6.94678
	1181	Q9UI09	NADH dehydrogenase [ubiquinone] 1 alpha subcomplex subunit 12 OS=Homo sapiens GN=NDUFA12 PE=1 SV=1 - [NDUAC_HUMAN]	60.69	1	1	8	23	145	17.1036	9.62744
	1182	Q92499	ATP-dependent RNA helicase DDX1 OS=Homo sapiens GN=DDX1 PE=1 SV=2 - [DDX1_HUMAN]	60.68	1	1	39	91	740	82.3798	7.2251
	1183	O43570-2	Isoform 2 of Carbonic anhydrase 12 OS=Homo sapiens GN=CA12 - [CAH12_HUMAN]	60.64	2	3	15	59	343	38.3835	7.2251
	1184	A1L170-2	Isoform 2 of Uncharacterized protein C1orf226 OS=Homo sapiens GN=C1orf226 - [CA226_HUMAN]	60.63	2	1	15	55	315	33.6711	5.68115
	1185	Q9BWV2	Spermatogenesis-associated protein 9 OS=Homo sapiens GN=SPATA9 PE=2 SV=2 - [SPAT9_HUMAN]	60.63	2	1	14	63	254	28.7224	9.48096
	1186	P53999	Activated RNA polymerase II transcriptional coactivator p15 OS=Homo sapiens GN=SUB1 PE=1 SV=3 - [TCP4_HUMAN]	60.63	1	2	10	27	127	14.3864	9.59814
	1187	Q5JST6	EF-hand domain-containing family member C2 OS=Homo sapiens GN=EFHC2 PE=1 SV=2 - [EFHC2_HUMAN]	60.61	1	1	39	112	749	87.341	7.37158
	1188	Q9NSD9	Phenylalanine--tRNA ligase beta subunit OS=Homo sapiens GN=FARSB PE=1 SV=3 - [SYFB_HUMAN]	60.61	1	1	31	51	589	66.0735	6.84424
	1189	Q9UKS6	Protein kinase C and casein kinase substrate in neurons protein 3 OS=Homo sapiens GN=PACSIN3 PE=1 SV=2 - [PACN3_HUMAN]	60.61	1	3	15	51	424	48.4568	6.17627
	1190	P22102	Trifunctional purine biosynthetic protein adenosine-3 OS=Homo sapiens GN=GART PE=1 SV=1 - [PUR2_HUMAN]	60.59	2	5	42	161	1010	107.699	6.69775
	1191	O14763-2	Isoform Short of Tumor necrosis factor receptor superfamily member 10B OS=Homo sapiens GN=TNFRSF10B - [TR10B_HUMAN]	60.58	2	2	18	55	411	45.0544	5.65576
	1192	P48637	Glutathione synthetase OS=Homo sapiens GN=GSS PE=1 SV=1 - [GSHB_HUMAN]	60.55	2	3	24	53	474	52.3523	5.92236
	1193	P52179	Myomesin-1 OS=Homo sapiens GN=MYOM1 PE=1 SV=2 - [MYOM1_HUMAN]	60.53	2	2	78	232	1685	187.509	6.93213
	1194	P55345	Protein arginine N-methyltransferase 2 OS=Homo sapiens GN=PRMT2 PE=1 SV=1 - [ANM2_HUMAN]	60.51	3	1	17	49	433	49.0103	5.17334
	1195	Q96PU5	E3 ubiquitin-protein ligase NEDD4-like OS=Homo sapiens GN=NEDD4L PE=1 SV=2 - [NED4L_HUMAN]	60.51	12	2	48	131	975	111.862	5.8208
	1196	P15884-11	Isoform 11 of Transcription factor 4 OS=Homo sapiens GN=TCF4 - [ITF2_HUMAN]	60.5	2	1	22	50	600	64.5624	8.07471
	1197	Q96EY1-2	Isoform 2 of DnaJ homolog subfamily A member 3, mitochondrial OS=Homo sapiens GN=DNAJA3 - [DNJA3_HUMAN]	60.49	2	1	20	56	453	49.5802	9.39307
	1198	Q9H9B1	Histone-lysine N-methyltransferase EHMT1 OS=Homo sapiens GN=EHMT1 PE=1 SV=4 - [EHMT1_HUMAN]	60.48	1	1	52	153	1298	141.377	5.75732
	1199	Q02297	Pro-neuregulin-1, membrane-bound isoform OS=Homo sapiens GN=NRG1 PE=1 SV=3 - [NRG1_HUMAN]	60.47	7	1	26	66	640	70.3479	8.79248
	1200	P14616	Insulin receptor-related protein OS=Homo sapiens GN=INSRR PE=1 SV=2 - [INSRR_HUMAN]	60.45	1	1	52	108	1297	143.628	6.46826
	1201	Q8NF91	Nesprin-1 OS=Homo sapiens GN=SYNE1 PE=1 SV=4 - [SYNE1_HUMAN]	60.45	7	3	409	1101	8797	1010.46	5.52881
	1202	O60884	DnaJ homolog subfamily A member 2 OS=Homo sapiens GN=DNAJA2 PE=1 SV=1 - [DNJA2_HUMAN]	60.44	1	3	18	107	412	45.7166	6.48096
	1203	Q9NRG1	Phosphoribosyltransferase domain-containing protein 1 OS=Homo sapiens GN=PRTFDC1 PE=1 SV=1 - [PRDC1_HUMAN]	60.44	1	1	9	20	225	25.657	6.15088
	1204	O75934	Pre-mRNA-splicing factor SPF27 OS=Homo sapiens GN=BCAS2 PE=1 SV=1 - [SPF27_HUMAN]	60.44	1	1	8	12	225	26.115	5.65576
	1205	Q9Y618-3	Isoform 3 of Nuclear receptor corepressor 2 OS=Homo sapiens GN=NCOR2 - [NCOR2_HUMAN]	60.43	4	1	112	312	2517	273.72	7.59131
	1206	P20592	Interferon-induced GTP-binding protein Mx2 OS=Homo sapiens GN=MX2 PE=1 SV=1 - [MX2_HUMAN]	60.42	1	1	33	110	715	82.0367	8.76318
	1207	Q08378	Golgin subfamily A member 3 OS=Homo sapiens GN=GOLGA3 PE=1 SV=2 - [GOGA3_HUMAN]	60.41	3	2	80	283	1498	167.252	5.43994
	1208	Q15058	Kinesin-like protein KIF14 OS=Homo sapiens GN=KIF14 PE=1 SV=1 - [KIF14_HUMAN]	60.38	1	1	83	254	1648	186.375	7.91357
	1209	Q68DA7-5	Isoform 5 of Formin-1 OS=Homo sapiens GN=FMN1 - [FMN1_HUMAN]	60.37	2	1	57	154	1196	132.074	5.66846
	1210	P40121-2	Isoform 2 of Macrophage-capping protein OS=Homo sapiens GN=CAPG - [CAPG_HUMAN]	60.36	2	4	14	52	333	36.8337	7.1958
	1211	P20810-7	Isoform 7 of Calpastatin OS=Homo sapiens GN=CAST - [ICAL_HUMAN]	60.36	2	1	32	104	772	82.7203	5.2876
	1212	Q9H0B3-4	Isoform 4 of Uncharacterized protein KIAA1683 OS=Homo sapiens GN=KIAA1683 - [K1683_HUMAN]	60.35	3	1	67	352	1367	147.172	10.1694
	1213	Q9NPQ8-3	Isoform 3 of Synembryn-A OS=Homo sapiens GN=RIC8A - [RIC8A_HUMAN]	60.34	4	4	26	106	537	60.3338	5.32568
	1214	P22626	Heterogeneous nuclear ribonucleoproteins A2/B1 OS=Homo sapiens GN=HNRNPA2B1 PE=1 SV=2 - [ROA2_HUMAN]	60.34	2	3	18	46	353	37.4067	8.95361
	1215	Q92692-2	Isoform Alpha of Poliovirus receptor-related protein 2 OS=Homo sapiens GN=PVRL2 - [PVRL2_HUMAN]	60.33	2	4	18	67	479	51.3272	5.10986
	1216	P16070-7	Isoform 7 of CD44 antigen OS=Homo sapiens GN=CD44 - [CD44_HUMAN]	60.31	18	8	31	262	713	78.3971	5.43994
	1217	Q8NE18	Putative methyltransferase NSUN7 OS=Homo sapiens GN=NSUN7 PE=2 SV=4 - [NSUN7_HUMAN]	60.31	1	1	34	186	718	80.9884	8.74854
	1218	P13667	Protein disulfide-isomerase A4 OS=Homo sapiens GN=PDIA4 PE=1 SV=2 - [PDIA4_HUMAN]	60.31	1	8	40	181	645	72.887	5.07178
	1219	Q6PGP7	Tetratricopeptide repeat protein 37 OS=Homo sapiens GN=TTC37 PE=1 SV=1 - [TTC37_HUMAN]	60.29	1	1	73	223	1564	175.375	7.53271
	1220	Q9Y4E5-4	Isoform 3 of Zinc finger protein 451 OS=Homo sapiens GN=ZNF451 - [ZN451_HUMAN]	60.29	1	1	27	89	559	62.9813	5.66846
	1221	Q9ULI1	Leucine-rich repeat and WD repeat-containing protein KIAA1239 OS=Homo sapiens GN=KIAA1239 PE=2 SV=3 - [K1239_HUMAN]	60.28	1	1	76	187	1742	197.34	6.23975
	1222	Q9BQN1	Protein FAM83C OS=Homo sapiens GN=FAM83C PE=1 SV=3 - [FA83C_HUMAN]	60.24	1	1	36	102	747	81.0273	8.07471
	1223	Q9UPQ9	Trinucleotide repeat-containing gene 6B protein OS=Homo sapiens GN=TNRC6B PE=1 SV=4 - [TNR6B_HUMAN]	60.23	2	1	78	235	1833	193.883	6.75635
	1224	Q9Y2X9	Zinc finger protein 281 OS=Homo sapiens GN=ZNF281 PE=1 SV=1 - [ZN281_HUMAN]	60.22	1	1	31	72	895	96.8547	8.48486
	1225	Q70CQ2	Ubiquitin carboxyl-terminal hydrolase 34 OS=Homo sapiens GN=USP34 PE=1 SV=2 - [UBP34_HUMAN]	60.21	3	2	135	508	3546	403.973	5.8208
	1226	Q6ZSJ9	Protein shisa-6 homolog OS=Homo sapiens GN=SHISA6 PE=2 SV=2 - [SHSA6_HUMAN]	60.2	3	1	23	57	500	55.7291	9.34912
	1227	Q96BY6	Dedicator of cytokinesis protein 10 OS=Homo sapiens GN=DOCK10 PE=1 SV=3 - [DOC10_HUMAN]	60.16	3	6	97	329	2186	249.373	7.13721
	1228	Q92620	Pre-mRNA-splicing factor ATP-dependent RNA helicase PRP16 OS=Homo sapiens GN=DHX38 PE=1 SV=2 - [PRP16_HUMAN]	60.15	1	1	63	247	1227	140.415	6.53662
	1229	Q02790	Peptidyl-prolyl cis-trans isomerase FKBP4 OS=Homo sapiens GN=FKBP4 PE=1 SV=3 - [FKBP4_HUMAN]	60.13	1	4	29	84	459	51.7721	5.42725
	1230	P19021	Peptidyl-glycine alpha-amidating monooxygenase OS=Homo sapiens GN=PAM PE=1 SV=2 - [AMD_HUMAN]	60.12	6	1	38	140	973	108.263	6.41748
	1231	Q03135	Caveolin-1 OS=Homo sapiens GN=CAV1 PE=1 SV=4 - [CAV1_HUMAN]	60.11	3	3	10	53	178	20.4585	6.02393
	1232	P43304	Glycerol-3-phosphate dehydrogenase, mitochondrial OS=Homo sapiens GN=GPD2 PE=1 SV=3 - [GPDM_HUMAN]	60.11	2	1	39	135	727	80.8016	7.69385
	1233	Q9NTJ4-2	Isoform 2 of Alpha-mannosidase 2C1 OS=Homo sapiens GN=MAN2C1 - [MA2C1_HUMAN]	60.08	4	1	39	133	1017	113.388	6.60986
	1234	Q8WUI4-8	Isoform 8 of Histone deacetylase 7 OS=Homo sapiens GN=HDAC7 - [HDAC7_HUMAN]	60.06	4	1	42	132	1014	108.869	8.51416
	1235	P40926	Malate dehydrogenase, mitochondrial OS=Homo sapiens GN=MDH2 PE=1 SV=3 - [MDHM_HUMAN]	60.06	1	6	18	88	338	35.4807	8.67529
	1236	P53677	AP-3 complex subunit mu-2 OS=Homo sapiens GN=AP3M2 PE=1 SV=1 - [AP3M2_HUMAN]	60.05	1	1	21	72	418	46.9474	7.56201
	1237	O00231-2	Isoform 2 of 26S proteasome non-ATPase regulatory subunit 11 OS=Homo sapiens GN=PSMD11 - [PSD11_HUMAN]	60.05	2	5	23	65	423	47.5051	6.48096
	1238	Q5TCX8	Mitogen-activated protein kinase kinase kinase MLK4 OS=Homo sapiens GN=MLK4 PE=1 SV=1 - [M3KL4_HUMAN]	60.04	2	1	39	110	1036	113.885	8.73389
	1239	Q969V3	Nicalin OS=Homo sapiens GN=NCLN PE=1 SV=2 - [NCLN_HUMAN]	60.04	1	1	20	54	563	62.9346	6.88818
	1240	Q86YP4-2	Isoform 2 of Transcriptional repressor p66-alpha OS=Homo sapiens GN=GATAD2A - [P66A_HUMAN]	60.03	2	1	32	127	608	65.185	9.80322
	1241	P02549	Spectrin alpha chain, erythrocytic 1 OS=Homo sapiens GN=SPTA1 PE=1 SV=5 - [SPTA1_HUMAN]	60.02	2	2	106	343	2419	279.842	5.04639
	1242	Q96C12	Armadillo repeat-containing protein 5 OS=Homo sapiens GN=ARMC5 PE=1 SV=2 - [ARMC5_HUMAN]	60	4	1	30	78	935	97.6202	7.10791
	1243	P22234	Multifunctional protein ADE2 OS=Homo sapiens GN=PAICS PE=1 SV=3 - [PUR6_HUMAN]	60	2	8	21	97	425	47.0491	7.2251
	1244	P20339	Ras-related protein Rab-5A OS=Homo sapiens GN=RAB5A PE=1 SV=2 - [RAB5A_HUMAN]	60	1	1	12	91	215	23.6438	8.14795
	1245	Q2TAA5	GDP-Man:Man(3)GlcNAc(2)-PP-Dol alpha-1,2-mannosyltransferase OS=Homo sapiens GN=ALG11 PE=1 SV=2 - [ALG11_HUMAN]	59.96	1	1	17	35	492	55.6149	8.48486
	1246	P12110	Collagen alpha-2(VI) chain OS=Homo sapiens GN=COL6A2 PE=1 SV=4 - [CO6A2_HUMAN]	59.96	3	26	56	778	1019	108.512	6.21436
	1247	Q9UQ16	Dynamin-3 OS=Homo sapiens GN=DNM3 PE=1 SV=4 - [DYN3_HUMAN]	59.95	14	1	38	158	869	97.685	8.35303
	1248	O43795	Unconventional myosin-Ib OS=Homo sapiens GN=MYO1B PE=1 SV=3 - [MYO1B_HUMAN]	59.95	9	10	64	179	1136	131.902	9.37842
	1249	Q8N7C3	Probable E3 ubiquitin-protein ligase TRIML2 OS=Homo sapiens GN=TRIML2 PE=2 SV=1 - [TRIMM_HUMAN]	59.95	1	1	22	56	387	43.9552	5.71924
	1250	Q9HC77	Centromere protein J OS=Homo sapiens GN=CENPJ PE=1 SV=2 - [CENPJ_HUMAN]	59.94	1	1	68	233	1338	152.906	6.60986
	1251	Q9H939-2	Isoform 2 of Proline-serine-threonine phosphatase-interacting protein 2 OS=Homo sapiens GN=PSTPIP2 - [PPIP2_HUMAN]	59.94	1	1	12	35	312	36.4225	8.70459
	1252	Q9ULT8	E3 ubiquitin-protein ligase HECTD1 OS=Homo sapiens GN=HECTD1 PE=1 SV=3 - [HECD1_HUMAN]	59.92	1	1	106	296	2610	289.203	5.35107
	1253	A6NNH2	Protein FAM90A27P OS=Homo sapiens GN=FAM90A27P PE=2 SV=2 - [F90AR_HUMAN]	59.91	1	1	23	42	459	49.6152	9.94971
	1254	Q96FC9	Probable ATP-dependent RNA helicase DDX11 OS=Homo sapiens GN=DDX11 PE=1 SV=1 - [DDX11_HUMAN]	59.9	5	1	48	174	970	108.244	7.31299
	1255	Q9ULW2	Frizzled-10 OS=Homo sapiens GN=FZD10 PE=2 SV=1 - [FZD10_HUMAN]	59.9	1	1	25	52	581	65.2918	8.47021
	1256	Q96MT8	Centrosomal protein of 63 kDa OS=Homo sapiens GN=CEP63 PE=1 SV=1 - [CEP63_HUMAN]	59.89	3	1	33	104	703	81.2932	6.12549
	1257	P55145	Mesencephalic astrocyte-derived neurotrophic factor OS=Homo sapiens GN=MANF PE=1 SV=3 - [MANF_HUMAN]	59.89	1	1	9	24	182	20.6868	8.68994
	1258	P15144	Aminopeptidase N OS=Homo sapiens GN=ANPEP PE=1 SV=4 - [AMPN_HUMAN]	59.88	1	2	40	84	967	109.471	5.47803
	1259	Q8NBP0	Tetratricopeptide repeat protein 13 OS=Homo sapiens GN=TTC13 PE=2 SV=3 - [TTC13_HUMAN]	59.88	2	1	42	133	860	96.7514	7.00537
	1260	Q02978	Mitochondrial 2-oxoglutarate/malate carrier protein OS=Homo sapiens GN=SLC25A11 PE=1 SV=3 - [M2OM_HUMAN]	59.87	2	1	12	18	314	34.0399	9.90576
	1261	Q9H252	Potassium voltage-gated channel subfamily H member 6 OS=Homo sapiens GN=KCNH6 PE=1 SV=1 - [KCNH6_HUMAN]	59.86	3	1	35	87	994	109.855	7.00537
	1262	P29474	Nitric oxide synthase, endothelial OS=Homo sapiens GN=NOS3 PE=1 SV=3 - [NOS3_HUMAN]	59.85	3	2	51	207	1203	133.205	7.26904
	1263	Q14669-3	Isoform 3 of E3 ubiquitin-protein ligase TRIP12 OS=Homo sapiens GN=TRIP12 - [TRIPC_HUMAN]	59.85	4	1	95	243	2040	225.379	8.68994
	1264	Q14573	Inositol 1,4,5-trisphosphate receptor type 3 OS=Homo sapiens GN=ITPR3 PE=1 SV=2 - [ITPR3_HUMAN]	59.83	1	2	128	425	2671	303.912	6.48096
	1265	P08237-3	Isoform 3 of 6-phosphofructokinase, muscle type OS=Homo sapiens GN=PFKM - [K6PF_HUMAN]	59.81	3	1	35	192	851	93.1945	7.97217
	1266	B7ZAQ6	Golgi pH regulator A OS=Homo sapiens GN=GPR89A PE=1 SV=2 - [GPHRA_HUMAN]	59.78	1	1	22	62	455	52.8819	9.27588
	1267	Q9Y2M2	Protein SSUH2 homolog OS=Homo sapiens GN=SSUH2 PE=1 SV=1 - [SSUH2_HUMAN]	59.77	1	1	17	45	353	39.819	8.98291
	1268	P35367	Histamine H1 receptor OS=Homo sapiens GN=HRH1 PE=1 SV=1 - [HRH1_HUMAN]	59.75	1	1	17	59	487	55.7476	9.21729
	1269	Q05195	Max dimerization protein 1 OS=Homo sapiens GN=MXD1 PE=1 SV=1 - [MAD1_HUMAN]	59.73	2	1	10	121	221	25.2388	8.52881
	1270	Q15111	Inactive phospholipase C-like protein 1 OS=Homo sapiens GN=PLCL1 PE=1 SV=3 - [PLCL1_HUMAN]	59.73	2	1	54	217	1095	122.649	5.61768
	1271	Q9H254	Spectrin beta chain, non-erythrocytic 4 OS=Homo sapiens GN=SPTBN4 PE=1 SV=2 - [SPTN4_HUMAN]	59.71	5	1	122	473	2564	288.808	6.01123
	1272	A6NMZ7	Collagen alpha-6(VI) chain OS=Homo sapiens GN=COL6A6 PE=1 SV=2 - [CO6A6_HUMAN]	59.7	2	1	94	290	2263	247.019	6.88818
	1273	Q6YHU6	Thyroid adenoma-associated protein OS=Homo sapiens GN=THADA PE=1 SV=1 - [THADA_HUMAN]	59.7	3	1	76	215	1953	219.465	6.06201
	1274	Q5H9R7	Serine/threonine-protein phosphatase 6 regulatory subunit 3 OS=Homo sapiens GN=PPP6R3 PE=1 SV=2 - [PP6R3_HUMAN]	59.68	6	1	29	133	873	97.6076	4.60205
	1275	P55263-3	Isoform 3 of Adenosine kinase OS=Homo sapiens GN=ADK - [ADK_HUMAN]	59.67	4	1	12	34	305	34.0624	6.72705
	1276	O75747	Phosphatidylinositol 4-phosphate 3-kinase C2 domain-containing subunit gamma OS=Homo sapiens GN=PIK3C2G PE=1 SV=3 - [P3C2G_HUMAN]	59.65	1	1	55	259	1445	165.609	6.93213
	1277	Q15435-2	Isoform 2 of Protein phosphatase 1 regulatory subunit 7 OS=Homo sapiens GN=PPP1R7 - [PP1R7_HUMAN]	59.62	2	1	15	63	317	36.8144	5.19873
	1278	Q8N9R6	CMT1A duplicated region transcript 4 protein OS=Homo sapiens GN=CDRT4 PE=2 SV=2 - [CDRT4_HUMAN]	59.6	1	1	6	38	151	17.503	10.0376
	1279	A8MW99	Meiosis-specific protein MEI4-like OS=Homo sapiens GN=MEI4 PE=3 SV=1 - [MEI4L_HUMAN]	59.59	1	1	14	43	386	44.1556	6.16357
	1280	Q15813	Tubulin-specific chaperone E OS=Homo sapiens GN=TBCE PE=1 SV=1 - [TBCE_HUMAN]	59.58	4	1	24	63	527	59.309	6.75635
	1281	Q9NUQ9	Protein FAM49B OS=Homo sapiens GN=FAM49B PE=1 SV=1 - [FA49B_HUMAN]	59.57	1	2	13	46	324	36.7246	6.06201
	1282	Q5SQI0-3	Isoform 3 of Alpha-tubulin N-acetyltransferase OS=Homo sapiens GN=ATAT1 - [ATAT_HUMAN]	59.55	3	1	17	35	398	44.431	9.75928
	1283	Q5VTB9	E3 ubiquitin-protein ligase RNF220 OS=Homo sapiens GN=RNF220 PE=1 SV=1 - [RN220_HUMAN]	59.54	1	1	25	82	566	62.7255	6.03662
	1284	A0AVI2	Fer-1-like protein 5 OS=Homo sapiens GN=FER1L5 PE=2 SV=2 - [FR1L5_HUMAN]	59.53	2	1	97	328	2093	241.808	7.95752
	1285	Q9NZ20	Group 3 secretory phospholipase A2 OS=Homo sapiens GN=PLA2G3 PE=1 SV=2 - [PA2G3_HUMAN]	59.53	1	1	24	90	509	57.1304	9.0708
	1286	Q8IZV5	Retinol dehydrogenase 10 OS=Homo sapiens GN=RDH10 PE=1 SV=1 - [RDH10_HUMAN]	59.53	1	1	17	40	341	38.0624	7.40088
	1287	P26010	Integrin beta-7 OS=Homo sapiens GN=ITGB7 PE=1 SV=1 - [ITB7_HUMAN]	59.52	2	1	31	73	798	86.8468	6.03662
	1288	Q8NCN5	Pyruvate dehydrogenase phosphatase regulatory subunit, mitochondrial OS=Homo sapiens GN=PDPR PE=1 SV=2 - [PDPR_HUMAN]	59.5	1	1	45	167	879	99.3006	6.354
	1289	Q6NZ67	Mitotic-spindle organizing protein 2B OS=Homo sapiens GN=MZT2B PE=1 SV=1 - [MZT2B_HUMAN]	59.49	1	1	8	36	158	16.2156	10.1548
	1290	Q9NRW3	DNA dC->dU-editing enzyme APOBEC-3C OS=Homo sapiens GN=APOBEC3C PE=1 SV=2 - [ABC3C_HUMAN]	59.47	1	1	10	31	190	22.811	7.59131
	1291	Q5T0W9	Protein FAM83B OS=Homo sapiens GN=FAM83B PE=1 SV=1 - [FA83B_HUMAN]	59.45	1	1	44	138	1011	114.729	8.96826
	1292	Q8IYT4-2	Isoform 2 of Katanin p60 ATPase-containing subunit A-like 2 OS=Homo sapiens GN=KATNAL2 - [KATL2_HUMAN]	59.44	2	1	24	75	466	52.7482	8.32373
	1293	P13591	Neural cell adhesion molecule 1 OS=Homo sapiens GN=NCAM1 PE=1 SV=3 - [NCAM1_HUMAN]	59.44	6	2	35	74	858	94.5152	4.86865
	1294	Q86VP6	Cullin-associated NEDD8-dissociated protein 1 OS=Homo sapiens GN=CAND1 PE=1 SV=2 - [CAND1_HUMAN]	59.43	3	14	55	224	1230	136.289	5.78271
	1295	Q8NE63	Homeodomain-interacting protein kinase 4 OS=Homo sapiens GN=HIPK4 PE=2 SV=1 - [HIPK4_HUMAN]	59.42	1	1	28	83	616	69.381	6.65381
	1296	Q13402-5	Isoform 5 of Unconventional myosin-VIIa OS=Homo sapiens GN=MYO7A - [MYO7A_HUMAN]	59.42	7	3	93	254	2092	240.488	8.76318
	1297	O00159-3	Isoform 3 of Unconventional myosin-Ic OS=Homo sapiens GN=MYO1C - [MYO1C_HUMAN]	59.39	3	38	66	441	1044	119.554	9.45166
	1298	A1L1A6	Immunoglobulin superfamily member 23 OS=Homo sapiens GN=IGSF23 PE=2 SV=2 - [IGS23_HUMAN]	59.38	1	1	8	31	192	20.5776	6.58057
	1299	P40925-3	Isoform 3 of Malate dehydrogenase, cytoplasmic OS=Homo sapiens GN=MDH1 - [MDHC_HUMAN]	59.38	3	5	15	72	352	38.6031	7.7085
	1300	Q6PEZ8	Podocan-like protein 1 OS=Homo sapiens GN=PODNL1 PE=2 SV=2 - [PONL1_HUMAN]	59.38	2	1	18	50	512	56.5043	9.84717
	1301	Q12789-3	Isoform 2 of General transcription factor 3C polypeptide 1 OS=Homo sapiens GN=GTF3C1 - [TF3C1_HUMAN]	59.36	2	1	91	217	2084	236.129	7.51807
	1302	Q9P2D0	Inhibitor of Bruton tyrosine kinase OS=Homo sapiens GN=IBTK PE=1 SV=3 - [IBTK_HUMAN]	59.35	2	1	59	137	1353	150.432	7.7085
	1303	Q9H4L5-3	Isoform 1c of Oxysterol-binding protein-related protein 3 OS=Homo sapiens GN=OSBPL3 - [OSBL3_HUMAN]	59.34	8	1	39	112	851	97.2641	6.91748
	1304	Q8TE59	A disintegrin and metalloproteinase with thrombospondin motifs 19 OS=Homo sapiens GN=ADAMTS19 PE=2 SV=2 - [ATS19_HUMAN]	59.32	1	1	56	146	1207	133.96	7.56201
	1305	Q03060-32	Isoform 29 of cAMP-responsive element modulator OS=Homo sapiens GN=CREM - [CREM_HUMAN]	59.32	28	1	9	43	236	26.2524	8.39697
	1306	O75334-3	Isoform 3 of Liprin-alpha-2 OS=Homo sapiens GN=PPFIA2 - [LIPA2_HUMAN]	59.31	8	1	53	176	1251	142.514	6.11279
	1307	Q00975	Voltage-dependent N-type calcium channel subunit alpha-1B OS=Homo sapiens GN=CACNA1B PE=1 SV=1 - [CAC1B_HUMAN]	59.3	2	2	111	355	2339	262.329	8.51416
	1308	Q92800	Histone-lysine N-methyltransferase EZH1 OS=Homo sapiens GN=EZH1 PE=1 SV=2 - [EZH1_HUMAN]	59.3	3	1	29	61	747	85.2156	7.72314
	1309	O43286	Beta-1,4-galactosyltransferase 5 OS=Homo sapiens GN=B4GALT5 PE=2 SV=1 - [B4GT5_HUMAN]	59.28	3	1	20	54	388	45.0897	8.14795
	1310	Q6P158	Putative ATP-dependent RNA helicase DHX57 OS=Homo sapiens GN=DHX57 PE=1 SV=2 - [DHX57_HUMAN]	59.24	1	1	55	149	1386	155.507	7.7085
	1311	Q8WUT9	Solute carrier family 25 member 43 OS=Homo sapiens GN=SLC25A43 PE=2 SV=2 - [S2543_HUMAN]	59.24	2	1	13	71	341	37.694	9.89111
	1312	Q15121	Astrocytic phosphoprotein PEA-15 OS=Homo sapiens GN=PEA15 PE=1 SV=2 - [PEA15_HUMAN]	59.23	1	3	8	35	130	15.0308	5.021
	1313	P20700	Lamin-B1 OS=Homo sapiens GN=LMNB1 PE=1 SV=2 - [LMNB1_HUMAN]	59.22	2	2	33	126	586	66.3676	5.16064
	1314	Q9BWG4	Single-stranded DNA-binding protein 4 OS=Homo sapiens GN=SSBP4 PE=1 SV=1 - [SSBP4_HUMAN]	59.22	1	1	16	68	385	39.3625	6.80029
	1315	Q96PB7	Noelin-3 OS=Homo sapiens GN=OLFM3 PE=2 SV=1 - [NOE3_HUMAN]	59.21	4	1	21	62	478	54.8945	8.14795
	1316	Q9NRF9	DNA polymerase epsilon subunit 3 OS=Homo sapiens GN=POLE3 PE=1 SV=1 - [DPOE3_HUMAN]	59.18	1	1	9	88	147	16.8493	4.7417
	1317	Q9NY57	Serine/threonine-protein kinase 32B OS=Homo sapiens GN=STK32B PE=2 SV=1 - [ST32B_HUMAN]	59.18	2	1	15	42	414	47.852	7.72314
	1318	O95248-4	Isoform 4 of Myotubularin-related protein 5 OS=Homo sapiens GN=SBF1 - [MTMR5_HUMAN]	59.17	2	1	79	278	1893	210.916	7.10791
	1319	Q9HBG4	V-type proton ATPase 116 kDa subunit a isoform 4 OS=Homo sapiens GN=ATP6V0A4 PE=1 SV=2 - [VPP4_HUMAN]	59.17	1	1	32	93	840	96.323	6.1001
	1320	Q14571	Inositol 1,4,5-trisphosphate receptor type 2 OS=Homo sapiens GN=ITPR2 PE=1 SV=2 - [ITPR2_HUMAN]	59.16	1	2	128	362	2701	307.867	6.43018
	1321	Q9UBC5	Unconventional myosin-Ia OS=Homo sapiens GN=MYO1A PE=1 SV=1 - [MYO1A_HUMAN]	59.16	1	1	52	169	1043	118.326	9.30518
	1322	Q96PF1	Protein-glutamine gamma-glutamyltransferase Z OS=Homo sapiens GN=TGM7 PE=2 SV=1 - [TGM7_HUMAN]	59.15	1	1	27	66	710	79.8906	7.00537
	1323	Q9Y2U5	Mitogen-activated protein kinase kinase kinase 2 OS=Homo sapiens GN=MAP3K2 PE=1 SV=2 - [M3K2_HUMAN]	59.13	1	1	29	78	619	69.6972	8.00146
	1324	Q9Y6M7-7	Isoform 7 of Sodium bicarbonate cotransporter 3 OS=Homo sapiens GN=SLC4A7 - [S4A7_HUMAN]	59.09	14	6	58	176	1259	140.677	6.62451
	1325	Q9UKX3	Myosin-13 OS=Homo sapiens GN=MYH13 PE=1 SV=2 - [MYH13_HUMAN]	59.08	8	1	103	328	1938	223.465	5.68115
	1326	P21399	Cytoplasmic aconitate hydratase OS=Homo sapiens GN=ACO1 PE=1 SV=3 - [ACOC_HUMAN]	59.06	1	3	39	116	889	98.3366	6.68311
	1327	O75976	Carboxypeptidase D OS=Homo sapiens GN=CPD PE=1 SV=2 - [CBPD_HUMAN]	59.06	2	1	60	161	1380	152.835	6.04932
	1328	A4D161	Protein FAM221A OS=Homo sapiens GN=FAM221A PE=2 SV=1 - [F221A_HUMAN]	59.06	1	1	15	130	298	33.061	6.7417
	1329	Q96JB1-2	Isoform 2 of Dynein heavy chain 8, axonemal OS=Homo sapiens GN=DNAH8 - [DYH8_HUMAN]	59.05	2	1	205	568	4454	510.122	6.29053
	1330	P43362	Melanoma-associated antigen 9 OS=Homo sapiens GN=MAGEA9 PE=2 SV=1 - [MAGA9_HUMAN]	59.05	3	1	11	27	315	35.066	4.52588
	1331	P16885	1-phosphatidylinositol 4,5-bisphosphate phosphodiesterase gamma-2 OS=Homo sapiens GN=PLCG2 PE=1 SV=4 - [PLCG2_HUMAN]	59.05	1	1	60	251	1265	147.776	6.63916
	1332	Q6ZRS4-4	Isoform 4 of Coiled-coil domain-containing protein 129 OS=Homo sapiens GN=CCDC129 - [CC129_HUMAN]	59.04	3	1	41	224	1062	117.641	5.38916
	1333	Q8NCH0	Carbohydrate sulfotransferase 14 OS=Homo sapiens GN=CHST14 PE=1 SV=2 - [CHSTE_HUMAN]	59.04	1	1	21	83	376	42.9694	9.48096
	1334	Q07157	Tight junction protein ZO-1 OS=Homo sapiens GN=TJP1 PE=1 SV=3 - [ZO1_HUMAN]	59.04	2	2	73	171	1748	195.34	6.69775
	1335	Q49AJ0	Protein FAM135B OS=Homo sapiens GN=FAM135B PE=2 SV=2 - [F135B_HUMAN]	59.03	4	1	54	141	1406	155.672	5.85889
	1336	Q9P2B7	UPF0501 protein KIAA1430 OS=Homo sapiens GN=KIAA1430 PE=1 SV=2 - [K1430_HUMAN]	59.02	1	1	26	83	532	59.4389	9.05615
	1337	Q99576-4	Isoform 3 of TSC22 domain family protein 3 OS=Homo sapiens GN=TSC22D3 - [T22D3_HUMAN]	59.02	1	1	7	34	122	13.2778	4.76709
	1338	Q4G0T1	Putative scavenger receptor cysteine-rich domain-containing protein LOC619207 OS=Homo sapiens PE=5 SV=2 - [SRCRM_HUMAN]	59.01	1	1	41	91	1027	108.541	6.15088
	1339	Q92562	Polyphosphoinositide phosphatase OS=Homo sapiens GN=FIG4 PE=1 SV=1 - [FIG4_HUMAN]	58.99	1	1	35	79	907	103.569	6.91748
	1340	Q9Y265	RuvB-like 1 OS=Homo sapiens GN=RUVBL1 PE=1 SV=1 - [RUVB1_HUMAN]	58.99	2	6	25	106	456	50.1963	6.41748
	1341	P43353	Aldehyde dehydrogenase family 3 member B1 OS=Homo sapiens GN=ALDH3B1 PE=1 SV=1 - [AL3B1_HUMAN]	58.97	2	1	17	56	468	51.8066	7.62061
	1342	Q04446	1,4-alpha-glucan-branching enzyme OS=Homo sapiens GN=GBE1 PE=1 SV=3 - [GLGB_HUMAN]	58.97	1	2	32	78	702	80.4226	6.31592
	1343	Q9BSK1	Zinc finger protein 577 OS=Homo sapiens GN=ZNF577 PE=2 SV=3 - [ZN577_HUMAN]	58.97	2	1	22	68	485	54.9035	9.23193
	1344	Q6P4A8	Phospholipase B-like 1 OS=Homo sapiens GN=PLBD1 PE=1 SV=2 - [PLBL1_HUMAN]	58.95	1	1	23	77	553	63.2142	9.05615
	1345	P42224	Signal transducer and activator of transcription 1-alpha/beta OS=Homo sapiens GN=STAT1 PE=1 SV=2 - [STAT1_HUMAN]	58.93	2	2	38	113	750	87.2795	6.04932
	1346	Q4VX62	Putative uncharacterized protein C6orf99 OS=Homo sapiens GN=C6orf99 PE=4 SV=1 - [CF099_HUMAN]	58.91	1	1	12	20	202	22.7513	8.20654
	1347	P48995-2	Isoform Short of Short transient receptor potential channel 1 OS=Homo sapiens GN=TRPC1 - [TRPC1_HUMAN]	58.89	2	1	35	94	759	87.5598	8.04541
	1348	P47989	Xanthine dehydrogenase/oxidase OS=Homo sapiens GN=XDH PE=1 SV=4 - [XDH_HUMAN]	58.89	1	1	56	171	1333	146.33	7.66455
	1349	P21941	Cartilage matrix protein OS=Homo sapiens GN=MATN1 PE=1 SV=1 - [MATN1_HUMAN]	58.87	1	1	22	156	496	53.6666	7.69385
	1350	Q2M3V2	Ankyrin repeat domain-containing protein SOWAHA OS=Homo sapiens GN=SOWAHA PE=1 SV=3 - [SWAHA_HUMAN]	58.83	1	1	20	108	549	57.4074	10.1841
	1351	Q8TBZ2	MYCBP-associated protein OS=Homo sapiens GN=MYCBPAP PE=1 SV=2 - [MYBPP_HUMAN]	58.82	1	1	44	123	947	108.085	7.48877
	1352	O60518	Ran-binding protein 6 OS=Homo sapiens GN=RANBP6 PE=1 SV=2 - [RNBP6_HUMAN]	58.82	1	1	48	139	1105	124.633	5.0083
	1353	Q9NVM1	Protein eva-1 homolog B OS=Homo sapiens GN=EVA1B PE=1 SV=1 - [EVA1B_HUMAN]	58.79	1	1	6	9	165	18.3622	4.729
	1354	P07093	Glia-derived nexin OS=Homo sapiens GN=SERPINE2 PE=1 SV=1 - [GDN_HUMAN]	58.79	3	1	14	31	398	43.9742	9.29053
	1355	P53004	Biliverdin reductase A OS=Homo sapiens GN=BLVRA PE=1 SV=2 - [BIEA_HUMAN]	58.78	1	2	14	57	296	33.4073	6.44287
	1356	Q99988	Growth/differentiation factor 15 OS=Homo sapiens GN=GDF15 PE=1 SV=3 - [GDF15_HUMAN]	58.77	1	1	12	38	308	34.1188	9.65674
	1357	P54296	Myomesin-2 OS=Homo sapiens GN=MYOM2 PE=1 SV=2 - [MYOM2_HUMAN]	58.77	1	1	68	192	1465	164.792	6.18896
	1358	Q9NUM4	Transmembrane protein 106B OS=Homo sapiens GN=TMEM106B PE=1 SV=2 - [T106B_HUMAN]	58.76	1	1	12	26	274	31.1076	6.99072
	1359	Q92729-4	Isoform 4 of Receptor-type tyrosine-protein phosphatase U OS=Homo sapiens GN=PTPRU - [PTPRU_HUMAN]	58.75	1	1	56	194	1440	161.545	6.94678
	1360	Q93034	Cullin-5 OS=Homo sapiens GN=CUL5 PE=1 SV=4 - [CUL5_HUMAN]	58.72	1	2	36	73	780	90.8974	7.94287
	1361	O00421-2	Isoform 2 of C-C chemokine receptor-like 2 OS=Homo sapiens GN=CCRL2 - [CCRL2_HUMAN]	58.71	1	1	12	43	356	40.9252	8.19189
	1362	P0CG39	POTE ankyrin domain family member J OS=Homo sapiens GN=POTEJ PE=3 SV=1 - [POTEJ_HUMAN]	58.67	1	2	53	499	1038	117.315	5.97314
	1363	O95140	Mitofusin-2 OS=Homo sapiens GN=MFN2 PE=1 SV=3 - [MFN2_HUMAN]	58.65	1	2	36	109	757	86.3468	6.97607
	1364	Q96Q15	Serine/threonine-protein kinase SMG1 OS=Homo sapiens GN=SMG1 PE=1 SV=3 - [SMG1_HUMAN]	58.65	4	1	161	467	3661	410.241	6.45557
	1365	Q9Y4G8	Rap guanine nucleotide exchange factor 2 OS=Homo sapiens GN=RAPGEF2 PE=1 SV=1 - [RPGF2_HUMAN]	58.64	1	1	69	177	1499	167.313	6.66846
	1366	Q13045	Protein flightless-1 homolog OS=Homo sapiens GN=FLII PE=1 SV=2 - [FLII_HUMAN]	58.63	3	2	57	159	1269	144.66	6.04932
	1367	P46019	Phosphorylase b kinase regulatory subunit alpha, liver isoform OS=Homo sapiens GN=PHKA2 PE=1 SV=1 - [KPB2_HUMAN]	58.62	1	1	45	187	1235	138.32	6.44287
	1368	Q8TEJ3	SH3 domain-containing RING finger protein 3 OS=Homo sapiens GN=SH3RF3 PE=1 SV=2 - [SH3R3_HUMAN]	58.62	1	1	34	74	882	92.7182	8.83643
	1369	P35241-5	Isoform 5 of Radixin OS=Homo sapiens GN=RDX - [RADI_HUMAN]	58.61	5	5	38	241	604	71.0046	6.7124
	1370	P41226	Ubiquitin-like modifier-activating enzyme 7 OS=Homo sapiens GN=UBA7 PE=1 SV=2 - [UBA7_HUMAN]	58.6	1	1	36	119	1012	111.624	6.03662
	1371	Q96MY7-2	Isoform 2 of Protein FAM161B OS=Homo sapiens GN=FAM161B - [F161B_HUMAN]	58.59	2	1	36	80	710	80.6103	9.40771
	1372	P32970	CD70 antigen OS=Homo sapiens GN=CD70 PE=1 SV=2 - [CD70_HUMAN]	58.55	1	3	7	53	193	21.1049	8.52881
	1373	P08134	Rho-related GTP-binding protein RhoC OS=Homo sapiens GN=RHOC PE=1 SV=1 - [RHOC_HUMAN]	58.55	1	2	12	216	193	21.9923	6.58057
	1374	P05108	Cholesterol side-chain cleavage enzyme, mitochondrial OS=Homo sapiens GN=CYP11A1 PE=1 SV=2 - [CP11A_HUMAN]	58.54	2	1	25	199	521	60.0641	8.83643
	1375	P60900	Proteasome subunit alpha type-6 OS=Homo sapiens GN=PSMA6 PE=1 SV=1 - [PSA6_HUMAN]	58.54	1	3	12	55	246	27.3818	6.75635
	1376	Q8N8B7-2	Isoform 2 of Transcription elongation factor A N-terminal and central domain-containing protein OS=Homo sapiens GN=TCEANC - [TEANC_HUMAN]	58.53	2	1	18	37	381	43.2578	8.86572
	1377	Q504Q3-2	Isoform 2 of PAB-dependent poly(A)-specific ribonuclease subunit 2 OS=Homo sapiens GN=PAN2 - [PAN2_HUMAN]	58.51	3	1	48	144	1198	134.922	5.94775
	1378	Q8N5A5-2	Isoform 2 of Zinc finger CCCH-type with G patch domain-containing protein OS=Homo sapiens GN=ZGPAT - [ZGPAT_HUMAN]	58.51	3	1	20	55	511	55.4658	5.5542
	1379	Q9H5I5-2	Isoform 2 of Piezo-type mechanosensitive ion channel component 2 OS=Homo sapiens GN=PIEZO2 - [PIEZ2_HUMAN]	58.5	4	2	118	385	2689	310.873	5.98584
	1380	O15438-4	Isoform 4 of Canalicular multispecific organic anion transporter 2 OS=Homo sapiens GN=ABCC3 - [MRP3_HUMAN]	58.49	4	1	57	159	1578	174.795	7.63525
	1381	Q15746-6	Isoform Del-1790 of Myosin light chain kinase, smooth muscle OS=Homo sapiens GN=MYLK - [MYLK_HUMAN]	58.49	7	2	90	259	1913	210.454	6.18896
	1382	P16435	NADPH--cytochrome P450 reductase OS=Homo sapiens GN=POR PE=1 SV=2 - [NCPR_HUMAN]	58.49	1	1	33	137	677	76.6413	5.57959
	1383	Q6UX72	UDP-GlcNAc:betaGal beta-1,3-N-acetylglucosaminyltransferase 9 OS=Homo sapiens GN=B3GNT9 PE=2 SV=1 - [B3GN9_HUMAN]	58.46	1	1	17	50	402	43.7238	9.17334
	1384	O15067	Phosphoribosylformylglycinamidine synthase OS=Homo sapiens GN=PFAS PE=1 SV=4 - [PUR4_HUMAN]	58.45	1	2	53	185	1338	144.643	5.75732
	1385	Q9Y2I2	Netrin-G1 OS=Homo sapiens GN=NTNG1 PE=1 SV=3 - [NTNG1_HUMAN]	58.44	6	1	22	43	539	60.5006	6.26514
	1386	O75531	Barrier-to-autointegration factor OS=Homo sapiens GN=BANF1 PE=1 SV=1 - [BAF_HUMAN]	58.43	1	3	4	69	89	10.052	6.0874
	1387	Q14139-2	Isoform 2 of Ubiquitin conjugation factor E4 A OS=Homo sapiens GN=UBE4A - [UBE4A_HUMAN]	58.43	2	2	44	178	1073	123.442	5.23682
	1388	Q15303-4	Isoform JM-B CYT-2 of Receptor tyrosine-protein kinase erbB-4 OS=Homo sapiens GN=ERBB4 - [ERBB4_HUMAN]	58.42	4	1	52	190	1282	143.875	6.23975
	1389	Q68CK6	Acyl-coenzyme A synthetase ACSM2B, mitochondrial OS=Homo sapiens GN=ACSM2B PE=1 SV=2 - [ACS2B_HUMAN]	58.41	1	1	27	98	577	64.2299	8.25049
	1390	Q96LP2	Protein FAM81B OS=Homo sapiens GN=FAM81B PE=2 SV=3 - [FA81B_HUMAN]	58.41	1	1	21	48	452	52.0001	9.1001
	1391	Q15233	Non-POU domain-containing octamer-binding protein OS=Homo sapiens GN=NONO PE=1 SV=4 - [NONO_HUMAN]	58.39	2	1	22	232	471	54.1973	8.95361
	1392	P57679	Ellis-van Creveld syndrome protein OS=Homo sapiens GN=EVC PE=1 SV=1 - [EVC_HUMAN]	58.37	1	1	46	158	992	111.92	6.72705
	1393	Q8N371-3	Isoform 3 of Lysine-specific demethylase 8 OS=Homo sapiens GN=KDM8 - [KDM8_HUMAN]	58.37	2	1	20	112	454	50.8197	5.70654
	1394	P49591	Serine--tRNA ligase, cytoplasmic OS=Homo sapiens GN=SARS PE=1 SV=3 - [SYSC_HUMAN]	58.37	1	3	22	76	514	58.7401	6.43018
	1395	Q8NDH2	Coiled-coil domain-containing protein 168 OS=Homo sapiens GN=CCDC168 PE=2 SV=2 - [CC168_HUMAN]	58.36	1	2	122	329	2452	277.778	9.30518
	1396	Q9ULK5	Vang-like protein 2 OS=Homo sapiens GN=VANGL2 PE=1 SV=2 - [VANG2_HUMAN]	58.35	1	1	22	45	521	59.6772	9.21729
	1397	Q96T51	RUN and FYVE domain-containing protein 1 OS=Homo sapiens GN=RUFY1 PE=1 SV=2 - [RUFY1_HUMAN]	58.33	2	1	39	170	708	79.7673	5.74463
	1398	P49454	Centromere protein F OS=Homo sapiens GN=CENPF PE=1 SV=2 - [CENPF_HUMAN]	58.32	1	2	171	512	3210	367.537	5.07178
	1399	P55060-3	Isoform 3 of Exportin-2 OS=Homo sapiens GN=CSE1L - [XPO2_HUMAN]	58.31	3	2	37	103	945	107.709	5.8208
	1400	Q15173-2	Isoform Beta-2 of Serine/threonine-protein phosphatase 2A 56 kDa regulatory subunit beta isoform OS=Homo sapiens GN=PPP2R5B - [2A5B_HUMAN]	58.3	2	1	21	70	494	57.2578	6.59521
	1401	Q6PJE2	POM121 and ZP3 fusion protein OS=Homo sapiens GN=POMZP3 PE=2 SV=4 - [POZP3_HUMAN]	58.29	1	1	7	37	187	20.6072	7.18115
	1402	Q8WV44	E3 ubiquitin-protein ligase TRIM41 OS=Homo sapiens GN=TRIM41 PE=1 SV=3 - [TRI41_HUMAN]	58.25	3	1	30	100	630	71.6247	5.05908
	1403	Q16881	Thioredoxin reductase 1, cytoplasmic OS=Homo sapiens GN=TXNRD1 PE=1 SV=3 - [TRXR1_HUMAN]	58.24	6	3	26	69	649	70.8622	7.38623
	1404	P26006	Integrin alpha-3 OS=Homo sapiens GN=ITGA3 PE=1 SV=5 - [ITA3_HUMAN]	58.23	2	18	50	626	1051	116.538	6.771
	1405	Q9P2K8	Eukaryotic translation initiation factor 2-alpha kinase 4 OS=Homo sapiens GN=EIF2AK4 PE=1 SV=3 - [E2AK4_HUMAN]	58.22	3	1	60	238	1649	186.794	6.27783
	1406	Q99798	Aconitate hydratase, mitochondrial OS=Homo sapiens GN=ACO2 PE=1 SV=2 - [ACON_HUMAN]	58.21	1	1	32	94	780	85.3719	7.60596
	1407	P24539	ATP synthase F(0) complex subunit B1, mitochondrial OS=Homo sapiens GN=ATP5F1 PE=1 SV=2 - [AT5F1_HUMAN]	58.2	1	1	13	20	256	28.8903	9.36377
	1408	Q75QN2	Integrator complex subunit 8 OS=Homo sapiens GN=INTS8 PE=1 SV=1 - [INT8_HUMAN]	58.19	2	1	45	185	995	113.016	7.04932
	1409	Q9UPN3	Microtubule-actin cross-linking factor 1, isoforms 1/2/3/5 OS=Homo sapiens GN=MACF1 PE=1 SV=4 - [MACF1_HUMAN]	58.18	5	2	362	952	7388	837.787	5.38916
	1410	P46783	40S ribosomal protein S10 OS=Homo sapiens GN=RPS10 PE=1 SV=1 - [RS10_HUMAN]	58.18	1	3	9	90	165	18.8859	10.1548
	1411	Q8N5V2	Ephexin-1 OS=Homo sapiens GN=NGEF PE=2 SV=2 - [NGEF_HUMAN]	58.17	3	1	34	122	710	82.4447	5.56689
	1412	O14559	Rho GTPase-activating protein 33 OS=Homo sapiens GN=ARHGAP33 PE=1 SV=2 - [RHG33_HUMAN]	58.12	3	1	50	131	1287	137.128	8.74854
	1413	Q2LD37-4	Isoform 4 of Uncharacterized protein KIAA1109 OS=Homo sapiens GN=KIAA1109 - [K1109_HUMAN]	58.11	6	1	200	562	5004	555.005	6.58057
	1414	P51805	Plexin-A3 OS=Homo sapiens GN=PLXNA3 PE=1 SV=2 - [PLXA3_HUMAN]	58.1	1	1	77	187	1871	207.57	7.31299
	1415	O75643	U5 small nuclear ribonucleoprotein 200 kDa helicase OS=Homo sapiens GN=SNRNP200 PE=1 SV=2 - [U520_HUMAN]	58.1	1	1	95	275	2136	244.353	6.06201
	1416	Q16531	DNA damage-binding protein 1 OS=Homo sapiens GN=DDB1 PE=1 SV=1 - [DDB1_HUMAN]	58.07	1	1	43	126	1140	126.887	5.26221
	1417	Q7Z7G8-2	Isoform 2 of Vacuolar protein sorting-associated protein 13B OS=Homo sapiens GN=VPS13B - [VP13B_HUMAN]	58.07	6	1	158	430	3997	445.704	6.45557
	1418	Q13905	Rap guanine nucleotide exchange factor 1 OS=Homo sapiens GN=RAPGEF1 PE=1 SV=3 - [RPGF1_HUMAN]	58.03	3	1	43	176	1077	120.472	5.92236
	1419	Q9UHD2	Serine/threonine-protein kinase TBK1 OS=Homo sapiens GN=TBK1 PE=1 SV=1 - [TBK1_HUMAN]	58.02	1	1	35	106	729	83.5888	6.78564
	1420	Q7Z7A1-5	Isoform 5 of Centriolin OS=Homo sapiens GN=CNTRL - [CNTRL_HUMAN]	58	3	1	120	401	2319	268.075	5.5542
	1421	Q15005	Signal peptidase complex subunit 2 OS=Homo sapiens GN=SPCS2 PE=1 SV=3 - [SPCS2_HUMAN]	57.96	1	1	13	69	226	24.9867	8.47021
	1422	P36543	V-type proton ATPase subunit E 1 OS=Homo sapiens GN=ATP6V1E1 PE=1 SV=1 - [VATE1_HUMAN]	57.96	2	1	15	42	226	26.1288	8.00146
	1423	O43581-2	Isoform 2 of Synaptotagmin-7 OS=Homo sapiens GN=SYT7 - [SYT7_HUMAN]	57.95	2	1	21	58	478	52.7875	9.39307
	1424	Q4ZG55	Protein GREB1 OS=Homo sapiens GN=GREB1 PE=2 SV=1 - [GREB1_HUMAN]	57.93	1	1	74	136	1949	216.33	6.94678
	1425	Q6ZWE6-3	Isoform 3 of Pleckstrin homology domain-containing family M member 3 OS=Homo sapiens GN=PLEKHM3 - [PKHM3_HUMAN]	57.93	3	2	25	98	523	59.5499	6.53662
	1426	Q9BYC5	Alpha-(1,6)-fucosyltransferase OS=Homo sapiens GN=FUT8 PE=1 SV=2 - [FUT8_HUMAN]	57.91	2	1	19	62	575	66.474	7.66455
	1427	Q6VN20	Ran-binding protein 10 OS=Homo sapiens GN=RANBP10 PE=1 SV=1 - [RBP10_HUMAN]	57.9	1	1	24	81	620	67.2143	6.771
	1428	Q9H8M9	Protein eva-1 homolog A OS=Homo sapiens GN=EVA1A PE=2 SV=1 - [EVA1A_HUMAN]	57.89	1	1	6	31	152	17.4588	6.93213
	1429	Q9UGI6	Small conductance calcium-activated potassium channel protein 3 OS=Homo sapiens GN=KCNN3 PE=2 SV=1 - [KCNN3_HUMAN]	57.88	1	1	25	89	736	81.9741	8.95361
	1430	Q14980	Nuclear mitotic apparatus protein 1 OS=Homo sapiens GN=NUMA1 PE=1 SV=2 - [NUMA1_HUMAN]	57.87	3	1	108	358	2115	238.115	5.78271
	1431	P0C7U0	Protein ELFN1 OS=Homo sapiens GN=ELFN1 PE=1 SV=2 - [ELFN1_HUMAN]	57.85	1	1	32	78	828	90.42	8.36768
	1432	O75116	Rho-associated protein kinase 2 OS=Homo sapiens GN=ROCK2 PE=1 SV=4 - [ROCK2_HUMAN]	57.85	1	2	74	253	1388	160.799	6.02393
	1433	P26373	60S ribosomal protein L13 OS=Homo sapiens GN=RPL13 PE=1 SV=4 - [RL13_HUMAN]	57.82	2	4	14	110	211	24.2465	11.6489
	1434	P84550	SKI family transcriptional corepressor 1 OS=Homo sapiens GN=SKOR1 PE=1 SV=1 - [SKOR1_HUMAN]	57.82	3	1	41	107	965	99.7683	6.53662
	1435	Q8N8J6-2	Isoform 2 of Zinc finger protein 615 OS=Homo sapiens GN=ZNF615 - [ZN615_HUMAN]	57.82	4	1	33	132	742	84.5776	9.14404
	1436	O75326	Semaphorin-7A OS=Homo sapiens GN=SEMA7A PE=1 SV=1 - [SEM7A_HUMAN]	57.81	2	1	30	91	666	74.7762	7.63525
	1437	P07942	Laminin subunit beta-1 OS=Homo sapiens GN=LAMB1 PE=1 SV=2 - [LAMB1_HUMAN]	57.78	1	5	70	222	1786	197.909	4.94482
	1438	P62910	60S ribosomal protein L32 OS=Homo sapiens GN=RPL32 PE=1 SV=2 - [RL32_HUMAN]	57.78	1	1	9	24	135	15.8498	11.3267
	1439	Q9H069-2	Isoform 2 of Leucine-rich repeat-containing protein 48 OS=Homo sapiens GN=LRRC48 - [LRC48_HUMAN]	57.77	2	1	19	64	457	53.1707	4.71631
	1440	O43681	ATPase ASNA1 OS=Homo sapiens GN=ASNA1 PE=1 SV=2 - [ASNA_HUMAN]	57.76	1	1	13	82	348	38.7674	4.90674
	1441	Q9H8M7	Protein FAM188A OS=Homo sapiens GN=FAM188A PE=1 SV=1 - [F188A_HUMAN]	57.75	1	1	17	53	445	49.6925	4.76709
	1442	Q6AWC2	Protein WWC2 OS=Homo sapiens GN=WWC2 PE=1 SV=2 - [WWC2_HUMAN]	57.72	6	1	61	146	1192	133.809	5.52881
	1443	P00746	Complement factor D OS=Homo sapiens GN=CFD PE=1 SV=5 - [CFAD_HUMAN]	57.71	1	1	9	67	253	27.0159	7.7085
	1444	A8MVX0-2	Isoform 2 of Rho guanine nucleotide exchange factor 33 OS=Homo sapiens GN=ARHGEF33 - [ARG33_HUMAN]	57.7	2	2	40	115	870	97.4631	6.81494
	1445	Q6TFL3-3	Isoform 2 of Coiled-coil domain-containing protein 171 OS=Homo sapiens GN=CCDC171 - [CC171_HUMAN]	57.69	3	1	74	260	1229	142.186	6.78564
	1446	Q2M1Z3	Rho GTPase-activating protein 31 OS=Homo sapiens GN=ARHGAP31 PE=1 SV=2 - [RHG31_HUMAN]	57.69	1	1	54	168	1444	156.888	5.75732
	1447	P46098-3	Isoform 3 of 5-hydroxytryptamine receptor 3A OS=Homo sapiens GN=HTR3A - [5HT3A_HUMAN]	57.67	5	1	17	38	463	53.729	7.89893
	1448	Q8NEN0	Armadillo repeat-containing protein 2 OS=Homo sapiens GN=ARMC2 PE=2 SV=4 - [ARMC2_HUMAN]	57.67	1	1	38	83	867	96.8054	8.22119
	1449	Q9Y6A1-2	Isoform 2 of Protein O-mannosyl-transferase 1 OS=Homo sapiens GN=POMT1 - [POMT1_HUMAN]	57.66	4	1	26	68	725	82.5137	8.51416
	1450	P59510	A disintegrin and metalloproteinase with thrombospondin motifs 20 OS=Homo sapiens GN=ADAMTS20 PE=2 SV=2 - [ATS20_HUMAN]	57.64	2	1	76	235	1910	214.58	7.21045
	1451	Q9NWQ8	Phosphoprotein associated with glycosphingolipid-enriched microdomains 1 OS=Homo sapiens GN=PAG1 PE=1 SV=2 - [PHAG1_HUMAN]	57.64	1	1	18	45	432	46.9515	4.65283
	1452	P07947	Tyrosine-protein kinase Yes OS=Homo sapiens GN=YES1 PE=1 SV=3 - [YES_HUMAN]	57.64	80	5	32	143	543	60.7625	6.7417
	1453	P29374-2	Isoform II of AT-rich interactive domain-containing protein 4A OS=Homo sapiens GN=ARID4A - [ARI4A_HUMAN]	57.61	3	1	52	125	1203	136.411	4.95752
	1454	Q8TD26	Chromodomain-helicase-DNA-binding protein 6 OS=Homo sapiens GN=CHD6 PE=1 SV=4 - [CHD6_HUMAN]	57.61	1	1	122	353	2715	305.22	6.26514
	1455	P60981	Destrin OS=Homo sapiens GN=DSTN PE=1 SV=3 - [DEST_HUMAN]	57.58	2	2	8	26	165	18.4935	7.85498
	1456	P49915	GMP synthase [glutamine-hydrolyzing] OS=Homo sapiens GN=GMPS PE=1 SV=1 - [GUAA_HUMAN]	57.58	1	2	29	61	693	76.667	6.87354
	1457	P42285	Superkiller viralicidic activity 2-like 2 OS=Homo sapiens GN=SKIV2L2 PE=1 SV=3 - [SK2L2_HUMAN]	57.58	1	1	50	152	1042	117.729	6.52197
	1458	Q9Y2P7	Zinc finger protein 256 OS=Homo sapiens GN=ZNF256 PE=1 SV=2 - [ZN256_HUMAN]	57.58	1	1	27	106	627	71.8246	8.80713
	1459	Q96Q42	Alsin OS=Homo sapiens GN=ALS2 PE=1 SV=2 - [ALS2_HUMAN]	57.57	1	1	65	193	1657	183.518	6.26514
	1460	Q562F6-2	Isoform 2 of Shugoshin-like 2 OS=Homo sapiens GN=SGOL2 - [SGOL2_HUMAN]	57.57	2	1	52	223	1261	144.092	7.6792
	1461	Q5T4S7-2	Isoform 2 of E3 ubiquitin-protein ligase UBR4 OS=Homo sapiens GN=UBR4 - [UBR4_HUMAN]	57.57	5	5	209	716	5204	575.592	6.01123
	1462	Q9BZX4	Ropporin-1B OS=Homo sapiens GN=ROPN1B PE=1 SV=1 - [ROP1B_HUMAN]	57.55	2	1	10	38	212	23.9483	5.14795
	1463	Q6XYQ8	Synaptotagmin-10 OS=Homo sapiens GN=SYT10 PE=2 SV=1 - [SYT10_HUMAN]	57.55	1	1	22	91	523	59.0891	7.63525
	1464	Q7Z392	Trafficking protein particle complex subunit 11 OS=Homo sapiens GN=TRAPPC11 PE=1 SV=2 - [TPC11_HUMAN]	57.55	3	1	44	108	1133	128.798	7.13721
	1465	Q9UNA0	A disintegrin and metalloproteinase with thrombospondin motifs 5 OS=Homo sapiens GN=ADAMTS5 PE=1 SV=2 - [ATS5_HUMAN]	57.53	1	1	36	74	930	101.653	8.85107
	1466	O95886	Disks large-associated protein 3 OS=Homo sapiens GN=DLGAP3 PE=1 SV=3 - [DLGP3_HUMAN]	57.51	1	2	39	227	979	105.975	8.76318
	1467	P22003	Bone morphogenetic protein 5 OS=Homo sapiens GN=BMP5 PE=2 SV=1 - [BMP5_HUMAN]	57.49	1	1	15	35	454	51.704	8.88037
	1468	Q6ZS86	Putative glycerol kinase 5 OS=Homo sapiens GN=GK5 PE=2 SV=2 - [GLPK5_HUMAN]	57.47	2	1	23	54	529	59.1178	6.90283
	1469	Q8NI35	InaD-like protein OS=Homo sapiens GN=INADL PE=1 SV=3 - [INADL_HUMAN]	57.47	4	1	78	232	1801	196.247	4.94482
	1470	Q0VDD8	Dynein heavy chain 14, axonemal OS=Homo sapiens GN=DNAH14 PE=2 SV=3 - [DYH14_HUMAN]	57.46	2	1	153	414	3507	399.64	6.93213
	1471	O15090	Zinc finger protein 536 OS=Homo sapiens GN=ZNF536 PE=1 SV=3 - [ZN536_HUMAN]	57.46	1	1	52	153	1300	141.328	7.26904
	1472	Q8N283	Ankyrin repeat domain-containing protein 35 OS=Homo sapiens GN=ANKRD35 PE=2 SV=2 - [ANR35_HUMAN]	57.44	1	1	51	137	1001	109.898	6.02393
	1473	P08567	Pleckstrin OS=Homo sapiens GN=PLEK PE=1 SV=3 - [PLEK_HUMAN]	57.43	1	1	17	42	350	40.0994	8.27979
	1474	Q99685	Monoglyceride lipase OS=Homo sapiens GN=MGLL PE=1 SV=2 - [MGLL_HUMAN]	57.43	2	2	13	27	303	33.2402	6.99072
	1475	P56199	Integrin alpha-1 OS=Homo sapiens GN=ITGA1 PE=1 SV=2 - [ITA1_HUMAN]	57.42	1	2	47	175	1179	130.765	6.29053
	1476	Q96SN8-3	Isoform 3 of CDK5 regulatory subunit-associated protein 2 OS=Homo sapiens GN=CDK5RAP2 - [CK5P2_HUMAN]	57.4	4	1	81	233	1852	210.341	5.61768
	1477	Q96HP0	Dedicator of cytokinesis protein 6 OS=Homo sapiens GN=DOCK6 PE=1 SV=3 - [DOCK6_HUMAN]	57.4	1	1	88	265	2047	229.414	6.7417
	1478	O94919	Endonuclease domain-containing 1 protein OS=Homo sapiens GN=ENDOD1 PE=1 SV=2 - [ENDD1_HUMAN]	57.4	1	1	22	77	500	54.9813	5.70654
	1479	O95521	PRAME family member 1 OS=Homo sapiens GN=PRAMEF1 PE=2 SV=2 - [PRAM1_HUMAN]	57.38	1	1	24	80	474	55.126	8.60205
	1480	Q6RFH5-2	Isoform 2 of WD repeat-containing protein 74 OS=Homo sapiens GN=WDR74 - [WDR74_HUMAN]	57.38	1	1	19	114	366	40.1825	8.38232
	1481	Q9BXL6	Caspase recruitment domain-containing protein 14 OS=Homo sapiens GN=CARD14 PE=1 SV=2 - [CAR14_HUMAN]	57.37	2	1	43	121	1004	113.198	5.92236
	1482	O75343	Guanylate cyclase soluble subunit beta-2 OS=Homo sapiens GN=GUCY1B2 PE=2 SV=2 - [GCYB2_HUMAN]	57.37	1	2	30	122	617	70.3222	8.63135
	1483	Q86YM7	Homer protein homolog 1 OS=Homo sapiens GN=HOMER1 PE=1 SV=2 - [HOME1_HUMAN]	57.34	2	1	17	40	354	40.2524	5.43994
	1484	Q7Z6J8	E3 ubiquitin-protein ligase E3D OS=Homo sapiens GN=UBE3D PE=1 SV=2 - [UBE3D_HUMAN]	57.33	1	1	15	50	389	43.6283	8.1333
	1485	Q9HCG1	Zinc finger protein 160 OS=Homo sapiens GN=ZNF160 PE=2 SV=3 - [ZN160_HUMAN]	57.33	1	1	32	72	818	94.0512	9.27588
	1486	Q8IY22	C-Maf-inducing protein OS=Homo sapiens GN=CMIP PE=1 SV=3 - [CMIP_HUMAN]	57.31	3	1	30	121	773	86.2751	6.69775
	1487	Q96RE7	Nucleus accumbens-associated protein 1 OS=Homo sapiens GN=NACC1 PE=1 SV=1 - [NACC1_HUMAN]	57.31	1	1	21	73	527	57.2218	5.74463
	1488	P22413	Ectonucleotide pyrophosphatase/phosphodiesterase family member 1 OS=Homo sapiens GN=ENPP1 PE=1 SV=2 - [ENPP1_HUMAN]	57.3	1	1	38	97	925	104.857	7.13721
	1489	Q13418	Integrin-linked protein kinase OS=Homo sapiens GN=ILK PE=1 SV=2 - [ILK_HUMAN]	57.3	1	1	26	69	452	51.3859	8.07471
	1490	O14771	Zinc finger protein 213 OS=Homo sapiens GN=ZNF213 PE=2 SV=2 - [ZN213_HUMAN]	57.3	1	1	17	51	459	51.2312	6.94678
	1491	Q8IVT2	Mitotic interactor and substrate of PLK1 OS=Homo sapiens GN=MISP PE=1 SV=1 - [MISP_HUMAN]	57.29	1	1	29	111	679	75.311	6.82959
	1492	O14917	Protocadherin-17 OS=Homo sapiens GN=PCDH17 PE=2 SV=2 - [PCD17_HUMAN]	57.29	2	2	48	211	1159	126.151	5.18604
	1493	Q8IZX4	Transcription initiation factor TFIID subunit 1-like OS=Homo sapiens GN=TAF1L PE=1 SV=1 - [TAF1L_HUMAN]	57.28	1	1	81	362	1826	207.171	5.40186
	1494	Q8NGX2	Olfactory receptor 2T35 OS=Homo sapiens GN=OR2T35 PE=2 SV=1 - [O2T35_HUMAN]	57.28	2	1	13	51	323	36.0768	8.73389
	1495	Q9NXL2-2	Isoform 2 of Rho guanine nucleotide exchange factor 38 OS=Homo sapiens GN=ARHGEF38 - [ARH38_HUMAN]	57.27	1	1	26	74	777	89.0212	6.25244
	1496	Q86V48	Leucine zipper protein 1 OS=Homo sapiens GN=LUZP1 PE=1 SV=2 - [LUZP1_HUMAN]	57.25	3	2	57	202	1076	120.202	8.49951
	1497	Q5VST9-6	Isoform 5 of Obscurin OS=Homo sapiens GN=OBSCN - [OBSCN_HUMAN]	57.24	5	1	334	898	8483	924.392	5.97314
	1498	P53794	Sodium/myo-inositol cotransporter OS=Homo sapiens GN=SLC5A3 PE=3 SV=2 - [SC5A3_HUMAN]	57.24	1	4	27	175	718	79.6413	7.26904
	1499	Q7Z6K1	THAP domain-containing protein 5 OS=Homo sapiens GN=THAP5 PE=1 SV=2 - [THAP5_HUMAN]	57.22	2	1	14	24	395	45.3879	6.7124
	1500	P01023	Alpha-2-macroglobulin OS=Homo sapiens GN=A2M PE=1 SV=3 - [A2MG_HUMAN]	57.19	2	1	53	136	1474	163.188	6.45557
	1501	P10515	Dihydrolipoyllysine-residue acetyltransferase component of pyruvate dehydrogenase complex, mitochondrial OS=Homo sapiens GN=DLAT PE=1 SV=3 - [ODP2_HUMAN]	57.19	1	1	29	109	647	68.9531	7.84033
	1502	P49023	Paxillin OS=Homo sapiens GN=PXN PE=1 SV=3 - [PAXI_HUMAN]	57.19	4	3	24	67	591	64.4639	6.18896
	1503	P36915	Guanine nucleotide-binding protein-like 1 OS=Homo sapiens GN=GNL1 PE=1 SV=2 - [GNL1_HUMAN]	57.17	2	1	25	228	607	68.6185	5.79541
	1504	Q12979	Active breakpoint cluster region-related protein OS=Homo sapiens GN=ABR PE=2 SV=2 - [ABR_HUMAN]	57.16	3	2	42	138	859	97.5362	6.55127
	1505	H7BZ55	Putative ciliary rootlet coiled-coil protein-like 3 protein OS=Homo sapiens PE=5 SV=2 - [CROL3_HUMAN]	57.15	1	1	110	306	2252	248.242	5.8335
	1506	P61769	Beta-2-microglobulin OS=Homo sapiens GN=B2M PE=1 SV=1 - [B2MG_HUMAN]	57.14	1	5	5	75	119	13.7059	6.52197
	1507	Q7LBC6	Lysine-specific demethylase 3B OS=Homo sapiens GN=KDM3B PE=1 SV=2 - [KDM3B_HUMAN]	57.13	3	1	67	211	1761	191.461	7.18115
	1508	Q5T7W0	Zinc finger protein 618 OS=Homo sapiens GN=ZNF618 PE=1 SV=1 - [ZN618_HUMAN]	57.13	3	1	40	106	954	104.889	7.09326
	1509	O95359	Transforming acidic coiled-coil-containing protein 2 OS=Homo sapiens GN=TACC2 PE=1 SV=3 - [TACC2_HUMAN]	57.09	6	2	111	261	2948	309.237	4.79248
	1510	Q8TEQ0	Sorting nexin-29 OS=Homo sapiens GN=SNX29 PE=1 SV=3 - [SNX29_HUMAN]	57.07	2	1	39	134	813	91.1971	6.21436
	1511	P15086	Carboxypeptidase B OS=Homo sapiens GN=CPB1 PE=1 SV=4 - [CBPB1_HUMAN]	57.07	1	1	19	38	417	47.3378	6.60986
	1512	Q7Z2Z2	Elongation factor Tu GTP-binding domain-containing protein 1 OS=Homo sapiens GN=EFTUD1 PE=1 SV=2 - [ETUD1_HUMAN]	57.05	2	1	40	121	1120	125.35	5.90967
	1513	P62750	60S ribosomal protein L23a OS=Homo sapiens GN=RPL23A PE=1 SV=1 - [RL23A_HUMAN]	57.05	1	2	11	53	156	17.6841	10.4478
	1514	Q96N16-2	Isoform 2 of Janus kinase and microtubule-interacting protein 1 OS=Homo sapiens GN=JAKMIP1 - [JKIP1_HUMAN]	57.04	4	1	45	169	831	97.3759	5.79541
	1515	Q53SF7-2	Isoform 2 of Cordon-bleu protein-like 1 OS=Homo sapiens GN=COBLL1 - [COBL1_HUMAN]	57.03	2	1	43	123	1166	127.64	6.94678
	1516	Q9P2D1	Chromodomain-helicase-DNA-binding protein 7 OS=Homo sapiens GN=CHD7 PE=1 SV=3 - [CHD7_HUMAN]	57.02	2	1	134	419	2997	335.717	6.34131
	1517	P23368	NAD-dependent malic enzyme, mitochondrial OS=Homo sapiens GN=ME2 PE=1 SV=1 - [MAOM_HUMAN]	57.02	2	1	18	96	584	65.4018	7.60596
	1518	Q9H1K0	Rabenosyn-5 OS=Homo sapiens GN=ZFYVE20 PE=1 SV=2 - [RBNS5_HUMAN]	57.02	1	1	34	128	784	88.8145	5.50342
	1519	Q9NYC9	Dynein heavy chain 9, axonemal OS=Homo sapiens GN=DNAH9 PE=1 SV=3 - [DYH9_HUMAN]	57	2	1	195	623	4486	511.551	5.90967
	1520	Q95604	HLA class I histocompatibility antigen, Cw-17 alpha chain OS=Homo sapiens GN=HLA-C PE=1 SV=1 - [1C17_HUMAN]	56.99	2	1	15	204	372	41.2126	6.80029
	1521	P12645	Bone morphogenetic protein 3 OS=Homo sapiens GN=BMP3 PE=1 SV=2 - [BMP3_HUMAN]	56.99	1	1	20	67	472	53.3386	9.5835
	1522	P05783	Keratin, type I cytoskeletal 18 OS=Homo sapiens GN=KRT18 PE=1 SV=2 - [K1C18_HUMAN]	56.98	1	1	19	93	430	48.0285	5.45264
	1523	Q15149	Plectin OS=Homo sapiens GN=PLEC PE=1 SV=3 - [PLEC_HUMAN]	56.98	9	2	245	667	4684	531.466	5.96045
	1524	Q9P270	SLAIN motif-containing protein 2 OS=Homo sapiens GN=SLAIN2 PE=1 SV=2 - [SLAI2_HUMAN]	56.97	1	1	25	66	581	62.5053	9.45166
	1525	Q92945	Far upstream element-binding protein 2 OS=Homo sapiens GN=KHSRP PE=1 SV=4 - [FUBP2_HUMAN]	56.96	1	1	33	119	711	73.07	7.29834
	1526	Q92616	Translational activator GCN1 OS=Homo sapiens GN=GCN1L1 PE=1 SV=6 - [GCN1L_HUMAN]	56.94	1	2	121	369	2671	292.572	7.47412
	1527	P62826	GTP-binding nuclear protein Ran OS=Homo sapiens GN=RAN PE=1 SV=3 - [RAN_HUMAN]	56.94	1	5	14	121	216	24.4076	7.48877
	1528	Q9Y210	Short transient receptor potential channel 6 OS=Homo sapiens GN=TRPC6 PE=1 SV=1 - [TRPC6_HUMAN]	56.93	3	1	35	155	931	106.258	6.66846
	1529	Q2TAL6	Brorin OS=Homo sapiens GN=VWC2 PE=2 SV=1 - [VWC2_HUMAN]	56.92	1	1	10	29	325	35.2585	5.37646
	1530	P51606	N-acylglucosamine 2-epimerase OS=Homo sapiens GN=RENBP PE=1 SV=2 - [RENBP_HUMAN]	56.91	1	1	19	53	427	48.799	6.3667
	1531	Q53EZ4	Centrosomal protein of 55 kDa OS=Homo sapiens GN=CEP55 PE=1 SV=3 - [CEP55_HUMAN]	56.9	2	3	23	62	464	54.1452	7.00537
	1532	P52292	Importin subunit alpha-1 OS=Homo sapiens GN=KPNA2 PE=1 SV=1 - [IMA1_HUMAN]	56.9	2	3	20	47	529	57.8259	5.40186
	1533	P80303	Nucleobindin-2 OS=Homo sapiens GN=NUCB2 PE=1 SV=2 - [NUCB2_HUMAN]	56.9	2	1	21	48	420	50.1643	5.12256
	1534	Q8N2B8	Putative uncharacterized protein FLJ33534 OS=Homo sapiens PE=2 SV=1 - [YB035_HUMAN]	56.9	2	1	6	29	174	19.067	11.5757
	1535	Q9Y6N5	Sulfide:quinone oxidoreductase, mitochondrial OS=Homo sapiens GN=SQRDL PE=1 SV=1 - [SQRD_HUMAN]	56.89	1	1	25	93	450	49.9289	9.11475
	1536	Q9Y678	Coatomer subunit gamma-1 OS=Homo sapiens GN=COPG1 PE=1 SV=1 - [COPG1_HUMAN]	56.86	2	1	41	149	874	97.6555	5.46533
	1537	Q96L50-2	Isoform 2 of Leucine-rich repeat protein 1 OS=Homo sapiens GN=LRR1 - [LLR1_HUMAN]	56.85	1	1	6	32	146	16.9529	9.51025
	1538	Q9C040	Tripartite motif-containing protein 2 OS=Homo sapiens GN=TRIM2 PE=1 SV=1 - [TRIM2_HUMAN]	56.85	2	1	33	115	744	81.4791	6.96143
	1539	O00151	PDZ and LIM domain protein 1 OS=Homo sapiens GN=PDLIM1 PE=1 SV=4 - [PDLI1_HUMAN]	56.84	1	1	12	24	329	36.049	7.02002
	1540	A0AVT1	Ubiquitin-like modifier-activating enzyme 6 OS=Homo sapiens GN=UBA6 PE=1 SV=1 - [UBA6_HUMAN]	56.84	4	6	44	132	1052	117.895	6.13818
	1541	Q9BQ04	RNA-binding protein 4B OS=Homo sapiens GN=RBM4B PE=1 SV=1 - [RBM4B_HUMAN]	56.82	5	1	19	103	359	40.1244	6.7417
	1542	P0DKB5	Trophoblast glycoprotein-like OS=Homo sapiens GN=TPBGL PE=4 SV=1 - [TPBGL_HUMAN]	56.81	1	1	17	62	382	40.3744	8.26514
	1543	Q8IY63	Angiomotin-like protein 1 OS=Homo sapiens GN=AMOTL1 PE=1 SV=1 - [AMOL1_HUMAN]	56.8	2	1	46	171	956	106.508	7.10791
	1544	A6NKD9	Coiled-coil domain-containing protein 85C OS=Homo sapiens GN=CCDC85C PE=1 SV=1 - [CC85C_HUMAN]	56.8	1	1	17	71	419	45.182	6.96143
	1545	P51511	Matrix metalloproteinase-15 OS=Homo sapiens GN=MMP15 PE=1 SV=1 - [MMP15_HUMAN]	56.8	1	1	24	68	669	75.7589	7.45947
	1546	Q9BV44	THUMP domain-containing protein 3 OS=Homo sapiens GN=THUMPD3 PE=1 SV=1 - [THUM3_HUMAN]	56.8	1	1	20	61	507	56.9668	6.3667
	1547	Q6ZVM7	TOM1-like protein 2 OS=Homo sapiens GN=TOM1L2 PE=1 SV=1 - [TM1L2_HUMAN]	56.8	1	1	24	114	507	55.5217	4.79248
	1548	Q9BUD6	Spondin-2 OS=Homo sapiens GN=SPON2 PE=1 SV=3 - [SPON2_HUMAN]	56.8	1	1	9	14	331	35.8238	5.51611
	1549	P23634-8	Isoform ZD of Plasma membrane calcium-transporting ATPase 4 OS=Homo sapiens GN=ATP2B4 - [AT2B4_HUMAN]	56.79	9	15	66	467	1229	136.497	6.39209
	1550	Q9UH99-2	Isoform 2 of SUN domain-containing protein 2 OS=Homo sapiens GN=SUN2 - [SUN2_HUMAN]	56.78	2	1	33	114	738	82.4516	6.46826
	1551	Q13277-2	Isoform B of Syntaxin-3 OS=Homo sapiens GN=STX3 - [STX3_HUMAN]	56.75	3	1	9	18	252	28.8422	5.22412
	1552	P42695	Condensin-2 complex subunit D3 OS=Homo sapiens GN=NCAPD3 PE=1 SV=2 - [CNDD3_HUMAN]	56.74	1	1	64	205	1498	168.783	7.50342
	1553	Q9P289	Serine/threonine-protein kinase MST4 OS=Homo sapiens GN=MST4 PE=1 SV=2 - [MST4_HUMAN]	56.73	4	1	22	73	416	46.4996	5.2876
	1554	Q86TU7	Histone-lysine N-methyltransferase setd3 OS=Homo sapiens GN=SETD3 PE=1 SV=1 - [SETD3_HUMAN]	56.73	1	1	26	60	594	67.2152	5.96045
	1555	O60423-1	Isoform 2 of Probable phospholipid-transporting ATPase IK OS=Homo sapiens GN=ATP8B3 - [AT8B3_HUMAN]	56.72	4	1	61	130	1310	147.936	7.75244
	1556	P04920-2	Isoform B1 of Anion exchange protein 2 OS=Homo sapiens GN=SLC4A2 - [B3A2_HUMAN]	56.72	3	4	44	146	1227	135.52	6.21436
	1557	Q53GL0	Pleckstrin homology domain-containing family O member 1 OS=Homo sapiens GN=PLEKHO1 PE=1 SV=2 - [PKHO1_HUMAN]	56.72	2	2	20	97	409	46.2087	8.82178
	1558	Q5R3I4	Tetratricopeptide repeat protein 38 OS=Homo sapiens GN=TTC38 PE=1 SV=1 - [TTC38_HUMAN]	56.72	1	1	18	73	469	52.7535	5.98584
	1559	Q86VD1	MORC family CW-type zinc finger protein 1 OS=Homo sapiens GN=MORC1 PE=2 SV=2 - [MORC1_HUMAN]	56.71	1	1	35	69	984	112.81	7.85498
	1560	Q03001	Dystonin OS=Homo sapiens GN=DST PE=1 SV=4 - [DYST_HUMAN]	56.7	1	1	321	966	7570	860.127	5.24951
	1561	Q9BZ95-4	Isoform 4 of Histone-lysine N-methyltransferase NSD3 OS=Homo sapiens GN=WHSC1L1 - [NSD3_HUMAN]	56.7	3	1	49	156	1374	154.42	8.23584
	1562	Q9Y5J5	Pleckstrin homology-like domain family A member 3 OS=Homo sapiens GN=PHLDA3 PE=1 SV=1 - [PHLA3_HUMAN]	56.69	1	3	9	22	127	13.8824	9.67139
	1563	Q8WZ42-12	Isoform 12 of Titin OS=Homo sapiens GN=TTN - [TITIN_HUMAN]	56.69	13	6	1523	4315	35991	3992.14	6.39209
	1564	Q8TE73	Dynein heavy chain 5, axonemal OS=Homo sapiens GN=DNAH5 PE=1 SV=3 - [DYH5_HUMAN]	56.68	1	1	185	510	4624	528.684	6.1001
	1565	P07814	Bifunctional glutamate/proline--tRNA ligase OS=Homo sapiens GN=EPRS PE=1 SV=5 - [SYEP_HUMAN]	56.68	1	3	72	172	1512	170.483	7.32764
	1566	P02768	Serum albumin OS=Homo sapiens GN=ALB PE=1 SV=2 - [ALBU_HUMAN]	56.65	2	6	25	342	609	69.3215	6.27783
	1567	P48426	Phosphatidylinositol 5-phosphate 4-kinase type-2 alpha OS=Homo sapiens GN=PIP4K2A PE=1 SV=2 - [PI42A_HUMAN]	56.65	1	2	23	72	406	46.1955	6.99072
	1568	Q8TF46	DIS3-like exonuclease 1 OS=Homo sapiens GN=DIS3L PE=1 SV=2 - [DI3L1_HUMAN]	56.64	2	1	45	118	1054	120.711	6.53662
	1569	Q9NPP4	NLR family CARD domain-containing protein 4 OS=Homo sapiens GN=NLRC4 PE=1 SV=2 - [NLRC4_HUMAN]	56.64	1	1	40	174	1024	116.085	6.771
	1570	Q6VAB6	Kinase suppressor of Ras 2 OS=Homo sapiens GN=KSR2 PE=1 SV=2 - [KSR2_HUMAN]	56.63	1	1	45	112	950	107.564	8.68994
	1571	Q5SNV9-2	Isoform 2 of Uncharacterized protein C1orf167 OS=Homo sapiens GN=C1orf167 - [CA167_HUMAN]	56.62	2	1	64	199	1473	162.895	10.7261
	1572	Q9UHD4	Cell death activator CIDE-B OS=Homo sapiens GN=CIDEB PE=1 SV=2 - [CIDEB_HUMAN]	56.62	1	1	11	58	219	24.6627	8.85107
	1573	Q9P2D8-3	Isoform 3 of Protein unc-79 homolog OS=Homo sapiens GN=UNC79 - [UNC79_HUMAN]	56.61	3	1	107	371	2657	297.378	6.30322
	1574	Q9NQX4	Unconventional myosin-Vc OS=Homo sapiens GN=MYO5C PE=1 SV=2 - [MYO5C_HUMAN]	56.6	1	1	78	263	1742	202.682	7.7085
	1575	Q02878	60S ribosomal protein L6 OS=Homo sapiens GN=RPL6 PE=1 SV=3 - [RL6_HUMAN]	56.6	1	7	20	121	288	32.7076	10.5796
	1576	Q86VV8	Rotatin OS=Homo sapiens GN=RTTN PE=1 SV=3 - [RTTN_HUMAN]	56.6	4	1	87	368	2226	248.47	6.69775
	1577	Q9Y5I1	Protocadherin alpha-11 OS=Homo sapiens GN=PCDHA11 PE=2 SV=1 - [PCDAB_HUMAN]	56.59	7	1	34	93	949	103.235	5.36377
	1578	Q9NQW6	Actin-binding protein anillin OS=Homo sapiens GN=ANLN PE=1 SV=2 - [ANLN_HUMAN]	56.58	1	1	50	127	1124	124.122	8.07471
	1579	P54098	DNA polymerase subunit gamma-1 OS=Homo sapiens GN=POLG PE=1 SV=1 - [DPOG1_HUMAN]	56.58	1	1	56	126	1239	139.473	6.90283
	1580	Q8WYP5-2	Isoform 2 of Protein ELYS OS=Homo sapiens GN=AHCTF1 - [ELYS_HUMAN]	56.58	3	1	92	252	2301	255.841	6.58057
	1581	A6NFC9	Putative olfactory receptor 2W5 OS=Homo sapiens GN=OR2W5 PE=5 SV=1 - [OR2W5_HUMAN]	56.56	1	1	10	18	320	35.5047	6.84424
	1582	Q63HN8-4	Isoform 2 of E3 ubiquitin-protein ligase RNF213 OS=Homo sapiens GN=RNF213 - [RN213_HUMAN]	56.56	3	1	232	618	5256	596.106	6.43018
	1583	Q9ULI4	Kinesin-like protein KIF26A OS=Homo sapiens GN=KIF26A PE=2 SV=3 - [KI26A_HUMAN]	56.54	1	1	73	259	1882	194.468	8.80713
	1584	Q9Y639	Neuroplastin OS=Homo sapiens GN=NPTN PE=1 SV=2 - [NPTN_HUMAN]	56.53	5	3	23	176	398	44.3595	7.98682
	1585	P55209	Nucleosome assembly protein 1-like 1 OS=Homo sapiens GN=NAP1L1 PE=1 SV=1 - [NP1L1_HUMAN]	56.52	1	2	17	84	391	45.3459	4.4624
	1586	Q9H9G7	Protein argonaute-3 OS=Homo sapiens GN=AGO3 PE=1 SV=2 - [AGO3_HUMAN]	56.51	1	1	36	99	860	97.298	9.11475
	1587	O14980	Exportin-1 OS=Homo sapiens GN=XPO1 PE=1 SV=1 - [XPO1_HUMAN]	56.49	1	2	44	140	1071	123.306	6.06201
	1588	Q86U86-8	Isoform 8 of Protein polybromo-1 OS=Homo sapiens GN=PBRM1 - [PB1_HUMAN]	56.48	9	1	88	341	1652	189.525	6.96143
	1589	Q68E01	Integrator complex subunit 3 OS=Homo sapiens GN=INTS3 PE=1 SV=1 - [INT3_HUMAN]	56.47	4	1	43	143	1043	117.994	5.79541
	1590	B5ME19	Eukaryotic translation initiation factor 3 subunit C-like protein OS=Homo sapiens GN=EIF3CL PE=2 SV=1 - [EIFCL_HUMAN]	56.46	2	9	42	192	914	105.407	5.64307
	1591	Q13555-6	Isoform 6 of Calcium/calmodulin-dependent protein kinase type II subunit gamma OS=Homo sapiens GN=CAMK2G - [KCC2G_HUMAN]	56.46	30	1	25	90	588	65.201	7.94287
	1592	O76003	Glutaredoxin-3 OS=Homo sapiens GN=GLRX3 PE=1 SV=2 - [GLRX3_HUMAN]	56.42	1	4	16	52	335	37.4082	5.38916
	1593	P06280	Alpha-galactosidase A OS=Homo sapiens GN=GLA PE=1 SV=1 - [AGAL_HUMAN]	56.41	1	1	25	213	429	48.7349	5.60498
	1594	O75417	DNA polymerase theta OS=Homo sapiens GN=POLQ PE=1 SV=2 - [DPOLQ_HUMAN]	56.41	2	2	111	278	2590	289.437	7.35693
	1595	P36776	Lon protease homolog, mitochondrial OS=Homo sapiens GN=LONP1 PE=1 SV=2 - [LONM_HUMAN]	56.41	1	1	41	160	959	106.422	6.39209
	1596	O15244	Solute carrier family 22 member 2 OS=Homo sapiens GN=SLC22A2 PE=1 SV=2 - [S22A2_HUMAN]	56.4	1	1	20	44	555	62.5395	8.36768
	1597	P17301	Integrin alpha-2 OS=Homo sapiens GN=ITGA2 PE=1 SV=1 - [ITA2_HUMAN]	56.39	1	23	51	356	1181	129.214	5.31299
	1598	Q9UPP2	IQ motif and SEC7 domain-containing protein 3 OS=Homo sapiens GN=IQSEC3 PE=2 SV=3 - [IQEC3_HUMAN]	56.35	1	1	45	123	1182	127.541	6.50732
	1599	P43121	Cell surface glycoprotein MUC18 OS=Homo sapiens GN=MCAM PE=1 SV=2 - [MUC18_HUMAN]	56.35	2	3	25	43	646	71.5626	5.75732
	1600	Q70EL1	Inactive ubiquitin carboxyl-terminal hydrolase 54 OS=Homo sapiens GN=USP54 PE=1 SV=4 - [UBP54_HUMAN]	56.35	5	1	66	190	1684	187.271	7.28369
	1601	P31751	RAC-beta serine/threonine-protein kinase OS=Homo sapiens GN=AKT2 PE=1 SV=2 - [AKT2_HUMAN]	56.34	7	1	22	100	481	55.7331	6.3667
	1602	P43003-2	Isoform 2 of Excitatory amino acid transporter 1 OS=Homo sapiens GN=SLC1A3 - [EAA1_HUMAN]	56.34	2	1	19	45	497	55.1133	9.01221
	1603	Q9H7R5-2	Isoform 2 of Zinc finger protein 665 OS=Homo sapiens GN=ZNF665 - [ZN665_HUMAN]	56.34	2	1	31	75	678	77.5899	9.1001
	1604	Q7Z713	Ankyrin repeat domain-containing protein 37 OS=Homo sapiens GN=ANKRD37 PE=2 SV=1 - [ANR37_HUMAN]	56.33	1	1	5	32	158	16.8614	6.16357
	1605	Q02880	DNA topoisomerase 2-beta OS=Homo sapiens GN=TOP2B PE=1 SV=3 - [TOP2B_HUMAN]	56.33	2	1	74	205	1626	183.152	8.00146
	1606	P49768	Presenilin-1 OS=Homo sapiens GN=PSEN1 PE=1 SV=1 - [PSN1_HUMAN]	56.32	3	2	18	47	467	52.6341	5.31299
	1607	Q6UXR6	Putative uncharacterized protein UNQ6494/PRO21346 OS=Homo sapiens GN=UNQ6494/PRO21346 PE=5 SV=1 - [YI004_HUMAN]	56.28	1	1	6	11	183	19.5175	6.65381
	1608	Q8N3D4	EH domain-binding protein 1-like protein 1 OS=Homo sapiens GN=EHBP1L1 PE=1 SV=2 - [EH1L1_HUMAN]	56.27	1	3	60	214	1523	161.756	4.83057
	1609	Q8IWE4	DCN1-like protein 3 OS=Homo sapiens GN=DCUN1D3 PE=1 SV=1 - [DCNL3_HUMAN]	56.25	1	4	16	69	304	34.2696	5.12256
	1610	P15153	Ras-related C3 botulinum toxin substrate 2 OS=Homo sapiens GN=RAC2 PE=1 SV=1 - [RAC2_HUMAN]	56.25	4	5	10	209	192	21.4151	7.60596
	1611	P04114	Apolipoprotein B-100 OS=Homo sapiens GN=APOB PE=1 SV=2 - [APOB_HUMAN]	56.21	1	1	193	550	4563	515.283	7.04932
	1612	Q9GZV4	Eukaryotic translation initiation factor 5A-2 OS=Homo sapiens GN=EIF5A2 PE=1 SV=3 - [IF5A2_HUMAN]	56.21	2	1	6	52	153	16.7822	5.57959
	1613	O00139-4	Isoform 4 of Kinesin-like protein KIF2A OS=Homo sapiens GN=KIF2A - [KIF2A_HUMAN]	56.18	5	1	25	120	744	84.0366	6.3667
	1614	Q8N5C8	TGF-beta-activated kinase 1 and MAP3K7-binding protein 3 OS=Homo sapiens GN=TAB3 PE=1 SV=2 - [TAB3_HUMAN]	56.18	2	1	26	87	712	78.6336	8.45557
	1615	P01130	Low-density lipoprotein receptor OS=Homo sapiens GN=LDLR PE=1 SV=1 - [LDLR_HUMAN]	56.16	5	1	33	95	860	95.3136	5.04639
	1616	Q14676	Mediator of DNA damage checkpoint protein 1 OS=Homo sapiens GN=MDC1 PE=1 SV=3 - [MDC1_HUMAN]	56.15	3	1	71	219	2089	226.529	5.46533
	1617	O95477	ATP-binding cassette sub-family A member 1 OS=Homo sapiens GN=ABCA1 PE=1 SV=3 - [ABCA1_HUMAN]	56.13	1	3	113	332	2261	254.139	6.85889
	1618	P55884-2	Isoform 2 of Eukaryotic translation initiation factor 3 subunit B OS=Homo sapiens GN=EIF3B - [EIF3B_HUMAN]	56.13	2	7	38	90	873	98.9671	5.08447
	1619	Q8N8V4	Ankyrin repeat and SAM domain-containing protein 4B OS=Homo sapiens GN=ANKS4B PE=2 SV=2 - [ANS4B_HUMAN]	56.12	1	1	18	51	417	46.5681	5.09717
	1620	Q9NZW5	MAGUK p55 subfamily member 6 OS=Homo sapiens GN=MPP6 PE=1 SV=2 - [MPP6_HUMAN]	56.11	3	5	31	96	540	61.0788	6.17627
	1621	Q9Y4B4	Helicase ARIP4 OS=Homo sapiens GN=RAD54L2 PE=1 SV=4 - [ARIP4_HUMAN]	56.1	1	1	52	124	1467	162.667	6.0874
	1622	P0CG21	NHL-repeat-containing protein 4 OS=Homo sapiens GN=NHLRC4 PE=2 SV=1 - [NHLC4_HUMAN]	56.1	1	1	4	35	123	12.6233	4.88135
	1623	Q9Y6E2	Basic leucine zipper and W2 domain-containing protein 2 OS=Homo sapiens GN=BZW2 PE=1 SV=1 - [BZW2_HUMAN]	56.09	1	1	19	59	419	48.132	6.68311
	1624	P46821	Microtubule-associated protein 1B OS=Homo sapiens GN=MAP1B PE=1 SV=2 - [MAP1B_HUMAN]	56.08	3	9	99	346	2468	270.468	4.80518
	1625	Q6U841	Sodium-driven chloride bicarbonate exchanger OS=Homo sapiens GN=SLC4A10 PE=2 SV=1 - [S4A10_HUMAN]	56.08	3	1	44	126	1118	125.866	6.49365
	1626	Q96P48	Arf-GAP with Rho-GAP domain, ANK repeat and PH domain-containing protein 1 OS=Homo sapiens GN=ARAP1 PE=1 SV=3 - [ARAP1_HUMAN]	56.07	6	2	65	201	1450	162.089	6.22705
	1627	Q8TEX9-2	Isoform 2 of Importin-4 OS=Homo sapiens GN=IPO4 - [IPO4_HUMAN]	56.05	2	4	42	136	1083	118.826	4.94482
	1628	P55347-2	Isoform 2 of Homeobox protein PKNOX1 OS=Homo sapiens GN=PKNOX1 - [PKNX1_HUMAN]	56.05	1	1	14	48	405	44.6005	6.72705
	1629	O43865	Putative adenosylhomocysteinase 2 OS=Homo sapiens GN=AHCYL1 PE=1 SV=2 - [SAHH2_HUMAN]	56.04	6	4	32	111	530	58.9134	6.88818
	1630	Q9H3S3	Transmembrane protease serine 5 OS=Homo sapiens GN=TMPRSS5 PE=1 SV=2 - [TMPS5_HUMAN]	56.02	1	1	17	39	457	49.5285	6.7124
	1631	P59910	DnaJ homolog subfamily B member 13 OS=Homo sapiens GN=DNAJB13 PE=2 SV=1 - [DJB13_HUMAN]	56.01	1	1	14	48	316	36.0957	7.86963
	1632	Q96PE2	Rho guanine nucleotide exchange factor 17 OS=Homo sapiens GN=ARHGEF17 PE=1 SV=1 - [ARHGH_HUMAN]	55.99	1	3	83	228	2063	221.535	6.29053
	1633	Q8IX18	Probable ATP-dependent RNA helicase DHX40 OS=Homo sapiens GN=DHX40 PE=1 SV=2 - [DHX40_HUMAN]	55.97	4	1	30	53	779	88.5038	8.646
	1634	P61586	Transforming protein RhoA OS=Homo sapiens GN=RHOA PE=1 SV=1 - [RHOA_HUMAN]	55.96	1	1	12	200	193	21.7541	6.1001
	1635	Q9H930-2	Isoform 2 of Nuclear body protein SP140-like protein OS=Homo sapiens GN=SP140L - [SP14L_HUMAN]	55.96	3	1	35	110	545	63.1093	8.45557
	1636	Q7Z2Y5	Nik-related protein kinase OS=Homo sapiens GN=NRK PE=1 SV=2 - [NRK_HUMAN]	55.94	2	1	59	135	1582	178.369	6.32861
	1637	Q0VAM2-3	Isoform 3 of Ras-GEF domain-containing family member 1B OS=Homo sapiens GN=RASGEF1B - [RGF1B_HUMAN]	55.93	3	1	28	103	472	55.1958	7.98682
	1638	Q01970	1-phosphatidylinositol 4,5-bisphosphate phosphodiesterase beta-3 OS=Homo sapiens GN=PLCB3 PE=1 SV=2 - [PLCB3_HUMAN]	55.92	2	7	55	188	1234	138.713	5.89697
	1639	O60242	Brain-specific angiogenesis inhibitor 3 OS=Homo sapiens GN=BAI3 PE=1 SV=2 - [BAI3_HUMAN]	55.91	1	1	61	180	1522	171.406	7.06396
	1640	P46459	Vesicle-fusing ATPase OS=Homo sapiens GN=NSF PE=1 SV=3 - [NSF_HUMAN]	55.91	1	1	36	108	744	82.5421	6.94678
	1641	Q86UK7-3	Isoform 3 of Zinc finger protein 598 OS=Homo sapiens GN=ZNF598 - [ZN598_HUMAN]	55.9	4	1	31	69	898	98.063	8.41162
	1642	Q5VU97	VWFA and cache domain-containing protein 1 OS=Homo sapiens GN=CACHD1 PE=2 SV=2 - [CAHD1_HUMAN]	55.89	2	1	42	131	1274	142.198	6.43018
	1643	Q9P225	Dynein heavy chain 2, axonemal OS=Homo sapiens GN=DNAH2 PE=2 SV=3 - [DYH2_HUMAN]	55.88	3	3	181	735	4427	507.375	6.3667
	1644	P61313	60S ribosomal protein L15 OS=Homo sapiens GN=RPL15 PE=1 SV=2 - [RL15_HUMAN]	55.88	2	4	12	46	204	24.1311	11.6196
	1645	Q68BL8	Olfactomedin-like protein 2B OS=Homo sapiens GN=OLFML2B PE=2 SV=2 - [OLM2B_HUMAN]	55.87	1	1	28	103	750	83.9466	5.19873
	1646	Q5JUK3-2	Isoform 2 of Potassium channel subfamily T member 1 OS=Homo sapiens GN=KCNT1 - [KCNT1_HUMAN]	55.81	3	1	49	112	1256	141.913	7.35693
	1647	Q9BZF9-2	Isoform 2 of Uveal autoantigen with coiled-coil domains and ankyrin repeats OS=Homo sapiens GN=UACA - [UACA_HUMAN]	55.81	2	1	66	198	1403	161.41	6.93213
	1648	O14617-5	Isoform 5 of AP-3 complex subunit delta-1 OS=Homo sapiens GN=AP3D1 - [AP3D1_HUMAN]	55.8	5	1	48	160	1215	136.565	7.63525
	1649	P49959	Double-strand break repair protein MRE11A OS=Homo sapiens GN=MRE11A PE=1 SV=3 - [MRE11_HUMAN]	55.79	2	1	29	82	708	80.5433	5.89697
	1650	P23526	Adenosylhomocysteinase OS=Homo sapiens GN=AHCY PE=1 SV=4 - [SAHH_HUMAN]	55.79	2	7	19	102	432	47.6852	6.34131
	1651	Q15835	Rhodopsin kinase OS=Homo sapiens GN=GRK1 PE=1 SV=1 - [RK_HUMAN]	55.77	1	1	22	78	563	63.4851	5.87158
	1652	Q7Z406-2	Isoform 2 of Myosin-14 OS=Homo sapiens GN=MYH14 - [MYH14_HUMAN]	55.75	10	2	104	390	2036	231.87	5.60498
	1653	Q9UIW2	Plexin-A1 OS=Homo sapiens GN=PLXNA1 PE=1 SV=3 - [PLXA1_HUMAN]	55.75	4	5	75	171	1896	210.933	6.91748
	1654	Q96MG8	Protein-L-isoaspartate O-methyltransferase domain-containing protein 1 OS=Homo sapiens GN=PCMTD1 PE=2 SV=2 - [PCMD1_HUMAN]	55.74	2	1	13	36	357	40.6495	5.65576
	1655	Q9Y485	DmX-like protein 1 OS=Homo sapiens GN=DMXL1 PE=1 SV=3 - [DMXL1_HUMAN]	55.73	1	1	106	324	3027	337.625	6.34131
	1656	Q8WXH0	Nesprin-2 OS=Homo sapiens GN=SYNE2 PE=1 SV=3 - [SYNE2_HUMAN]	55.73	5	2	306	949	6885	795.944	5.36377
	1657	Q9UHB7	AF4/FMR2 family member 4 OS=Homo sapiens GN=AFF4 PE=1 SV=1 - [AFF4_HUMAN]	55.72	3	1	53	117	1163	127.382	9.30518
	1658	P23458	Tyrosine-protein kinase JAK1 OS=Homo sapiens GN=JAK1 PE=1 SV=2 - [JAK1_HUMAN]	55.72	1	3	52	195	1154	133.191	7.54736
	1659	Q92824	Proprotein convertase subtilisin/kexin type 5 OS=Homo sapiens GN=PCSK5 PE=1 SV=4 - [PCSK5_HUMAN]	55.7	1	1	71	260	1860	206.802	6.1001
	1660	Q07864	DNA polymerase epsilon catalytic subunit A OS=Homo sapiens GN=POLE PE=1 SV=5 - [DPOE1_HUMAN]	55.69	1	2	97	267	2286	261.351	6.39209
	1661	A6NKF1	SAC3 domain-containing protein 1 OS=Homo sapiens GN=SAC3D1 PE=1 SV=2 - [SAC31_HUMAN]	55.69	1	1	18	45	404	43.5258	8.68994
	1662	Q96AM1	Mas-related G-protein coupled receptor member F OS=Homo sapiens GN=MRGPRF PE=2 SV=1 - [MRGRF_HUMAN]	55.69	1	1	12	29	343	38.1457	8.55811
	1663	P10451-5	Isoform 5 of Osteopontin OS=Homo sapiens GN=SPP1 - [OSTP_HUMAN]	55.67	5	6	15	145	300	33.8226	4.61475
	1664	Q96GW7	Brevican core protein OS=Homo sapiens GN=BCAN PE=1 SV=2 - [PGCB_HUMAN]	55.65	2	2	34	113	911	99.056	4.64014
	1665	Q15572-6	Isoform 6 of TATA box-binding protein-associated factor RNA polymerase I subunit C OS=Homo sapiens GN=TAF1C - [TAF1C_HUMAN]	55.63	4	1	31	87	843	92.2259	8.55811
	1666	Q9BX84-3	Isoform TRPM6c of Transient receptor potential cation channel subfamily M member 6 OS=Homo sapiens GN=TRPM6 - [TRPM6_HUMAN]	55.63	7	1	82	303	2017	230.808	7.76709
	1667	O43747	AP-1 complex subunit gamma-1 OS=Homo sapiens GN=AP1G1 PE=1 SV=5 - [AP1G1_HUMAN]	55.6	2	1	39	130	822	91.2931	6.80029
	1668	P20908	Collagen alpha-1(V) chain OS=Homo sapiens GN=COL5A1 PE=1 SV=3 - [CO5A1_HUMAN]	55.6	1	1	66	245	1838	183.447	5.05908
	1669	A8MZA4	Putative golgin subfamily A member 6-like protein 6 OS=Homo sapiens GN=GOLGA6L6 PE=5 SV=3 - [GG6L6_HUMAN]	55.6	2	1	40	147	750	94.1331	5.12256
	1670	Q8NB66	Protein unc-13 homolog C OS=Homo sapiens GN=UNC13C PE=2 SV=3 - [UN13C_HUMAN]	55.6	1	2	97	254	2214	250.754	5.92236
	1671	Q12778	Forkhead box protein O1 OS=Homo sapiens GN=FOXO1 PE=1 SV=2 - [FOXO1_HUMAN]	55.57	1	1	24	71	655	69.6174	6.771
	1672	Q04726-4	Isoform 4 of Transducin-like enhancer protein 3 OS=Homo sapiens GN=TLE3 - [TLE3_HUMAN]	55.57	9	1	24	97	772	83.2952	7.1665
	1673	P10589	COUP transcription factor 1 OS=Homo sapiens GN=NR2F1 PE=1 SV=1 - [COT1_HUMAN]	55.56	1	1	18	207	423	46.1258	8.25049
	1674	Q16401	26S proteasome non-ATPase regulatory subunit 5 OS=Homo sapiens GN=PSMD5 PE=1 SV=3 - [PSMD5_HUMAN]	55.56	2	2	19	51	504	56.1604	5.47803
	1675	Q96QK1	Vacuolar protein sorting-associated protein 35 OS=Homo sapiens GN=VPS35 PE=1 SV=2 - [VPS35_HUMAN]	55.53	1	5	35	105	796	91.6489	5.49072
	1676	Q9NXG0	Centlein OS=Homo sapiens GN=CNTLN PE=2 SV=5 - [CNTLN_HUMAN]	55.52	2	1	73	236	1405	161.504	8.14795
	1677	Q92995	Ubiquitin carboxyl-terminal hydrolase 13 OS=Homo sapiens GN=USP13 PE=1 SV=2 - [UBP13_HUMAN]	55.5	2	1	33	92	863	97.2651	5.52881
	1678	P50993	Sodium/potassium-transporting ATPase subunit alpha-2 OS=Homo sapiens GN=ATP1A2 PE=1 SV=1 - [AT1A2_HUMAN]	55.49	3	1	51	349	1020	112.193	5.65576
	1679	Q7RTY5	Serine protease 48 OS=Homo sapiens GN=PRSS48 PE=2 SV=2 - [PRS48_HUMAN]	55.49	1	1	7	22	328	35.9473	7.53271
	1680	Q96NK8	Neurogenic differentiation factor 6 OS=Homo sapiens GN=NEUROD6 PE=2 SV=1 - [NDF6_HUMAN]	55.49	1	1	15	45	337	38.6803	8.51416
	1681	Q9Y4K1	Absent in melanoma 1 protein OS=Homo sapiens GN=AIM1 PE=1 SV=3 - [AIM1_HUMAN]	55.48	1	2	70	207	1723	188.558	5.85889
	1682	P11274	Breakpoint cluster region protein OS=Homo sapiens GN=BCR PE=1 SV=2 - [BCR_HUMAN]	55.47	2	1	52	223	1271	142.73	7.03467
	1683	P30048	Thioredoxin-dependent peroxide reductase, mitochondrial OS=Homo sapiens GN=PRDX3 PE=1 SV=3 - [PRDX3_HUMAN]	55.47	1	2	10	80	256	27.6752	7.78174
	1684	O75044	SLIT-ROBO Rho GTPase-activating protein 2 OS=Homo sapiens GN=SRGAP2 PE=1 SV=2 - [SRGP2_HUMAN]	55.46	4	2	44	137	1071	120.805	6.69775
	1685	P54136	Arginine--tRNA ligase, cytoplasmic OS=Homo sapiens GN=RARS PE=1 SV=2 - [SYRC_HUMAN]	55.45	2	3	33	114	660	75.3309	6.68311
	1686	Q8IZU2	WD repeat-containing protein 17 OS=Homo sapiens GN=WDR17 PE=2 SV=2 - [WDR17_HUMAN]	55.45	2	1	46	126	1322	147.608	6.45557
	1687	Q6YHK3	CD109 antigen OS=Homo sapiens GN=CD109 PE=1 SV=2 - [CD109_HUMAN]	55.43	4	9	60	190	1445	161.587	5.84619
	1688	Q9H0M0-3	Isoform 3 of NEDD4-like E3 ubiquitin-protein ligase WWP1 OS=Homo sapiens GN=WWP1 - [WWP1_HUMAN]	55.43	3	1	37	117	792	91.4902	6.46826
	1689	Q68D10-2	Isoform 2 of Protein SPT2 homolog OS=Homo sapiens GN=SPTY2D1 - [SPT2_HUMAN]	55.42	3	1	30	110	673	74.1848	9.77393
	1690	Q92563	Testican-2 OS=Homo sapiens GN=SPOCK2 PE=1 SV=1 - [TICN2_HUMAN]	55.42	1	1	16	83	424	46.7489	4.83057
	1691	Q9BW71	HIRA-interacting protein 3 OS=Homo sapiens GN=HIRIP3 PE=1 SV=3 - [HIRP3_HUMAN]	55.4	3	1	30	112	556	61.92	8.54346
	1692	Q9P0M6	Core histone macro-H2A.2 OS=Homo sapiens GN=H2AFY2 PE=1 SV=3 - [H2AW_HUMAN]	55.38	1	1	17	116	372	40.0334	9.68604
	1693	Q9NRZ9	Lymphoid-specific helicase OS=Homo sapiens GN=HELLS PE=1 SV=1 - [HELLS_HUMAN]	55.37	6	1	39	150	838	97.0122	7.92822
	1694	P13232	Interleukin-7 OS=Homo sapiens GN=IL7 PE=1 SV=1 - [IL7_HUMAN]	55.37	3	1	9	24	177	20.1735	8.6167
	1695	P78527	DNA-dependent protein kinase catalytic subunit OS=Homo sapiens GN=PRKDC PE=1 SV=3 - [PRKDC_HUMAN]	55.35	2	1	188	510	4128	468.788	7.12256
	1696	P23467-3	Isoform 3 of Receptor-type tyrosine-protein phosphatase beta OS=Homo sapiens GN=PTPRB - [PTPRB_HUMAN]	55.35	2	1	79	260	2215	248.988	7.73779
	1697	Q9NP72	Ras-related protein Rab-18 OS=Homo sapiens GN=RAB18 PE=1 SV=1 - [RAB18_HUMAN]	55.34	2	2	9	13	206	22.9626	5.23682
	1698	P31327	Carbamoyl-phosphate synthase [ammonia], mitochondrial OS=Homo sapiens GN=CPS1 PE=1 SV=2 - [CPSM_HUMAN]	55.33	3	1	65	246	1500	164.835	6.7417
	1699	Q96P70	Importin-9 OS=Homo sapiens GN=IPO9 PE=1 SV=3 - [IPO9_HUMAN]	55.33	1	1	36	122	1041	115.889	4.80518
	1700	Q6P7N7	Transmembrane protein 81 OS=Homo sapiens GN=TMEM81 PE=2 SV=1 - [TMM81_HUMAN]	55.29	1	1	7	13	255	28.4501	8.63135
	1701	Q14126	Desmoglein-2 OS=Homo sapiens GN=DSG2 PE=1 SV=2 - [DSG2_HUMAN]	55.28	1	1	43	100	1118	122.218	5.23682
	1702	Q8TF17	SH3 domain and tetratricopeptide repeat-containing protein 2 OS=Homo sapiens GN=SH3TC2 PE=1 SV=2 - [S3TC2_HUMAN]	55.28	2	1	49	126	1288	144.685	6.3667
	1703	P43007	Neutral amino acid transporter A OS=Homo sapiens GN=SLC1A4 PE=1 SV=1 - [SATT_HUMAN]	55.26	2	4	18	62	532	55.6876	6.25244
	1704	Q9UKK9	ADP-sugar pyrophosphatase OS=Homo sapiens GN=NUDT5 PE=1 SV=1 - [NUDT5_HUMAN]	55.25	1	2	10	23	219	24.3122	4.94482
	1705	P01266	Thyroglobulin OS=Homo sapiens GN=TG PE=1 SV=5 - [THYG_HUMAN]	55.24	2	2	97	285	2768	304.594	5.57959
	1706	P42356	Phosphatidylinositol 4-kinase alpha OS=Homo sapiens GN=PI4KA PE=1 SV=3 - [PI4KA_HUMAN]	55.23	5	6	97	332	2044	231.17	6.87354
	1707	Q9HB96	Fanconi anemia group E protein OS=Homo sapiens GN=FANCE PE=1 SV=1 - [FANCE_HUMAN]	55.22	1	1	25	70	536	58.6736	5.23682
	1708	O95747	Serine/threonine-protein kinase OSR1 OS=Homo sapiens GN=OXSR1 PE=1 SV=1 - [OXSR1_HUMAN]	55.22	1	3	23	82	527	57.9861	6.43018
	1709	O95347	Structural maintenance of chromosomes protein 2 OS=Homo sapiens GN=SMC2 PE=1 SV=2 - [SMC2_HUMAN]	55.22	2	1	58	192	1197	135.572	8.42627
	1710	Q9H3Z7	Abhydrolase domain-containing protein 16B OS=Homo sapiens GN=ABHD16B PE=2 SV=1 - [ABHGB_HUMAN]	55.22	1	1	24	54	469	52.521	8.57275
	1711	P27105	Erythrocyte band 7 integral membrane protein OS=Homo sapiens GN=STOM PE=1 SV=3 - [STOM_HUMAN]	55.21	3	4	16	76	288	31.7107	7.88428
	1712	Q9UBL9-2	Isoform B of P2X purinoceptor 2 OS=Homo sapiens GN=P2RX2 - [P2RX2_HUMAN]	55.2	2	1	15	59	404	44.8129	8.49951
	1713	Q4KMP7	TBC1 domain family member 10B OS=Homo sapiens GN=TBC1D10B PE=1 SV=3 - [TB10B_HUMAN]	55.2	2	2	37	143	808	87.1447	9.18799
	1714	Q9GZQ8	Microtubule-associated proteins 1A/1B light chain 3B OS=Homo sapiens GN=MAP1LC3B PE=1 SV=3 - [MLP3B_HUMAN]	55.2	4	1	6	11	125	14.6787	8.93896
	1715	P78417	Glutathione S-transferase omega-1 OS=Homo sapiens GN=GSTO1 PE=1 SV=2 - [GSTO1_HUMAN]	55.19	3	6	14	125	241	27.548	6.59521
	1716	P61081	NEDD8-conjugating enzyme Ubc12 OS=Homo sapiens GN=UBE2M PE=1 SV=1 - [UBC12_HUMAN]	55.19	1	3	10	22	183	20.8866	7.69385
	1717	Q92523	Carnitine O-palmitoyltransferase 1, muscle isoform OS=Homo sapiens GN=CPT1B PE=2 SV=2 - [CPT1B_HUMAN]	55.18	4	1	35	109	772	87.7444	8.6167
	1718	Q96PE1	G-protein coupled receptor 124 OS=Homo sapiens GN=GPR124 PE=1 SV=2 - [GP124_HUMAN]	55.16	2	1	49	125	1338	142.557	8.44092
	1719	Q13683-10	Isoform Alpha-7X1X2A of Integrin alpha-7 OS=Homo sapiens GN=ITGA7 - [ITA7_HUMAN]	55.16	5	2	43	152	1162	126.551	5.69385
	1720	Q9Y2K7	Lysine-specific demethylase 2A OS=Homo sapiens GN=KDM2A PE=1 SV=3 - [KDM2A_HUMAN]	55.16	4	1	54	119	1162	132.708	7.57666
	1721	Q5TCZ1	SH3 and PX domain-containing protein 2A OS=Homo sapiens GN=SH3PXD2A PE=1 SV=1 - [SPD2A_HUMAN]	55.16	3	2	50	182	1133	125.213	8.89502
	1722	O00469-2	Isoform 2 of Procollagen-lysine,2-oxoglutarate 5-dioxygenase 2 OS=Homo sapiens GN=PLOD2 - [PLOD2_HUMAN]	55.15	2	1	34	110	758	87.0428	6.7124
	1723	Q6P461-3	Isoform 3 of Acyl-coenzyme A synthetase ACSM6, mitochondrial OS=Homo sapiens GN=ACSM6 - [ACSM6_HUMAN]	55.14	2	1	23	65	506	56.5705	8.30908
	1724	Q9BQS8	FYVE and coiled-coil domain-containing protein 1 OS=Homo sapiens GN=FYCO1 PE=1 SV=3 - [FYCO1_HUMAN]	55.14	3	1	68	168	1478	166.879	4.91943
	1725	Q12792	Twinfilin-1 OS=Homo sapiens GN=TWF1 PE=1 SV=3 - [TWF1_HUMAN]	55.14	3	1	16	24	350	40.2577	6.96143
	1726	Q8WYA0-4	Isoform CDV-1 of Intraflagellar transport protein 81 homolog OS=Homo sapiens GN=IFT81 - [IFT81_HUMAN]	55.14	1	1	6	14	107	12.6586	9.40771
	1727	Q9Y376	Calcium-binding protein 39 OS=Homo sapiens GN=CAB39 PE=1 SV=1 - [CAB39_HUMAN]	55.13	2	7	20	116	341	39.8437	6.88818
	1728	Q8NF50-4	Isoform 4 of Dedicator of cytokinesis protein 8 OS=Homo sapiens GN=DOCK8 - [DOCK8_HUMAN]	55.13	4	1	86	268	1999	227.332	6.7417
	1729	P62701	40S ribosomal protein S4, X isoform OS=Homo sapiens GN=RPS4X PE=1 SV=2 - [RS4X_HUMAN]	55.13	3	8	16	118	263	29.5791	10.1548
	1730	P15311	Ezrin OS=Homo sapiens GN=EZR PE=1 SV=4 - [EZRI_HUMAN]	55.12	3	3	38	265	586	69.3697	6.26514
	1731	Q03113	Guanine nucleotide-binding protein subunit alpha-12 OS=Homo sapiens GN=GNA12 PE=1 SV=4 - [GNA12_HUMAN]	55.12	2	1	18	107	381	44.2514	9.83252
	1732	Q16851	UTP--glucose-1-phosphate uridylyltransferase OS=Homo sapiens GN=UGP2 PE=1 SV=5 - [UGPA_HUMAN]	55.12	2	1	23	52	508	56.9047	8.14795
	1733	A4GXA9-2	Isoform 2 of Probable crossover junction endonuclease EME2 OS=Homo sapiens GN=EME2 - [EME2_HUMAN]	55.1	1	1	13	44	245	26.4295	8.29443
	1734	P29120-2	Isoform 2 of Neuroendocrine convertase 1 OS=Homo sapiens GN=PCSK1 - [NEC1_HUMAN]	55.1	2	1	30	76	706	78.9608	6.20166
	1735	Q93008	Probable ubiquitin carboxyl-terminal hydrolase FAF-X OS=Homo sapiens GN=USP9X PE=1 SV=3 - [USP9X_HUMAN]	55.1	2	1	106	352	2570	292.094	5.79541
	1736	Q9BRD0	BUD13 homolog OS=Homo sapiens GN=BUD13 PE=1 SV=1 - [BUD13_HUMAN]	55.09	1	1	37	143	619	70.4783	9.86182
	1737	P13535	Myosin-8 OS=Homo sapiens GN=MYH8 PE=1 SV=3 - [MYH8_HUMAN]	55.09	8	1	94	259	1937	222.625	5.74463
	1738	O75528	Transcriptional adapter 3 OS=Homo sapiens GN=TADA3 PE=1 SV=1 - [TADA3_HUMAN]	55.09	2	1	20	44	432	48.8723	6.26514
	1739	O60506	Heterogeneous nuclear ribonucleoprotein Q OS=Homo sapiens GN=SYNCRIP PE=1 SV=2 - [HNRPQ_HUMAN]	55.06	8	4	30	184	623	69.5596	8.5874
	1740	Q96RP8	Potassium voltage-gated channel subfamily A member 7 OS=Homo sapiens GN=KCNA7 PE=2 SV=1 - [KCNA7_HUMAN]	55.04	1	1	15	53	456	50.5263	7.34229
	1741	Q93084	Sarcoplasmic/endoplasmic reticulum calcium ATPase 3 OS=Homo sapiens GN=ATP2A3 PE=1 SV=2 - [AT2A3_HUMAN]	55.03	7	1	40	105	1043	113.904	5.56689
	1742	Q12815	Tastin OS=Homo sapiens GN=TROAP PE=1 SV=3 - [TROAP_HUMAN]	55.01	1	1	23	36	778	83.8044	7.35693
	1743	Q569K4-3	Isoform 3 of Zinc finger protein 385B OS=Homo sapiens GN=ZNF385B - [Z385B_HUMAN]	55.01	1	1	15	65	369	39.2354	9.93506
	1744	Q8NEV1	Casein kinase II subunit alpha 3 OS=Homo sapiens GN=CSNK2A3 PE=1 SV=2 - [CSK23_HUMAN]	54.99	3	1	23	142	391	45.1909	8.49951
	1745	P46013	Antigen KI-67 OS=Homo sapiens GN=MKI67 PE=1 SV=2 - [KI67_HUMAN]	54.98	2	1	158	396	3256	358.474	9.45166
	1746	Q96PD2	Discoidin, CUB and LCCL domain-containing protein 2 OS=Homo sapiens GN=DCBLD2 PE=1 SV=1 - [DCBD2_HUMAN]	54.97	2	6	30	136	775	84.9808	7.1665
	1747	P49588	Alanine--tRNA ligase, cytoplasmic OS=Homo sapiens GN=AARS PE=1 SV=2 - [SYAC_HUMAN]	54.96	1	4	40	111	968	106.743	5.52881
	1748	Q6ZUB1	Spermatogenesis-associated protein 31E1 OS=Homo sapiens GN=SPATA31E1 PE=2 SV=2 - [S31E1_HUMAN]	54.95	1	1	60	235	1445	157.037	9.1001
	1749	Q6ECI4	Zinc finger protein 470 OS=Homo sapiens GN=ZNF470 PE=2 SV=3 - [ZN470_HUMAN]	54.95	2	1	28	84	717	82.597	8.57275
	1750	Q96RE9-2	Isoform 2 of Zinc finger protein 300 OS=Homo sapiens GN=ZNF300 - [ZN300_HUMAN]	54.93	4	1	25	111	619	70.2549	8.63135
	1751	O95466	Formin-like protein 1 OS=Homo sapiens GN=FMNL1 PE=1 SV=3 - [FMNL_HUMAN]	54.91	3	1	52	174	1100	121.777	5.71924
	1752	Q8NFP9	Neurobeachin OS=Homo sapiens GN=NBEA PE=1 SV=3 - [NBEA_HUMAN]	54.89	3	2	116	342	2946	327.614	6.17627
	1753	P31260	Homeobox protein Hox-A10 OS=Homo sapiens GN=HOXA10 PE=1 SV=3 - [HXA10_HUMAN]	54.88	1	1	12	20	410	42.3877	8.33838
	1754	Q68CZ2	Tensin-3 OS=Homo sapiens GN=TNS3 PE=1 SV=2 - [TENS3_HUMAN]	54.88	4	1	49	134	1445	155.169	6.81494
	1755	O14578-4	Isoform 4 of Citron Rho-interacting kinase OS=Homo sapiens GN=CIT - [CTRO_HUMAN]	54.86	3	1	97	233	2069	236.459	6.66846
	1756	Q70UQ0	Inhibitor of nuclear factor kappa-B kinase-interacting protein OS=Homo sapiens GN=IKBIP PE=1 SV=1 - [IKIP_HUMAN]	54.86	1	1	16	33	350	39.285	9.17334
	1757	O43293	Death-associated protein kinase 3 OS=Homo sapiens GN=DAPK3 PE=1 SV=1 - [DAPK3_HUMAN]	54.85	2	1	22	53	454	52.5034	6.88818
	1758	Q8NDA2	Hemicentin-2 OS=Homo sapiens GN=HMCN2 PE=2 SV=2 - [HMCN2_HUMAN]	54.85	3	1	165	416	5065	542.264	5.8335
	1759	Q16769	Glutaminyl-peptide cyclotransferase OS=Homo sapiens GN=QPCT PE=1 SV=1 - [QPCT_HUMAN]	54.85	2	1	14	39	361	40.8508	6.60986
	1760	P12931	Proto-oncogene tyrosine-protein kinase Src OS=Homo sapiens GN=SRC PE=1 SV=3 - [SRC_HUMAN]	54.85	8	3	28	90	536	59.797	7.41553
	1761	P20333-2	Isoform 2 of Tumor necrosis factor receptor superfamily member 1B OS=Homo sapiens GN=TNFRSF1B - [TNR1B_HUMAN]	54.85	1	1	9	24	268	28.4423	7.10791
	1762	O43683	Mitotic checkpoint serine/threonine-protein kinase BUB1 OS=Homo sapiens GN=BUB1 PE=1 SV=1 - [BUB1_HUMAN]	54.84	1	1	43	148	1085	122.297	6.46826
	1763	P35240-2	Isoform 2 of Merlin OS=Homo sapiens GN=NF2 - [MERL_HUMAN]	54.84	8	1	37	145	620	72.4675	7.10791
	1764	P41252	Isoleucine--tRNA ligase, cytoplasmic OS=Homo sapiens GN=IARS PE=1 SV=2 - [SYIC_HUMAN]	54.83	1	6	50	133	1262	144.406	6.15088
	1765	B1AJZ9	Forkhead-associated domain-containing protein 1 OS=Homo sapiens GN=FHAD1 PE=2 SV=2 - [FHAD1_HUMAN]	54.82	3	1	69	211	1412	161.804	6.94678
	1766	Q9UHM6-2	Isoform 2 of Melanopsin OS=Homo sapiens GN=OPN4 - [OPN4_HUMAN]	54.81	2	1	17	61	489	53.7866	9.27588
	1767	Q9UK61	Protein FAM208A OS=Homo sapiens GN=FAM208A PE=1 SV=3 - [F208A_HUMAN]	54.79	4	1	74	202	1670	188.914	5.79541
	1768	Q9Y4I1-3	Isoform 3 of Unconventional myosin-Va OS=Homo sapiens GN=MYO5A - [MYO5A_HUMAN]	54.79	3	1	96	370	1880	218.469	8.51416
	1769	Q9NT68	Teneurin-2 OS=Homo sapiens GN=TENM2 PE=1 SV=3 - [TEN2_HUMAN]	54.79	2	1	102	337	2774	307.592	6.68311
	1770	O75843	AP-1 complex subunit gamma-like 2 OS=Homo sapiens GN=AP1G2 PE=1 SV=1 - [AP1G2_HUMAN]	54.78	1	1	36	115	785	87.0617	6.55127
	1771	O14529	Homeobox protein cut-like 2 OS=Homo sapiens GN=CUX2 PE=1 SV=4 - [CUX2_HUMAN]	54.78	1	1	50	143	1486	161.577	5.47803
	1772	Q99943	1-acyl-sn-glycerol-3-phosphate acyltransferase alpha OS=Homo sapiens GN=AGPAT1 PE=1 SV=2 - [PLCA_HUMAN]	54.77	1	1	14	74	283	31.6957	9.37842
	1773	P21246	Pleiotrophin OS=Homo sapiens GN=PTN PE=1 SV=1 - [PTN_HUMAN]	54.76	1	1	9	15	168	18.9297	9.59814
	1774	P35527	Keratin, type I cytoskeletal 9 OS=Homo sapiens GN=KRT9 PE=1 SV=3 - [K1C9_HUMAN]	54.74	1	1	23	72	623	62.0268	5.23682
	1775	Q6ZNJ1-3	Isoform 3 of Neurobeachin-like protein 2 OS=Homo sapiens GN=NBEAL2 - [NBEL2_HUMAN]	54.74	3	1	100	369	2724	299.153	6.37939
	1776	P49590	Probable histidine--tRNA ligase, mitochondrial OS=Homo sapiens GN=HARS2 PE=1 SV=1 - [SYHM_HUMAN]	54.74	1	1	24	239	506	56.8517	8.23584
	1777	P23919	Thymidylate kinase OS=Homo sapiens GN=DTYMK PE=1 SV=4 - [KTHY_HUMAN]	54.72	1	2	12	37	212	23.8045	8.26514
	1778	O43920	NADH dehydrogenase [ubiquinone] iron-sulfur protein 5 OS=Homo sapiens GN=NDUFS5 PE=1 SV=3 - [NDUS5_HUMAN]	54.72	1	1	6	47	106	12.5094	9.14404
	1779	O75691	Small subunit processome component 20 homolog OS=Homo sapiens GN=UTP20 PE=1 SV=3 - [UTP20_HUMAN]	54.72	1	2	118	354	2785	318.182	7.38623
	1780	P61289	Proteasome activator complex subunit 3 OS=Homo sapiens GN=PSME3 PE=1 SV=1 - [PSME3_HUMAN]	54.72	2	1	12	31	254	29.4876	5.94775
	1781	Q9ULL0	Uncharacterized protein KIAA1210 OS=Homo sapiens GN=KIAA1210 PE=2 SV=3 - [K1210_HUMAN]	54.71	1	1	77	200	1709	186.905	8.51416
	1782	P11047	Laminin subunit gamma-1 OS=Homo sapiens GN=LAMC1 PE=1 SV=3 - [LAMC1_HUMAN]	54.69	1	8	70	240	1609	177.489	5.12256
	1783	O15439-2	Isoform 2 of Multidrug resistance-associated protein 4 OS=Homo sapiens GN=ABCC4 - [MRP4_HUMAN]	54.69	2	1	55	140	1278	144.109	8.19189
	1784	Q9ULB1-3	Isoform 3a of Neurexin-1 OS=Homo sapiens GN=NRXN1 - [NRX1A_HUMAN]	54.69	4	1	59	250	1547	169.805	6.12549
	1785	Q9NY33	Dipeptidyl peptidase 3 OS=Homo sapiens GN=DPP3 PE=1 SV=2 - [DPP3_HUMAN]	54.68	2	1	27	55	737	82.5378	5.09717
	1786	P31153	S-adenosylmethionine synthase isoform type-2 OS=Homo sapiens GN=MAT2A PE=1 SV=1 - [METK2_HUMAN]	54.68	2	2	14	37	395	43.6333	6.48096
	1787	Q5T0T0	E3 ubiquitin-protein ligase MARCH8 OS=Homo sapiens GN=MARCH8 PE=1 SV=1 - [MARH8_HUMAN]	54.64	1	1	12	40	291	32.9433	7.84033
	1788	Q9HAZ2-3	Isoform 3 of PR domain zinc finger protein 16 OS=Homo sapiens GN=PRDM16 - [PRD16_HUMAN]	54.62	4	1	46	156	1276	140.174	6.21436
	1789	Q8N3P4	Vacuolar protein sorting-associated protein 8 homolog OS=Homo sapiens GN=VPS8 PE=1 SV=3 - [VPS8_HUMAN]	54.62	3	2	59	178	1428	161.65	5.64307
	1790	Q9Y5Z6	Beta-1,3-galactosyltransferase 1 OS=Homo sapiens GN=B3GALT1 PE=2 SV=1 - [B3GT1_HUMAN]	54.6	1	1	13	57	326	37.9684	9.29053
	1791	P61006	Ras-related protein Rab-8A OS=Homo sapiens GN=RAB8A PE=1 SV=1 - [RAB8A_HUMAN]	54.59	18	3	15	193	207	23.6532	9.0708
	1792	Q8IYB7	DIS3-like exonuclease 2 OS=Homo sapiens GN=DIS3L2 PE=1 SV=4 - [DI3L2_HUMAN]	54.58	1	1	39	119	885	99.2165	6.1001
	1793	Q96CN9	GRIP and coiled-coil domain-containing protein 1 OS=Homo sapiens GN=GCC1 PE=1 SV=1 - [GCC1_HUMAN]	54.58	1	1	30	66	775	87.7573	5.45264
	1794	Q9H8L6	Multimerin-2 OS=Homo sapiens GN=MMRN2 PE=1 SV=2 - [MMRN2_HUMAN]	54.58	1	1	39	236	949	104.344	5.85889
	1795	Q6ZRI8-4	Isoform 4 of Rho GTPase-activating protein 36 OS=Homo sapiens GN=ARHGAP36 - [RHG36_HUMAN]	54.58	4	1	24	49	535	60.5319	9.36377
	1796	Q04844	Acetylcholine receptor subunit epsilon OS=Homo sapiens GN=CHRNE PE=1 SV=2 - [ACHE_HUMAN]	54.56	1	1	17	69	493	54.6624	5.26221
	1797	Q4VXU2	Polyadenylate-binding protein 1-like OS=Homo sapiens GN=PABPC1L PE=2 SV=1 - [PAP1L_HUMAN]	54.56	4	1	25	132	614	68.3485	8.86572
	1798	Q7Z628	Neuroepithelial cell-transforming gene 1 protein OS=Homo sapiens GN=NET1 PE=1 SV=1 - [ARHG8_HUMAN]	54.53	2	1	29	119	596	67.6981	9.23193
	1799	Q13283	Ras GTPase-activating protein-binding protein 1 OS=Homo sapiens GN=G3BP1 PE=1 SV=1 - [G3BP1_HUMAN]	54.51	1	2	18	74	466	52.1321	5.51611
	1800	P02749	Beta-2-glycoprotein 1 OS=Homo sapiens GN=APOH PE=1 SV=3 - [APOH_HUMAN]	54.49	1	1	13	34	345	38.2727	7.97217
	1801	Q96DT5	Dynein heavy chain 11, axonemal OS=Homo sapiens GN=DNAH11 PE=1 SV=3 - [DYH11_HUMAN]	54.48	1	2	188	527	4523	520.711	6.44287
	1802	P13645	Keratin, type I cytoskeletal 10 OS=Homo sapiens GN=KRT10 PE=1 SV=6 - [K1C10_HUMAN]	54.45	5	4	25	62	584	58.7917	5.21143
	1803	O95522	PRAME family member 12 OS=Homo sapiens GN=PRAMEF12 PE=2 SV=1 - [PRA12_HUMAN]	54.45	1	1	22	73	483	54.6272	6.52197
	1804	O43617	Trafficking protein particle complex subunit 3 OS=Homo sapiens GN=TRAPPC3 PE=1 SV=1 - [TPPC3_HUMAN]	54.44	2	1	11	28	180	20.2611	4.95752
	1805	Q2PPJ7-2	Isoform 2 of Ral GTPase-activating protein subunit alpha-2 OS=Homo sapiens GN=RALGAPA2 - [RGPA2_HUMAN]	54.43	3	2	75	295	1839	206.73	6.21436
	1806	P62280	40S ribosomal protein S11 OS=Homo sapiens GN=RPS11 PE=1 SV=3 - [RS11_HUMAN]	54.43	1	5	9	38	158	18.419	10.3013
	1807	Q01484	Ankyrin-2 OS=Homo sapiens GN=ANK2 PE=1 SV=4 - [ANK2_HUMAN]	54.41	3	2	145	460	3957	433.448	5.13525
	1808	Q96RW7	Hemicentin-1 OS=Homo sapiens GN=HMCN1 PE=1 SV=2 - [HMCN1_HUMAN]	54.41	2	1	196	573	5635	613.001	6.49365
	1809	P55786	Puromycin-sensitive aminopeptidase OS=Homo sapiens GN=NPEPPS PE=1 SV=2 - [PSA_HUMAN]	54.41	2	5	40	118	919	103.211	5.71924
	1810	Q9Y566-3	Isoform 3 of SH3 and multiple ankyrin repeat domains protein 1 OS=Homo sapiens GN=SHANK1 - [SHAN1_HUMAN]	54.41	3	1	78	219	2152	223.993	8.22119
	1811	Q96K49	Transmembrane protein 87B OS=Homo sapiens GN=TMEM87B PE=1 SV=1 - [TM87B_HUMAN]	54.41	2	1	26	88	555	63.4947	7.44482
	1812	Q9H0H0	Integrator complex subunit 2 OS=Homo sapiens GN=INTS2 PE=1 SV=2 - [INT2_HUMAN]	54.4	1	1	46	152	1204	134.237	6.04932
	1813	Q9Y6K1	DNA (cytosine-5)-methyltransferase 3A OS=Homo sapiens GN=DNMT3A PE=1 SV=4 - [DNM3A_HUMAN]	54.39	2	1	43	101	912	101.793	6.56592
	1814	P04004	Vitronectin OS=Homo sapiens GN=VTN PE=1 SV=1 - [VTNC_HUMAN]	54.39	1	1	19	64	478	54.2712	5.79541
	1815	Q0VF96	Cingulin-like protein 1 OS=Homo sapiens GN=CGNL1 PE=1 SV=2 - [CGNL1_HUMAN]	54.38	2	1	55	176	1302	148.989	5.66846
	1816	P42262-3	Isoform 3 of Glutamate receptor 2 OS=Homo sapiens GN=GRIA2 - [GRIA2_HUMAN]	54.38	1	1	47	119	901	100.53	7.59131
	1817	Q5ST30	Valine--tRNA ligase, mitochondrial OS=Homo sapiens GN=VARS2 PE=1 SV=2 - [SYVM_HUMAN]	54.37	3	1	43	102	1063	118.415	7.02002
	1818	Q5QJE6	Deoxynucleotidyltransferase terminal-interacting protein 2 OS=Homo sapiens GN=DNTTIP2 PE=1 SV=2 - [TDIF2_HUMAN]	54.37	1	1	30	73	756	84.4179	6.16357
	1819	Q03167-2	Isoform 2 of Transforming growth factor beta receptor type 3 OS=Homo sapiens GN=TGFBR3 - [TGBR3_HUMAN]	54.35	1	1	31	69	850	93.3688	5.70654
	1820	P35606	Coatomer subunit beta' OS=Homo sapiens GN=COPB2 PE=1 SV=2 - [COPB2_HUMAN]	54.3	1	1	33	112	906	102.422	5.2749
	1821	O95714	E3 ubiquitin-protein ligase HERC2 OS=Homo sapiens GN=HERC2 PE=1 SV=2 - [HERC2_HUMAN]	54.3	1	1	181	642	4834	526.895	6.27783
	1822	Q17RC7	Exocyst complex component 3-like protein 4 OS=Homo sapiens GN=EXOC3L4 PE=2 SV=2 - [EX3L4_HUMAN]	54.29	1	3	32	203	722	79.8461	6.31592
	1823	Q6IEZ7	Olfactory receptor 2T5 OS=Homo sapiens GN=OR2T5 PE=2 SV=1 - [OR2T5_HUMAN]	54.29	2	1	9	27	315	35.5703	8.39697
	1824	Q96F44-2	Isoform 2 of E3 ubiquitin-protein ligase TRIM11 OS=Homo sapiens GN=TRIM11 - [TRI11_HUMAN]	54.29	3	1	15	56	385	42.9465	6.39209
	1825	O75923-5	Isoform 5 of Dysferlin OS=Homo sapiens GN=DYSF - [DYSF_HUMAN]	54.27	15	1	86	405	2097	239.115	5.69385
	1826	Q9UNH5-5	Isoform 5 of Dual specificity protein phosphatase CDC14A OS=Homo sapiens GN=CDC14A - [CC14A_HUMAN]	54.26	4	1	21	58	610	68.1604	9.17334
	1827	Q0VD83	Apolipoprotein B receptor OS=Homo sapiens GN=APOBR PE=1 SV=2 - [APOBR_HUMAN]	54.23	3	1	46	167	1088	114.805	4.39893
	1828	O60282	Kinesin heavy chain isoform 5C OS=Homo sapiens GN=KIF5C PE=1 SV=1 - [KIF5C_HUMAN]	54.23	2	3	51	214	957	109.427	6.18896
	1829	Q9HCG8	Pre-mRNA-splicing factor CWC22 homolog OS=Homo sapiens GN=CWC22 PE=1 SV=3 - [CWC22_HUMAN]	54.19	1	1	36	130	908	105.402	7.03467
	1830	P04626	Receptor tyrosine-protein kinase erbB-2 OS=Homo sapiens GN=ERBB2 PE=1 SV=1 - [ERBB2_HUMAN]	54.18	4	1	46	205	1255	137.821	5.90967
	1831	Q68CQ7	Glycosyltransferase 8 domain-containing protein 1 OS=Homo sapiens GN=GLT8D1 PE=1 SV=2 - [GL8D1_HUMAN]	54.18	2	1	16	24	371	41.909	9.34912
	1832	Q8N2K0-3	Isoform 3 of Monoacylglycerol lipase ABHD12 OS=Homo sapiens GN=ABHD12 - [ABD12_HUMAN]	54.17	3	1	13	91	360	41.3604	8.80713
	1833	Q13347	Eukaryotic translation initiation factor 3 subunit I OS=Homo sapiens GN=EIF3I PE=1 SV=1 - [EIF3I_HUMAN]	54.15	1	3	17	34	325	36.4786	5.64307
	1834	Q8N594	MPN domain-containing protein OS=Homo sapiens GN=MPND PE=1 SV=1 - [MPND_HUMAN]	54.14	1	1	16	54	471	50.6303	5.71924
	1835	Q13535	Serine/threonine-protein kinase ATR OS=Homo sapiens GN=ATR PE=1 SV=3 - [ATR_HUMAN]	54.12	3	1	101	307	2644	301.172	7.43018
	1836	H3BV60	Transforming growth factor-beta receptor type 3-like protein OS=Homo sapiens GN=TGFBR3L PE=2 SV=1 - [TGR3L_HUMAN]	54.11	1	1	13	78	316	32.7985	11.7222
	1837	Q9HCE3	Zinc finger protein 532 OS=Homo sapiens GN=ZNF532 PE=1 SV=2 - [ZN532_HUMAN]	54.11	1	1	52	183	1301	141.606	8.646
	1838	O15042-2	Isoform 2 of U2 snRNP-associated SURP motif-containing protein OS=Homo sapiens GN=U2SURP - [SR140_HUMAN]	54.09	2	1	35	129	1028	118.162	8.47021
	1839	P20073-2	Isoform 2 of Annexin A7 OS=Homo sapiens GN=ANXA7 - [ANXA7_HUMAN]	54.08	2	4	23	81	466	50.2837	6.60986
	1840	Q86T65-4	Isoform 2 of Disheveled-associated activator of morphogenesis 2 OS=Homo sapiens GN=DAAM2 - [DAAM2_HUMAN]	54.08	2	1	49	182	1067	123.291	6.85889
	1841	P19367-3	Isoform 3 of Hexokinase-1 OS=Homo sapiens GN=HK1 - [HXK1_HUMAN]	54.07	5	8	46	188	921	102.672	6.75635
	1842	P0CW22	40S ribosomal protein S17-like OS=Homo sapiens GN=RPS17L PE=1 SV=1 - [RS17L_HUMAN]	54.07	1	1	7	12	135	15.5404	9.84717
	1843	A1L167	Ubiquitin-conjugating enzyme E2Q-like protein 1 OS=Homo sapiens GN=UBE2QL1 PE=2 SV=2 - [U2QL1_HUMAN]	54.04	1	1	6	19	161	18.3264	7.95752
	1844	O95816	BAG family molecular chaperone regulator 2 OS=Homo sapiens GN=BAG2 PE=1 SV=1 - [BAG2_HUMAN]	54.03	1	2	9	55	211	23.7572	6.69775
	1845	P18124	60S ribosomal protein L7 OS=Homo sapiens GN=RPL7 PE=1 SV=1 - [RL7_HUMAN]	54.03	1	5	16	95	248	29.2072	10.6528
	1846	O95239	Chromosome-associated kinesin KIF4A OS=Homo sapiens GN=KIF4A PE=1 SV=3 - [KIF4A_HUMAN]	53.98	3	3	62	213	1232	139.794	6.26514
	1847	Q6DD88	Atlastin-3 OS=Homo sapiens GN=ATL3 PE=1 SV=1 - [ATLA3_HUMAN]	53.97	1	1	22	55	541	60.5034	5.65576
	1848	Q5TH69	Brefeldin A-inhibited guanine nucleotide-exchange protein 3 OS=Homo sapiens GN=ARFGEF3 PE=1 SV=3 - [BIG3_HUMAN]	53.97	1	1	82	228	2177	240.498	5.8208
	1849	Q93074-3	Isoform 3 of Mediator of RNA polymerase II transcription subunit 12 OS=Homo sapiens GN=MED12 - [MED12_HUMAN]	53.95	3	1	84	259	2176	242.8	7.04932
	1850	Q5M775	Cytospin-B OS=Homo sapiens GN=SPECC1 PE=1 SV=1 - [CYTSB_HUMAN]	53.93	2	1	50	136	1068	118.512	6.69775
	1851	Q9BQL6	Fermitin family homolog 1 OS=Homo sapiens GN=FERMT1 PE=1 SV=1 - [FERM1_HUMAN]	53.91	3	1	26	77	677	77.3874	6.27783
	1852	Q8TDM6-4	Isoform 4 of Disks large homolog 5 OS=Homo sapiens GN=DLG5 - [DLG5_HUMAN]	53.9	4	2	74	241	1809	201.933	7.7085
	1853	P00533	Epidermal growth factor receptor OS=Homo sapiens GN=EGFR PE=1 SV=2 - [EGFR_HUMAN]	53.88	4	17	52	301	1210	134.19	6.68311
	1854	P04844	Dolichyl-diphosphooligosaccharide--protein glycosyltransferase subunit 2 OS=Homo sapiens GN=RPN2 PE=1 SV=3 - [RPN2_HUMAN]	53.88	2	4	19	71	631	69.241	5.69385
	1855	O43813	LanC-like protein 1 OS=Homo sapiens GN=LANCL1 PE=1 SV=1 - [LANC1_HUMAN]	53.88	1	1	12	18	399	45.2536	7.75244
	1856	Q5U5Q3	RNA-binding E3 ubiquitin-protein ligase MEX3C OS=Homo sapiens GN=MEX3C PE=1 SV=3 - [MEX3C_HUMAN]	53.87	3	1	24	93	659	69.3232	4.99561
	1857	Q15583	Homeobox protein TGIF1 OS=Homo sapiens GN=TGIF1 PE=1 SV=3 - [TGIF1_HUMAN]	53.87	1	1	14	30	401	42.9856	8.92432
	1858	P56524	Histone deacetylase 4 OS=Homo sapiens GN=HDAC4 PE=1 SV=3 - [HDAC4_HUMAN]	53.87	1	1	34	68	1084	118.966	6.96143
	1859	A6NJT0	Homeobox protein unc-4 homolog OS=Homo sapiens GN=UNCX PE=2 SV=1 - [UNC4_HUMAN]	53.86	1	1	17	42	531	53.6568	7.1958
	1860	P62995	Transformer-2 protein homolog beta OS=Homo sapiens GN=TRA2B PE=1 SV=1 - [TRA2B_HUMAN]	53.82	2	1	13	24	288	33.6456	11.2534
	1861	Q8TBJ5	Fez family zinc finger protein 2 OS=Homo sapiens GN=FEZF2 PE=2 SV=2 - [FEZF2_HUMAN]	53.81	2	1	18	42	459	48.7797	9.40771
	1862	Q27J81	Inverted formin-2 OS=Homo sapiens GN=INF2 PE=1 SV=2 - [INF2_HUMAN]	53.8	3	1	45	164	1249	135.54	5.37646
	1863	Q14160	Protein scribble homolog OS=Homo sapiens GN=SCRIB PE=1 SV=4 - [SCRIB_HUMAN]	53.8	3	1	67	128	1630	174.778	5.07178
	1864	P39019	40S ribosomal protein S19 OS=Homo sapiens GN=RPS19 PE=1 SV=2 - [RS19_HUMAN]	53.79	1	3	10	25	145	16.0505	10.3159
	1865	Q8NA61	Spermatid-associated protein OS=Homo sapiens GN=SPERT PE=2 SV=1 - [SPERT_HUMAN]	53.79	1	1	21	58	448	51.5381	7.15186
	1866	P11940	Polyadenylate-binding protein 1 OS=Homo sapiens GN=PABPC1 PE=1 SV=2 - [PABP1_HUMAN]	53.77	8	2	30	152	636	70.6259	9.49561
	1867	O75161	Nephrocystin-4 OS=Homo sapiens GN=NPHP4 PE=1 SV=2 - [NPHP4_HUMAN]	53.72	1	1	51	151	1426	157.499	8.1333
	1868	A6QL63	Ankyrin repeat and BTB/POZ domain-containing protein BTBD11 OS=Homo sapiens GN=BTBD11 PE=2 SV=3 - [BTBDB_HUMAN]	53.71	3	1	41	139	1104	120.807	6.82959
	1869	P10242-8	Isoform 8 of Transcriptional activator Myb OS=Homo sapiens GN=MYB - [MYB_HUMAN]	53.69	9	1	28	82	745	83.5738	7.23975
	1870	Q07866-9	Isoform I of Kinesin light chain 1 OS=Homo sapiens GN=KLC1 - [KLC1_HUMAN]	53.68	12	2	27	69	639	72.3527	7.48877
	1871	Q08345	Epithelial discoidin domain-containing receptor 1 OS=Homo sapiens GN=DDR1 PE=1 SV=1 - [DDR1_HUMAN]	53.67	4	1	35	134	913	101.063	6.82959
	1872	O76021	Ribosomal L1 domain-containing protein 1 OS=Homo sapiens GN=RSL1D1 PE=1 SV=3 - [RL1D1_HUMAN]	53.67	1	1	28	73	490	54.9389	10.1255
	1873	A6QL64	Ankyrin repeat domain-containing protein 36A OS=Homo sapiens GN=ANKRD36 PE=2 SV=3 - [AN36A_HUMAN]	53.63	1	1	83	247	1941	217.331	8.66064
	1874	Q7Z5J8	Ankyrin and armadillo repeat-containing protein OS=Homo sapiens GN=ANKAR PE=2 SV=3 - [ANKAR_HUMAN]	53.63	3	2	52	169	1434	161.922	8.104
	1875	Q7Z333-4	Isoform 4 of Probable helicase senataxin OS=Homo sapiens GN=SETX - [SETX_HUMAN]	53.62	3	1	110	266	2706	306.148	7.23975
	1876	P35749-2	Isoform 2 of Myosin-11 OS=Homo sapiens GN=MYH11 - [MYH11_HUMAN]	53.61	9	1	107	484	1979	227.949	5.50342
	1877	O94966-6	Isoform 6 of Ubiquitin carboxyl-terminal hydrolase 19 OS=Homo sapiens GN=USP19 - [UBP19_HUMAN]	53.61	7	1	42	84	1384	151.83	6.41748
	1878	Q99733	Nucleosome assembly protein 1-like 4 OS=Homo sapiens GN=NAP1L4 PE=1 SV=1 - [NP1L4_HUMAN]	53.6	1	1	18	102	375	42.7969	4.69092
	1879	Q5VU65	Nuclear pore membrane glycoprotein 210-like OS=Homo sapiens GN=NUP210L PE=2 SV=1 - [P210L_HUMAN]	53.6	1	1	74	226	1888	210.471	7.50342
	1880	Q9Y4E1-2	Isoform 2 of WASH complex subunit FAM21C OS=Homo sapiens GN=FAM21C - [FA21C_HUMAN]	53.59	6	1	49	130	1310	143.562	4.79248
	1881	Q96DM3	Uncharacterized protein C18orf8 OS=Homo sapiens GN=C18orf8 PE=2 SV=2 - [MIC1_HUMAN]	53.58	1	1	22	100	657	74.9266	7.82568
	1882	Q9NPH3-5	Isoform 4 of Interleukin-1 receptor accessory protein OS=Homo sapiens GN=IL1RAP - [IL1AP_HUMAN]	53.57	1	1	26	67	687	78.5526	7.12256
	1883	P18084	Integrin beta-5 OS=Homo sapiens GN=ITGB5 PE=1 SV=1 - [ITB5_HUMAN]	53.57	1	4	33	129	799	87.9962	6.06201
	1884	O43291	Kunitz-type protease inhibitor 2 OS=Homo sapiens GN=SPINT2 PE=1 SV=2 - [SPIT2_HUMAN]	53.57	2	1	8	25	252	28.2098	8.29443
	1885	Q86YA3	Uncharacterized protein C4orf21 OS=Homo sapiens GN=C4orf21 PE=2 SV=3 - [CD021_HUMAN]	53.56	5	2	86	223	2104	236.453	6.16357
	1886	Q9UP79	A disintegrin and metalloproteinase with thrombospondin motifs 8 OS=Homo sapiens GN=ADAMTS8 PE=2 SV=2 - [ATS8_HUMAN]	53.54	1	1	29	71	889	96.3984	6.16357
	1887	Q6XQN6-3	Isoform 3 of Nicotinate phosphoribosyltransferase OS=Homo sapiens GN=NAPRT1 - [PNCB_HUMAN]	53.52	3	1	19	58	525	56.0642	5.66846
	1888	Q92614-4	Isoform 4 of Unconventional myosin-XVIIIa OS=Homo sapiens GN=MYO18A - [MY18A_HUMAN]	53.51	5	1	92	290	2039	231.097	6.20166
	1889	Q13162	Peroxiredoxin-4 OS=Homo sapiens GN=PRDX4 PE=1 SV=1 - [PRDX4_HUMAN]	53.51	1	2	13	83	271	30.5208	6.29053
	1890	P56545-2	Isoform 2 of C-terminal-binding protein 2 OS=Homo sapiens GN=CTBP2 - [CTBP2_HUMAN]	53.5	1	1	37	93	985	106.121	8.01611
	1891	Q9BSJ8-2	Isoform 2 of Extended synaptotagmin-1 OS=Homo sapiens GN=ESYT1 - [ESYT1_HUMAN]	53.5	2	4	41	164	1114	123.925	5.78271
	1892	Q99941	Cyclic AMP-dependent transcription factor ATF-6 beta OS=Homo sapiens GN=ATF6B PE=1 SV=2 - [ATF6B_HUMAN]	53.49	2	1	24	135	703	76.6613	6.26514
	1893	Q8TF66-2	Isoform 2 of Leucine-rich repeat-containing protein 15 OS=Homo sapiens GN=LRRC15 - [LRC15_HUMAN]	53.49	2	9	22	142	587	64.9805	6.7124
	1894	Q9HB55	Cytochrome P450 3A43 OS=Homo sapiens GN=CYP3A43 PE=1 SV=1 - [CP343_HUMAN]	53.48	4	2	24	107	503	57.6322	8.104
	1895	Q15334	Lethal(2) giant larvae protein homolog 1 OS=Homo sapiens GN=LLGL1 PE=1 SV=3 - [L2GL1_HUMAN]	53.48	1	7	44	131	1064	115.346	6.29053
	1896	Q9UBB4	Ataxin-10 OS=Homo sapiens GN=ATXN10 PE=1 SV=1 - [ATX10_HUMAN]	53.47	2	1	19	75	475	53.4548	5.24951
	1897	Q9Y2Q0	Probable phospholipid-transporting ATPase IA OS=Homo sapiens GN=ATP8A1 PE=1 SV=1 - [AT8A1_HUMAN]	53.44	3	1	43	128	1164	131.285	6.84424
	1898	O60422	One cut domain family member 3 OS=Homo sapiens GN=ONECUT3 PE=2 SV=2 - [ONEC3_HUMAN]	53.44	1	1	13	40	494	50.0058	9.87646
	1899	P09651-2	Isoform A1-A of Heterogeneous nuclear ribonucleoprotein A1 OS=Homo sapiens GN=HNRNPA1 - [ROA1_HUMAN]	53.44	4	5	15	56	320	34.1753	9.23193
	1900	Q8IYQ7	Threonine synthase-like 1 OS=Homo sapiens GN=THNSL1 PE=1 SV=2 - [THNS1_HUMAN]	53.43	1	1	27	81	743	83.0171	7.12256
	1901	P61326	Protein mago nashi homolog OS=Homo sapiens GN=MAGOH PE=1 SV=1 - [MGN_HUMAN]	53.42	2	1	7	23	146	17.1528	6.11279
	1902	A2RRH5-4	Isoform 4 of WD repeat-containing protein 27 OS=Homo sapiens GN=WDR27 - [WDR27_HUMAN]	53.41	3	1	31	89	895	98.0331	8.06006
	1903	P62316	Small nuclear ribonucleoprotein Sm D2 OS=Homo sapiens GN=SNRPD2 PE=1 SV=1 - [SMD2_HUMAN]	53.39	2	1	6	16	118	13.5182	9.90576
	1904	Q5VTA0	PRAME family member 17 OS=Homo sapiens GN=PRAMEF17 PE=2 SV=1 - [PRA17_HUMAN]	53.38	2	1	22	71	474	54.7332	8.06006
	1905	Q8TF39	Zinc finger protein 483 OS=Homo sapiens GN=ZNF483 PE=1 SV=3 - [ZN483_HUMAN]	53.36	1	1	30	110	744	85.0441	8.57275
	1906	Q96HJ3	Coiled-coil domain-containing protein 34 OS=Homo sapiens GN=CCDC34 PE=2 SV=2 - [CCD34_HUMAN]	53.35	1	1	14	34	373	43.1987	7.40088
	1907	Q5U5R9	Probable E3 ubiquitin-protein ligase HECTD2 OS=Homo sapiens GN=HECTD2 PE=2 SV=2 - [HECD2_HUMAN]	53.35	1	1	30	132	776	88.0664	8.19189
	1908	P17813	Endoglin OS=Homo sapiens GN=ENG PE=1 SV=2 - [EGLN_HUMAN]	53.34	2	3	24	60	658	70.5331	6.60986
	1909	Q96KQ4	Apoptosis-stimulating of p53 protein 1 OS=Homo sapiens GN=PPP1R13B PE=1 SV=3 - [ASPP1_HUMAN]	53.3	1	1	39	99	1090	119.492	6.75635
	1910	P08648	Integrin alpha-5 OS=Homo sapiens GN=ITGA5 PE=1 SV=2 - [ITA5_HUMAN]	53.29	1	21	42	421	1049	114.465	5.77002
	1911	P37023	Serine/threonine-protein kinase receptor R3 OS=Homo sapiens GN=ACVRL1 PE=1 SV=2 - [ACVL1_HUMAN]	53.28	1	1	20	71	503	56.0885	7.60596
	1912	O15371	Eukaryotic translation initiation factor 3 subunit D OS=Homo sapiens GN=EIF3D PE=1 SV=1 - [EIF3D_HUMAN]	53.28	1	4	29	130	548	63.9324	6.04932
	1913	Q5TA50	Ceramide-1-phosphate transfer protein OS=Homo sapiens GN=GLTPD1 PE=1 SV=1 - [CPTP_HUMAN]	53.27	1	1	11	20	214	24.3496	7.21045
	1914	Q96J02	E3 ubiquitin-protein ligase Itchy homolog OS=Homo sapiens GN=ITCH PE=1 SV=2 - [ITCH_HUMAN]	53.27	3	1	38	106	903	102.738	6.30322
	1915	P54687-4	Isoform 4 of Branched-chain-amino-acid aminotransferase, cytosolic OS=Homo sapiens GN=BCAT1 - [BCAT1_HUMAN]	53.25	3	1	14	27	385	42.8104	5.22412
	1916	Q9BX67	Junctional adhesion molecule C OS=Homo sapiens GN=JAM3 PE=1 SV=1 - [JAM3_HUMAN]	53.23	2	2	11	33	310	34.9978	7.59131
	1917	Q96LT7	Protein C9orf72 OS=Homo sapiens GN=C9orf72 PE=1 SV=2 - [CI072_HUMAN]	53.22	1	1	15	57	481	54.293	6.22705
	1918	Q8IWI9-4	Isoform 4 of MAX gene-associated protein OS=Homo sapiens GN=MGA - [MGAP_HUMAN]	53.21	3	1	130	328	3065	335.951	6.90283
	1919	Q69YN4	Protein virilizer homolog OS=Homo sapiens GN=KIAA1429 PE=1 SV=2 - [VIR_HUMAN]	53.2	3	1	77	245	1812	201.898	5.0083
	1920	Q9UL41-2	Isoform 2 of Paraneoplastic antigen Ma3 OS=Homo sapiens GN=PNMA3 - [PNMA3_HUMAN]	53.19	2	1	20	61	455	51.5098	9.05615
	1921	Q14152	Eukaryotic translation initiation factor 3 subunit A OS=Homo sapiens GN=EIF3A PE=1 SV=1 - [EIF3A_HUMAN]	53.18	1	11	79	288	1382	166.468	6.78564
	1922	Q9P265	Disco-interacting protein 2 homolog B OS=Homo sapiens GN=DIP2B PE=1 SV=3 - [DIP2B_HUMAN]	53.17	1	1	67	181	1576	171.382	8.08936
	1923	Q92542	Nicastrin OS=Homo sapiens GN=NCSTN PE=1 SV=2 - [NICA_HUMAN]	53.17	2	3	25	76	709	78.3615	5.98584
	1924	Q9P1Q0-4	Isoform 4 of Vacuolar protein sorting-associated protein 54 OS=Homo sapiens GN=VPS54 - [VPS54_HUMAN]	53.16	3	1	32	78	965	109.292	6.58057
	1925	P48556	26S proteasome non-ATPase regulatory subunit 8 OS=Homo sapiens GN=PSMD8 PE=1 SV=2 - [PSMD8_HUMAN]	53.14	1	1	14	56	350	39.5868	9.70068
	1926	Q8TER5	Rho guanine nucleotide exchange factor 40 OS=Homo sapiens GN=ARHGEF40 PE=1 SV=3 - [ARH40_HUMAN]	53.13	4	1	60	223	1519	164.555	6.15088
	1927	P55010	Eukaryotic translation initiation factor 5 OS=Homo sapiens GN=EIF5 PE=1 SV=2 - [IF5_HUMAN]	53.13	1	3	21	43	431	49.1918	5.57959
	1928	O95336	6-phosphogluconolactonase OS=Homo sapiens GN=PGLS PE=1 SV=2 - [6PGL_HUMAN]	53.1	1	1	9	23	258	27.5296	6.04932
	1929	O00267-2	Isoform 2 of Transcription elongation factor SPT5 OS=Homo sapiens GN=SUPT5H - [SPT5H_HUMAN]	53.09	2	1	48	172	1083	120.424	5.09717
	1930	Q8TAA9-2	Isoform 2 of Vang-like protein 1 OS=Homo sapiens GN=VANGL1 - [VANG1_HUMAN]	53.07	2	2	22	83	522	59.7101	8.80713
	1931	O14646	Chromodomain-helicase-DNA-binding protein 1 OS=Homo sapiens GN=CHD1 PE=1 SV=2 - [CHD1_HUMAN]	53.04	2	1	68	182	1710	196.567	7.13721
	1932	Q9H0J4	Glutamine-rich protein 2 OS=Homo sapiens GN=QRICH2 PE=1 SV=1 - [QRIC2_HUMAN]	53.04	3	1	64	256	1663	180.715	6.72705
	1933	Q9UPR6	Zinc finger RNA-binding protein 2 OS=Homo sapiens GN=ZFR2 PE=2 SV=3 - [ZFR2_HUMAN]	53.04	1	1	36	158	939	101.267	8.44092
	1934	Q14690	Protein RRP5 homolog OS=Homo sapiens GN=PDCD11 PE=1 SV=3 - [RRP5_HUMAN]	53.02	1	1	82	348	1871	208.57	8.86572
	1935	Q9C0G0	Zinc finger protein 407 OS=Homo sapiens GN=ZNF407 PE=1 SV=2 - [ZN407_HUMAN]	53.02	3	1	86	247	2248	247.211	6.49365
	1936	P31997	Carcinoembryonic antigen-related cell adhesion molecule 8 OS=Homo sapiens GN=CEACAM8 PE=1 SV=2 - [CEAM8_HUMAN]	53.01	1	1	9	39	349	38.1301	7.38623
	1937	P15170-2	Isoform 2 of Eukaryotic peptide chain release factor GTP-binding subunit ERF3A OS=Homo sapiens GN=GSPT1 - [ERF3A_HUMAN]	52.99	3	1	19	61	636	68.5571	5.32568
	1938	P14209	CD99 antigen OS=Homo sapiens GN=CD99 PE=1 SV=1 - [CD99_HUMAN]	52.97	2	1	4	30	185	18.8363	4.75439
	1939	P60866	40S ribosomal protein S20 OS=Homo sapiens GN=RPS20 PE=1 SV=1 - [RS20_HUMAN]	52.94	2	4	6	98	119	13.3643	9.93506
	1940	Q53GI3	Zinc finger protein 394 OS=Homo sapiens GN=ZNF394 PE=2 SV=2 - [ZN394_HUMAN]	52.94	1	1	23	70	561	64.2157	7.89893
	1941	Q86V15	Zinc finger protein castor homolog 1 OS=Homo sapiens GN=CASZ1 PE=1 SV=4 - [CASZ1_HUMAN]	52.93	2	2	67	201	1759	189.948	7.03467
	1942	A7E2F4	Golgin subfamily A member 8A OS=Homo sapiens GN=GOLGA8A PE=2 SV=3 - [GOG8A_HUMAN]	52.93	8	1	29	91	631	70.0742	6.23975
	1943	Q16650	T-box brain protein 1 OS=Homo sapiens GN=TBR1 PE=1 SV=1 - [TBR1_HUMAN]	52.93	1	1	24	103	682	74.007	7.32764
	1944	P62917	60S ribosomal protein L8 OS=Homo sapiens GN=RPL8 PE=1 SV=2 - [RL8_HUMAN]	52.92	1	2	11	54	257	28.0073	11.0337
	1945	O75335-2	Isoform 2 of Liprin-alpha-4 OS=Homo sapiens GN=PPFIA4 - [LIPA4_HUMAN]	52.89	2	1	33	167	692	77.0402	7.76709
	1946	O60500-2	Isoform 2 of Nephrin OS=Homo sapiens GN=NPHS1 - [NPHN_HUMAN]	52.87	2	1	40	144	1201	130.465	5.51611
	1947	Q8N0W3	L-fucose kinase OS=Homo sapiens GN=FUK PE=2 SV=2 - [FUK_HUMAN]	52.86	2	2	34	108	1084	117.548	6.25244
	1948	Q9Y2D5-5	Isoform 3 of A-kinase anchor protein 2 OS=Homo sapiens GN=AKAP2 - [AKAP2_HUMAN]	52.85	5	2	42	106	948	104.043	5.08447
	1949	Q07890	Son of sevenless homolog 2 OS=Homo sapiens GN=SOS2 PE=1 SV=2 - [SOS2_HUMAN]	52.85	2	1	64	239	1332	152.882	6.84424
	1950	Q96ED9	Protein Hook homolog 2 OS=Homo sapiens GN=HOOK2 PE=1 SV=3 - [HOOK2_HUMAN]	52.85	2	1	36	112	719	83.1554	5.46533
	1951	P35754	Glutaredoxin-1 OS=Homo sapiens GN=GLRX PE=1 SV=2 - [GLRX1_HUMAN]	52.83	1	3	6	15	106	11.7682	8.08936
	1952	Q6P0N0	Mis18-binding protein 1 OS=Homo sapiens GN=MIS18BP1 PE=1 SV=1 - [M18BP_HUMAN]	52.83	1	1	50	181	1132	129.005	9.24658
	1953	Q96AG4	Leucine-rich repeat-containing protein 59 OS=Homo sapiens GN=LRRC59 PE=1 SV=1 - [LRC59_HUMAN]	52.77	1	3	15	34	307	34.9089	9.56885
	1954	P07148	Fatty acid-binding protein, liver OS=Homo sapiens GN=FABP1 PE=1 SV=1 - [FABPL_HUMAN]	52.76	1	1	5	35	127	14.1994	7.18115
	1955	Q8N4S7	Progestin and adipoQ receptor family member 4 OS=Homo sapiens GN=PAQR4 PE=2 SV=3 - [PAQR4_HUMAN]	52.75	3	1	7	34	273	29.107	8.93896
	1956	Q13214	Semaphorin-3B OS=Homo sapiens GN=SEMA3B PE=2 SV=1 - [SEM3B_HUMAN]	52.74	2	1	38	102	749	83.0693	8.90967
	1957	Q9TNN7	HLA class I histocompatibility antigen, Cw-5 alpha chain OS=Homo sapiens GN=HLA-C PE=2 SV=1 - [1C05_HUMAN]	52.73	6	2	15	193	366	40.8863	7.44482
	1958	Q6P0Q8	Microtubule-associated serine/threonine-protein kinase 2 OS=Homo sapiens GN=MAST2 PE=1 SV=2 - [MAST2_HUMAN]	52.73	2	1	68	234	1798	196.315	8.1626
	1959	Q96T49	Protein phosphatase 1 regulatory inhibitor subunit 16B OS=Homo sapiens GN=PPP1R16B PE=1 SV=1 - [PP16B_HUMAN]	52.73	2	1	21	70	567	63.511	6.49365
	1960	Q9NYI0-2	Isoform 2 of PH and SEC7 domain-containing protein 3 OS=Homo sapiens GN=PSD3 - [PSD3_HUMAN]	52.72	3	1	41	107	1047	115.863	5.98584
	1961	P46776	60S ribosomal protein L27a OS=Homo sapiens GN=RPL27A PE=1 SV=2 - [RL27A_HUMAN]	52.7	1	1	8	30	148	16.551	11.0044
	1962	Q9UM54-4	Isoform 4 of Unconventional myosin-VI OS=Homo sapiens GN=MYO6 - [MYO6_HUMAN]	52.68	6	1	56	237	1285	148.591	8.55811
	1963	Q96L73	Histone-lysine N-methyltransferase, H3 lysine-36 and H4 lysine-20 specific OS=Homo sapiens GN=NSD1 PE=1 SV=1 - [NSD1_HUMAN]	52.67	3	1	108	277	2696	296.464	8.03076
	1964	Q96T51-3	Isoform 3 of RUN and FYVE domain-containing protein 1 OS=Homo sapiens GN=RUFY1 - [RUFY1_HUMAN]	52.67	1	1	19	84	412	44.4608	6.11279
	1965	Q8N4C6-7	Isoform 7 of Ninein OS=Homo sapiens GN=NIN - [NIN_HUMAN]	52.65	9	2	102	339	2133	248.04	5.03369
	1966	O43657	Tetraspanin-6 OS=Homo sapiens GN=TSPAN6 PE=1 SV=1 - [TSN6_HUMAN]	52.65	1	4	12	77	245	27.5451	8.104
	1967	P0C7V5	Putative zinc finger protein 812 OS=Homo sapiens GN=ZNF812 PE=5 SV=1 - [ZN812_HUMAN]	52.64	1	1	17	35	454	51.4842	8.38232
	1968	Q6Q4G3	Aminopeptidase Q OS=Homo sapiens GN=AQPEP PE=1 SV=4 - [AMPQ_HUMAN]	52.63	2	2	36	112	990	113.211	5.63037
	1969	P20936	Ras GTPase-activating protein 1 OS=Homo sapiens GN=RASA1 PE=1 SV=1 - [RASA1_HUMAN]	52.63	2	1	48	117	1047	116.329	6.53662
	1970	P40123	Adenylyl cyclase-associated protein 2 OS=Homo sapiens GN=CAP2 PE=1 SV=1 - [CAP2_HUMAN]	52.62	1	1	20	51	477	52.7908	6.3667
	1971	Q99698	Lysosomal-trafficking regulator OS=Homo sapiens GN=LYST PE=1 SV=3 - [LYST_HUMAN]	52.62	1	1	138	445	3801	428.866	6.60986
	1972	Q6DT37	Serine/threonine-protein kinase MRCK gamma OS=Homo sapiens GN=CDC42BPG PE=1 SV=2 - [MRCKG_HUMAN]	52.61	1	1	62	175	1551	172.352	6.27783
	1973	Q9UDR5	Alpha-aminoadipic semialdehyde synthase, mitochondrial OS=Homo sapiens GN=AASS PE=1 SV=1 - [AASS_HUMAN]	52.59	1	1	42	150	926	102.066	6.63916
	1974	P0CB43	Protein FAM203B OS=Homo sapiens GN=FAM203B PE=1 SV=1 - [F203B_HUMAN]	52.56	2	1	15	26	390	42.1017	4.83057
	1975	Q9Y5L0-1	Isoform 1 of Transportin-3 OS=Homo sapiens GN=TNPO3 - [TNPO3_HUMAN]	52.56	4	1	33	98	957	107.931	5.70654
	1976	Q8NB25	Protein FAM184A OS=Homo sapiens GN=FAM184A PE=2 SV=3 - [F184A_HUMAN]	52.54	6	1	52	136	1140	132.883	5.8335
	1977	Q8TCU4	Alstrom syndrome protein 1 OS=Homo sapiens GN=ALMS1 PE=1 SV=3 - [ALMS1_HUMAN]	52.51	3	1	137	376	4167	460.683	6.27783
	1978	O75131	Copine-3 OS=Homo sapiens GN=CPNE3 PE=1 SV=1 - [CPNE3_HUMAN]	52.51	10	8	27	108	537	60.0921	5.84619
	1979	A9YTQ3	Aryl hydrocarbon receptor repressor OS=Homo sapiens GN=AHRR PE=2 SV=3 - [AHRR_HUMAN]	52.5	3	1	29	141	701	76.2164	8.83643
	1980	Q01081	Splicing factor U2AF 35 kDa subunit OS=Homo sapiens GN=U2AF1 PE=1 SV=3 - [U2AF1_HUMAN]	52.5	3	2	12	48	240	27.8545	8.80713
	1981	O60229	Kalirin OS=Homo sapiens GN=KALRN PE=1 SV=2 - [KALRN_HUMAN]	52.46	3	1	124	389	2985	339.96	6.07471
	1982	Q6P3W7	SCY1-like protein 2 OS=Homo sapiens GN=SCYL2 PE=1 SV=1 - [SCYL2_HUMAN]	52.42	1	1	32	162	929	103.642	8.22119
	1983	Q86Y46	Keratin, type II cytoskeletal 73 OS=Homo sapiens GN=KRT73 PE=1 SV=1 - [K2C73_HUMAN]	52.41	2	1	25	86	540	58.8867	7.2251
	1984	Q86U44	N6-adenosine-methyltransferase 70 kDa subunit OS=Homo sapiens GN=METTL3 PE=1 SV=2 - [MTA70_HUMAN]	52.41	1	1	22	76	580	64.4335	6.41748
	1985	Q8N9H8	Probable exonuclease mut-7 homolog OS=Homo sapiens GN=EXD3 PE=1 SV=3 - [MUT7_HUMAN]	52.4	3	1	46	150	876	96.5368	8.22119
	1986	P28370	Probable global transcription activator SNF2L1 OS=Homo sapiens GN=SMARCA1 PE=1 SV=2 - [SMCA1_HUMAN]	52.37	2	1	57	204	1054	122.527	8.08936
	1987	P23229-6	Isoform Alpha-6X1X2A of Integrin alpha-6 OS=Homo sapiens GN=ITGA6 - [ITA6_HUMAN]	52.34	8	1	43	159	1112	123.951	6.60986
	1988	P13693	Translationally-controlled tumor protein OS=Homo sapiens GN=TPT1 PE=1 SV=1 - [TCTP_HUMAN]	52.33	2	4	12	98	172	19.5826	4.93213
	1989	Q8NG84	Olfactory receptor 2AK2 OS=Homo sapiens GN=OR2AK2 PE=2 SV=2 - [O2AK2_HUMAN]	52.24	1	1	10	48	335	37.7378	9.01221
	1990	Q92973	Transportin-1 OS=Homo sapiens GN=TNPO1 PE=1 SV=2 - [TNPO1_HUMAN]	52.23	5	6	31	140	898	102.289	4.98291
	1991	Q8N7K9	Uncharacterized protein FLJ40925 OS=Homo sapiens PE=2 SV=1 - [YS059_HUMAN]	52.23	1	1	12	35	584	59.8264	10.2427
	1992	Q9UBS5-4	Isoform 1D of Gamma-aminobutyric acid type B receptor subunit 1 OS=Homo sapiens GN=GABBR1 - [GABR1_HUMAN]	52.2	5	1	38	119	931	104.599	7.97217
	1993	Q9GZU2	Paternally-expressed gene 3 protein OS=Homo sapiens GN=PEG3 PE=1 SV=1 - [PEG3_HUMAN]	52.2	3	1	68	142	1588	180.715	5.47803
	1994	Q96IC2	Putative RNA exonuclease NEF-sp OS=Homo sapiens GN=44M2.3 PE=2 SV=1 - [REXON_HUMAN]	52.2	2	1	29	65	774	86.8305	8.32373
	1995	P04264	Keratin, type II cytoskeletal 1 OS=Homo sapiens GN=KRT1 PE=1 SV=6 - [K2C1_HUMAN]	52.17	3	5	25	72	644	65.999	8.11865
	1996	P55211	Caspase-9 OS=Homo sapiens GN=CASP9 PE=1 SV=3 - [CASP9_HUMAN]	52.16	2	1	11	30	416	46.2514	6.04932
	1997	A0AVI4-2	Isoform 2 of Transmembrane protein 129 OS=Homo sapiens GN=TMEM129 - [TM129_HUMAN]	52.16	1	1	7	11	232	25.8974	7.84033
	1998	P78352-2	Isoform 2 of Disks large homolog 4 OS=Homo sapiens GN=DLG4 - [DLG4_HUMAN]	52.15	3	1	25	57	767	85.3775	5.87158
[truncated: 930 more rows]
