# Supplementary material for: Global extracellular vesicle proteomic signature defines U87-MG glioma cell hypoxic status with potential implications for non-invasive diagnostics
Source: J Neurooncol. 2019 Aug 14;144(3):477–88. doi: 10.1007/s11060-019-03262-4 (PMC6764937; doi:10.1007/s11060-019-03262-4)
Supplement: Supplementary file 11 — Supplementary file11 (XLSX 40 kb) [file 11060_2019_3262_MOESM11_ESM.xlsx]

## Sheet: Sheet1
	Supplementary Table 7. List of peptides, transition states and its corresponding retention time of EV proteins selected for the scheduled parallel reaction monitoring (PRM) run.
	Uniprot No.	Protein Description	Parallel Reaction Monitoring (PRM) Scheduled run
			Peptides	Precursor Mass [m/z]	CS [z]	Polarity	Retention time
							Start [min]	End [min]
	P17936	Insulin-like growth factor-binding protein 3	ALAQC[+57.0]APPPAVC[+57.0]AELVR	911.969	2	Positive	31.98	35.98
			EPGC[+57.0]GC[+57.0]C[+57.0]LTC[+57.0]ALSEGQPC[+57.0]GIYTER	925.715	3	Positive	38.5	42.5
			YGQPLPGYTTK	612.817	2	Positive	21.02	25.02
	P08253	72 kDa type IV collagenase	IIGYTPDLDPETVDDAFAR	1054.51	2	Positive	47.86	51.86
			SDGFLWC[+57.0]STTYNFEK	927.904	2	Positive	47.08	51.08
			FQGTSYDSC[+57.0]TTEGR	804.833	2	Positive	15.56	19.56
	O75531	Barrier-to-autointegration factor	AYVVLGQFLVLK	675.413	2	Positive	53.17	57.17
	P13726	Tissue factor	DLIYTLYYWK	689.358	2	Positive	55.83	59.83
	P32119	Peroxiredoxin-2	TDEGIAYR	462.725	2	Positive	13.28	17.28
			QITVNDLPVGR	606.341	2	Positive	29.1	33.1
	Q16790	Carbonic anhydrase 9	QLHTLSDTLWGPGDSR	594.964	3	Positive	29	33
			VIEASFPAGVDSSPR	766.391	2	Positive	29.57	33.57
	P20339	Ras-related protein Rab-5A	FEIWDTAGQER	676.317	2	Positive	36.55	40.55
			NEPQNPGANSAR	627.795	2	Positive	5.56	9.56
	P62070	Ras-related protein R-Ras2	QVTQEEGQQLAR	693.852	2	Positive	12.49	16.49
	P17066	Heat shock 70 kDa protein 6	TTPSYVAFTDTER	744.354	2	Positive	29.7	33.7
			ATAGDTHLGGEDFDNR	838.369	2	Positive	17.12	21.12
			FEELC[+57.0]SDLFR	658.303	2	Positive	41.42	45.42
			LLQDFFNGK	541.287	2	Positive	39.04	43.04
	Q8NG11	Tetraspanin-14	GVLSDLTK	416.742	2	Positive	40.76	44.76
			VVNTQC[+57.0]GYDVR	655.812	2	Positive	14.74	18.74
	Q9NRY6	Phospholipid scramblase 3	VETFLGWETC[+57.0]NR	756.351	2	Positive	40.52	44.52
	Q99961	Endophilin-A2	TIEYLQPNPASR	694.862	2	Positive	26.64	30.64
			QNFIDPLQNLC[+57.0]EK	809.898	2	Positive	42.7	46.7
			QAVQILDELAEK	678.872	2	Positive	39.44	43.44
	P13473	Lysosome-associated membrane glycoprotein 2	IPLNDLFR	494.285	2	Positive	40.4	44.4
	Q9Y624	Junctional adhesion molecule A	FDQGDTTR	470.212	2	Positive	6.71	10.71
			VTFLPTGITFK	612.355	2	Positive	45.58	49.58
	P52789	Hexokinase-2	NVELVEGEEGR	615.802	2	Positive	18.09	22.09
			NILIDFTK	482.279	2	Positive	38.93	42.93
	O00299	Chloride intracellular channel protein 1	LAALNPESNTAGLDIFAK	922.991	2	Positive	45.29	49.29
			NSNPALNDNLEK	664.826	2	Positive	15.98	19.98
			GFTIPEAFR	519.274	2	Positive	40.61	44.61
			EEFASTC[+57.0]PDDEEIELAYEQVAK	1287.07	2	Positive	47.79	51.79
	P09382	Galectin-1	SFVLNLGK	439.261	2	Positive	33.51	37.51
			DSNNLC[+57.0]LHFNPR	496.233	3	Positive	26.37	30.37
			DGGAWGTEQR	538.741	2	Positive	14.91	18.91
			LPDGYEFK	484.74	2	Positive	26.37	30.37
	Q08431	Lactadherin	GDVFPSYTC[+57.0]TC[+57.0]LK	774.347	2	Positive	33.74	37.74
			VTFLGLQHWVPELAR	589.33	3	Positive	49.69	53.69
			NAVHVNLFETPVEAQYVR	696.029	3	Positive	38.17	42.17
			EVTGIITQGAR	572.82	2	Positive	19.77	23.77
			NFGSVQFVASYK	673.841	2	Positive	35.32	39.32
			NLFETPILAR	587.335	2	Positive	41.36	45.36
	P04083	Annexin A1	GVDEATIIDILTK	694.388	2	Positive	54.89	58.89
			TPAQFDADELR	631.804	2	Positive	26.17	30.17
			GLGTDEDTLIEILASR	568.3	3	Positive	57.38	61.38
			DITSDTSGDFR	607.27	2	Positive	23.49	27.49
			NALLSLAK	415.261	2	Positive	26.68	30.68
			SEDFGVNEDLADSDAR	870.371	2	Positive	30.97	34.97
			GTDVNVFNTILTTR	775.912	2	Positive	47.02	51.02
	P61769	Beta-2-microglobulin	SNFLNC[+57.0]YVSGFHPSDIEVDLLK	852.081	3	Positive	53.57	57.57
			VEHSDLSFSK	574.783	2	Positive	13.69	17.69
			VNHVTLSQPK	561.817	2	Positive	8.9	12.9
	P08758	Annexin A5	QEISAAFK	447.24	2	Positive	18.24	22.24
			LYDAYELK	507.761	2	Positive	26.72	30.72
			VLTEIIASR	501.303	2	Positive	25.92	29.92
			QVYEEEYGSSLEDDVVGDTSGYYQR	963.418	3	Positive	44.37	48.37
			DPDAGIDEAQVEQDAQALFQAGELK	886.756	3	Positive	60.42	64.42
			FITIFGTR	477.774	2	Positive	40.48	44.48
	P51149	Ras-related protein Rab-7a	FQSLGVAFYR	594.314	2	Positive	37.95	41.95
			GADC[+57.0]C[+57.0]VLVFDVTAPNTFK	1007.47	2	Positive	47.48	51.48
			DPENFPFVVLGNK	738.38	2	Positive	48.98	52.98
			NNIPYFETSAK	642.317	2	Positive	28.6	32.6
	P08238	Heat shock protein HSP 90-beta	IDIIPNPQER	597.827	2	Positive	28.94	32.94
			ADLINNLGTIAK	621.856	2	Positive	35.4	39.4
			YIDQEELNK	576.283	2	Positive	16.19	20.19
			NPDDITQEEYGEFYK	924.402	2	Positive	35.94	39.94
			SLTNDWEDHLAVK	509.919	3	Positive	32.4	36.4
			EQVANSAFVER	625.312	2	Positive	18.22	22.22
	Q15582	Transforming growth factor-beta-induced protein ig-h3	STVISYEC[+57.0]C[+57.0]PGYEK	846.866	2	Positive	24.46	28.46
			QAGLGNHLSGSER	442.557	3	Positive	9.51	13.51
			LTLLAPLNSVFK	658.403	2	Positive	52.69	56.69
			EGVYTVFAPTNEAFR	850.918	2	Positive	42.42	46.42
			GDELADSALEIFK	704.354	2	Positive	49.4	53.4
	P61586	Transforming protein RhoA	QVELALWDTAGQEDYDR	1004.97	2	Positive	44.34	48.34
			HFC[+57.0]PNVPIILVGNK	536.629	3	Positive	35.17	39.17
	Q08380	Galectin-3-binding protein	LADGGATNQGR	530.263	2	Positive	5.58	9.58
			STHTLDLSR	515.27	2	Positive	11.4	15.4
			LASAYGAR	404.719	2	Positive	8.92	12.92
			SDLAVPSELALLK	678.393	2	Positive	44.94	48.94
			AVDTWSWGER	603.781	2	Positive	34.65	38.65
			TLQALEFHTVPFQLLAR	662.039	3	Positive	49.47	53.47
			YSSDYFQAPSDYR	799.842	2	Positive	32.06	36.06
	P01911	HLA class II histocompatibility antigen, DRB1-15 beta chain	FDSDVGEFR	536.241	2	Positive	26.22	30.22
			SGEVYTC[+57.0]QVEHPSVTSPLTVEWR	887.759	3	Positive	38.76	42.76
	P05556	Integrin beta-1	SGEPQTFTLK	554.288	2	Positive	22.1	26.1
			IGFGSFVEK	492.263	2	Positive	34.52	38.52
			LSEGVTISYK	548.798	2	Positive	23.29	27.29
			FC[+57.0]EC[+57.0]DNFNC[+57.0]DR	768.769	2	Positive	20.6	24.6
			WDTGENPIYK	611.791	2	Positive	27.4	31.4
			SAVTTVVNPK	508.293	2	Positive	12.72	16.72
	Q14699	Raftlin	FLEFTTLSAAELPGSSAVR	998.523	2	Positive	49.72	53.72
			TLDGPESNPLEVHEEPLSGK	716.687	3	Positive	29.6	33.6
			ALVGIC[+57.0]TGHSNPGEDAR	585.281	3	Positive	17.43	21.43
	Q99653	Calcineurin B homologous protein 1	IPELAINPLGDR	654.37	2	Positive	40.41	44.41
			IINAFFPEGEDQVNFR	948.468	2	Positive	46.59	50.59
	P13987	CD59 glycoprotein	AGLQVYNK	446.748	2	Positive	13.86	17.86
			FEHC[+57.0]NFNDVTTR	513.893	3	Positive	18.25	22.25
			ENELTYYC[+57.0]C[+57.0]K	690.284	2	Positive	23.53	27.53
	P60033	CD81 antigen	QFYDQALQQAVVDDDANNAK	1127.02	2	Positive	38.29	42.29
			TFHETLDC[+57.0]C[+57.0]GSSTLTALTTSVLK	848.077	3	Positive	45.47	49.47
			NNLC[+57.0]PSGSNIISNLFK	889.449	2	Positive	49.76	53.76
	P09525	Annexin A4	ISQTYQQQYGR	686.336	2	Positive	14.24	18.24
			DEGNYLDDALVR	690.326	2	Positive	38.47	42.47
			FLTVLC[+57.0]SR	498.271	2	Positive	30.6	34.6
			GLGTDDNTLIR	587.807	2	Positive	24.12	28.12
	O14786	Neuropilin-1	C[+57.0]EWLIQAPDPYQR	838.398	2	Positive	42.39	46.39
			IAPPPVVSSGPFLFIK	556.996	3	Positive	51.23	55.23
			FVTAVGTQGAISK	639.856	2	Positive	20.78	24.78
			SFEGNNNYDTPELR	828.368	2	Positive	26.51	30.51
	P08648	Integrin alpha-5	LLESSLSSSEGEEPVEYK	991.976	2	Positive	29.85	33.85
			SLQWFGATVR	582.812	2	Positive	39.61	43.61
			AHGSSILAC[+57.0]APLYSWR	596.967	3	Positive	39.12	43.12
			SSASSGPQILK	537.793	2	Positive	14.32	18.32
	P01903	HLA class II histocompatibility antigen, DR alpha chain	FASFEAQGALANIAVDK	876.452	2	Positive	42.1	46.1
			EPNVLIC[+57.0]FIDK	674.352	2	Positive	40	44
			VEHWGLDEPLLK	479.258	3	Positive	35.88	39.88
	Q9Y696	Chloride intracellular channel protein 4	YLTNAYSR	494.248	2	Positive	15.49	19.49
	Q95604	HLA class I histocompatibility antigen, Cw-17 alpha chain	FIAVGYVDDTQFVR	815.417	2	Positive	42.43	46.43
			THVTHHPVSDHEATLR	459.983	4	Positive	4.81	8.81
			WAAVVVPSGQEQR	713.876	2	Positive	27.31	31.31
	P17301	Integrin alpha-2	FVQGLDIGPTK	587.827	2	Positive	29.03	33.03
			TQVGLIQYANNPR	737.394	2	Positive	27.69	31.69
			VDISLENPGTSPALEAYSETAK	1146.57	2	Positive	41.4	45.4
			IPLLYDAEIHLTR	518.628	3	Positive	41.6	45.6
			IGQTSSSVSFK	570.798	2	Positive	16.11	20.11
	P32970	CD70 antigen	LYWQGGPALGR	609.325	2	Positive	34.3	38.3
			LSFHQGC[+57.0]TIASQR	502.249	3	Positive	17.56	21.56
	P10451-5	Isoform 5 of Osteopontin	QNLLAPQTLPSK	655.377	2	Positive	26.05	30.05
			GDSVVYGLR	483.256	2	Positive	22.84	26.84
			AIPVAQDLNAPSDWDSR	927.953	2	Positive	37.6	41.6
	Q12846	Syntaxin-4	LGSPDEEFFHK	435.875	3	Positive	26.12	30.12
			QALNEISAR	501.272	2	Positive	14.74	18.74
			HSEIQQLER	570.294	2	Positive	11.92	15.92
	P02786	Transferrin receptor protein 1	LLNENSYVPR	602.82	2	Positive	24.32	28.32
			SSGLPNIPVQTISR	734.91	2	Positive	33.23	37.23
			ILNIFGVIK	508.829	2	Positive	48.58	52.58
			VSASPLLYTLIEK	717.416	2	Positive	47.62	51.62
			YNSQLLSFVR	613.83	2	Positive	39.5	43.5
	Q9H444	Charged multivesicular body protein 4b	QLAQIDGTLSTIEFQR	607.323	3	Positive	42.3	46.3
			EALENANTNTEVLK	773.391	2	Positive	20.36	24.36
	P19338	Nucleolin	ALELTGLK	422.761	2	Positive	26.92	30.92
			EVFEDAAEIR	589.788	2	Positive	27.81	31.81
			SISLYYTGEK	580.795	2	Positive	27.95	31.95
	P00533	Epidermal growth factor receptor	LTQLGTFEDHFLSLQR	635.667	3	Positive	45.66	49.66
			NLQEILHGAVR	417.239	3	Positive	30.62	34.62
			FSNNPALC[+57.0]NVESIQWR	967.963	2	Positive	41.64	45.64
			IIC[+57.0]AQQC[+57.0]SGR	596.782	2	Positive	8.59	12.59
	Q9Y376	Calcium-binding protein 39	DVAQIFNNILR	651.862	2	Positive	55.68	59.68
	P48509	CD151 antigen	VVPDSC[+57.0]C[+57.0]K	482.715	2	Positive	5.87	9.87
			TVVALC[+57.0]GQR	502.271	2	Positive	15.24	19.24
			LETFIQEHLR	429.235	3	Positive	29	33
	P50454	Serpin H1	LYGPSSVSFADDFVR	830.404	2	Positive	44.81	48.81
			LFYADHPFIFLVR	546.633	3	Positive	50.1	54.1
			DTQSGSLLFIGR	647.344	2	Positive	40.22	44.22
	P38646	Stress-70 protein, mitochondrial	VLENAEGAR	479.751	2	Positive	7.9	11.9
			TTPSVVAFTADGER	725.862	2	Positive	29.27	33.27
			DAGQISGLNVLR	621.844	2	Positive	35.02	39.02
	P26006	Integrin alpha-3	EAGNPGSLFGYSVALHR	592.301	3	Positive	38.02	42.02
			YLLLAGAPR	487.295	2	Positive	31.42	35.42
			TGAVYLC[+57.0]PLTAHK	477.587	3	Positive	24.44	28.44
			AAFVSEQQQK	568.291	2	Positive	10.41	14.41
			TVEDVGSPLK	522.782	2	Positive	18.19	22.19
	P35222	Catenin beta-1	LLNDEDQVVVNK	693.367	2	Positive	21.58	25.58
			EGLLAIFK	445.771	2	Positive	45.44	49.44
			LVQNC[+57.0]LWTLR	651.853	2	Positive	38.72	42.72
			NEGVATYAAAVLFR	741.391	2	Positive	48.78	52.78
	P31948	Stress-induced-phosphoprotein 1	AAALEFLNR	502.78	2	Positive	33.53	37.53
			TLLSDPTYR	533.282	2	Positive	24	28
			LAYINPDLALEEK	744.901	2	Positive	38.38	42.38
	Q9UNN8	Endothelial protein C receptor	TQSGLQSYLLQFHGLVR	649.686	3	Positive	46.76	50.76
			TLAFPLTIR	516.316	2	Positive	42.07	46.07
	O15031	Plexin-B2	IQPETGPLGGGIR	647.859	2	Positive	24.61	28.61
			FGAQLQC[+57.0]VTGPQATR	817.409	2	Positive	26.03	30.03
			VGVSQQPEDSQQDLPGER	984.967	2	Positive	20.03	24.03
	P50281	Matrix metalloproteinase-14	FYGLQVTGK	506.777	2	Positive	28.94	32.94
			VGEYATYEAIR	636.317	2	Positive	26.19	30.19
			GLPASINTAYER	646.336	2	Positive	26	30
	Q9Y625	Glypican-6	GFSLADIPYQEIAGEHLR	672.678	3	Positive	47.85	51.85
			LEFENLVEETSHFVR	616.976	3	Positive	49.96	53.96
			TFVQGLTVGR	539.306	2	Positive	29.07	33.07
	P53985	Monocarboxylate transporter 1	DLHDANTDLIGR	447.225	3	Positive	21.65	25.65
			FSSAVGLVTIVEC[+57.0]C[+57.0]PVLLGPPLLGR	885.485	3	Positive	53.39	57.39
	P02765	Alpha-2-HS-glycoprotein	C[+57.0]DSSPDSAEDVR	669.267	2	Positive	10.08	14.08
	Q6UVK1	Chondroitin sulfate proteoglycan 4	LSDGQGFTQDDIQAGR	854.4	2	Positive	24.59	28.59
			TLSAFSWR	484.253	2	Positive	36.56	40.56
			SEHDVLFQVTQFPSR	597.3	3	Positive	37.76	41.76
			SSLSQQQLR	523.783	2	Positive	11.44	15.44
	O15427	Monocarboxylate transporter 4	LLDLSVFR	481.787	2	Positive	45.24	49.24
			EPQPEVAAAEEEK	713.838	2	Positive	23.47	27.47
	P29317	Ephrin type-A receptor 2	NILVNSNLVC[+57.0]K	637.35	2	Positive	28.28	32.28
			VSDFGLSR	440.73	2	Positive	22.53	26.53
			VLEDDPEATYTTSGGK	841.891	2	Positive	21.76	25.76
			FADIVSILDK	560.816	2	Positive	46.2	50.2
	P11166	Solute carrier family 2, facilitated glucose transporter member 1	VTILELFR	495.803	2	Positive	51.42	55.42
			TFDEIASGFR	571.777	2	Positive	35.13	39.13
	Q6YHK3	CD109 antigen	ADGNQLTLEER	623.307	2	Positive	19.02	23.02
			IPVQLVFK	472.302	2	Positive	35.57	39.57
			SYSQSILLDLTDNR	812.912	2	Positive	45.54	49.54
	P34932	Heat shock 70 kDa protein 4	AFSDPFVEAEK	620.298	2	Positive	35.26	39.26
			VLATAFDTTLGGR	661.359	2	Positive	34.52	38.52
			GC[+57.0]ALQC[+57.0]AILSPAFK	768.389	2	Positive	39.96	43.96
	Q07954	Prolow-density lipoprotein receptor-related protein 1	TTLLAGDIEHPR	441.574	3	Positive	21.92	25.92
			NAVVQGLEQPHGLVVHPLR	516.543	4	Positive	29.05	33.05
			AVTDEEPFLIFANR	811.415	2	Positive	50.37	54.37
	P01892	HLA class I histocompatibility antigen, A-2 alpha chain	FIAVGYVDDTQFVR	815.417	2	Positive	42.43	46.43
			FDSDAASQR	498.723	2	Positive	8.17	12.17
			AYLEGTC[+57.0]VEWLR	748.864	2	Positive	42.49	46.49
			WAAVVVPSGQEQR	713.876	2	Positive	27.31	31.31
	P06756-3	Isoform 3 of Integrin alpha-V	ILAC[+57.0]APLYHWR	467.248	3	Positive	32.53	36.53
			LQEVGQVSVSLQR	721.902	2	Positive	27.52	31.52
			STGLNAVPSQILEGQWAAR	999.524	2	Positive	46.46	50.46
			SSASFNVIEFPYK	744.872	2	Positive	43.09	47.09
	Q15185	Prostaglandin E synthase 3	LTFSC[+57.0]LGGSDNFK	723.34	2	Positive	36.31	40.31
	O00186	Syntaxin-binding protein 3	ALYFITPTSK	570.819	2	Positive	33.9	37.9
			SVDC[+57.0]FLHDFASK	475.887	3	Positive	36.2	40.2
			TEQDLALGTDAEGQK	788.378	2	Positive	20.06	24.06
			VLLPVLLNK	504.844	2	Positive	40.62	44.62
	Q99816	Tumor susceptibility gene 101 protein	DGTISEDTIR	553.77	2	Positive	17.73	21.73
	P11279	Lysosome-associated membrane glycoprotein 1	TVESITDIR	517.28	2	Positive	23.53	27.53
			ALQATVGNSYK	576.306	2	Positive	14.91	18.91
	Q9UQ80	Proliferation-associated protein 2G4	AAHLC[+57.0]AEAALR	591.806	2	Positive	13.99	17.99
			AFFSEVER	492.743	2	Positive	27.08	31.08
			HELLQPFNVLYEK	543.959	3	Positive	29.84	33.84
	P07355	Annexin A2	AYTNFDAER	543.746	2	Positive	18.21	22.21
			DALNIETAIK	544.303	2	Positive	32.47	36.47
			QDIAFAYQR	556.28	2	Positive	26.19	30.19
			TPAQYDASELK	611.801	2	Positive	17.72	21.72
			TNQELQEINR	622.815	2	Positive	15.83	19.83
			AEDGSVIDYELIDQDAR	954.945	2	Positive	40.55	44.55
			SLYYYIQQDTK	711.351	2	Positive	34.58	38.58
	Q06830	Peroxiredoxin-1	TIAQDYGVLK	554.306	2	Positive	27.22	31.22
			GLFIIDDK	460.758	2	Positive	36.8	40.8
			LVQAFQFTDK	598.819	2	Positive	32.49	36.49
	P06733	Alpha-enolase	AAVPSGASTGIYEALELR	902.976	2	Positive	44.62	48.62
			IGAEVYHNLK	572.311	2	Positive	15.03	19.03
			DATNVGDEGGFAPNILENK	980.966	2	Positive	39.36	43.36
			YISPDQLADLYK	713.367	2	Positive	42.53	46.53
			SC[+57.0]NC[+57.0]LLLK	504.254	2	Positive	21.16	25.16
	P23528	Cofilin-1	NIILEEGK	458.261	2	Positive	19.29	23.29
			EILVGDVGQTVDDPYATFVK	1083.55	2	Positive	47.61	51.61
			YALYDATYETK	669.317	2	Positive	28.77	32.77
	Q9H0U4	Ras-related protein Rab-1B	TITSSYYR	495.748	2	Positive	16.47	20.47
			QWLQEIDR	544.28	2	Positive	31.82	35.82
			EFADSLGIPFLETSAK	862.941	2	Positive	54.41	58.41
	P02751	Fibronectin	HTSVQTTSSGSGPFTDVR	621.966	3	Positive	17.55	21.55
			TFYSC[+57.0]TTEGR	611.264	2	Positive	16.6	20.6
			STTPDITGYR	555.775	2	Positive	20.24	24.24
			IAWESPQGQVSR	679.347	2	Positive	24.27	28.27
			FTQVTPTSLSAQWTPPNVQLTGYR	898.129	3	Positive	48.13	52.13
			SYTITGLQPGTDY	772.386	2	Positive	30.79	34.79
			IYLYTLNDNAR	678.351	2	Positive	33.76	37.76
			VPGTSTSATLTGLTR	731.399	2	Positive	26.38	30.38
	P11142	Heat shock cognate 71 kDa protein	DAGTIAGLNVLR	600.341	2	Positive	38.47	42.47
			SQIHDIVLVGGSTR	494.607	3	Positive	23.56	27.56
			QTQTFTTYSDNQPGVLIQVYEGER	925.447	3	Positive	45.82	49.82
			VC[+57.0]NPIITK	472.765	2	Positive	15.29	19.29
	Q15286	Ras-related protein Rab-35	TITSTYYR	502.756	2	Positive	16.75	20.75
			WLHEINQNC[+57.0]DDVC[+57.0]R	620.27	3	Positive	21.79	25.79
			QQQQQQNDVVK	671.839	2	Positive	5.64	9.64
	P27797	Calreticulin	FYALSASFEPFSNK	804.391	2	Positive	46.93	50.93
			HEQNIDC[+57.0]GGGYVK	738.83	2	Positive	11.63	15.63
			QIDNPDYK	496.738	2	Positive	10.74	14.74
	O00560-2	Isoform 2 of Syntenin-1	SIDNGIFVQLVQANSPASLVGLR	800.108	3	Positive	60.33	64.33
			FGDQVLQINGENC[+57.0]AGWSSDK	1113	2	Positive	38.01	42.01
			DSTGHVGFIFK	403.208	3	Positive	29.54	33.54
	P11021	78 kDa glucose-regulated protein	ITPSYVAFTPEGER	783.894	2	Positive	33.2	37.2
			TWNDPSVQQDIK	715.849	2	Positive	25.06	29.06
			VTHAVVTVPAYFNDAQR	629.995	3	Positive	30.72	34.72
			SQIFSTASDNQPTVTIK	918.971	2	Positive	30.24	34.24
			ELEEIVQPIISK	699.398	2	Positive	37.33	41.33
	P07900	Heat shock protein HSP 90-alpha	ADLINNLGTIAK	621.856	2	Positive	35.4	39.4
			YIDQEELNK	576.283	2	Positive	16.19	20.19
			NPDDITNEEYGEFYK	917.394	2	Positive	35.16	39.16
			SLTNDWEDHLAVK	509.919	3	Positive	32.4	36.4
	Q99497	Protein DJ-1	DGLILTSR	437.753	2	Positive	24.58	28.58
	P51148	Ras-related protein Rab-5C	FEIWDTAGQER	676.317	2	Positive	36.55	40.55
			GAQAAIVVYDITNTDTFAR	1013.52	2	Positive	46.68	50.68
			QASPNIVIALAGNK	698.401	2	Positive	35.47	39.47
	P08107	Heat shock 70 kDa protein 1A/1B	TTPSYVAFTDTER	744.354	2	Positive	29.7	33.7
			DAGVIAGLNVLR	599.351	2	Positive	42.45	46.45
	P61006	Ras-related protein Rab-8A	ANINVENAFFTLAR	790.415	2	Positive	50.4	54.4
			LEGNSPQGSNQGVK	707.85	2	Positive	6.46	10.46
	Q92930	Ras-related protein Rab-8B	NIEEHASSDVER	462.548	3	Positive	9.55	13.55
			SSANVEEAFFTLAR	771.383	2	Positive	48.81	52.81
	P62158	Calmodulin	DTDSEEEIR	547.236	2	Positive	11.13	15.13
	P11233	Ras-related protein Ral-A	QVSVEEAK	445.235	2	Positive	7.1	11.1
			AEQWNVNYVETSAK	819.892	2	Positive	30.82	34.82
	Q92743	Serine protease HTRA1	SAPLAAGC[+57.0]PDR	557.769	2	Positive	11.27	15.27
			YNFIADVVEK	599.311	2	Positive	39.34	43.34
			LPVLLLGR	440.803	2	Positive	39.24	43.24
			VTAGISFAIPSDK	653.356	2	Positive	36.08	40.08
	P51153	Ras-related protein Rab-13	LQVWDTAGQER	651.825	2	Positive	26.25	30.25
	P30041	Peroxiredoxin-6	DFTPVC[+57.0]TTELGR	698.332	2	Positive	31.45	35.45
			DINAYNC[+57.0]EEPTEK	791.838	2	Positive	18.57	22.57
			LPFPIIDDR	543.303	2	Positive	41.16	45.16
	Q15907	Ras-related protein Rab-11B	STIGVEFATR	540.788	2	Positive	26.59	30.59
			AQIWDTAGQER	637.81	2	Positive	23.94	27.94
			AITSAYYR	472.745	2	Positive	17.33	21.33
			AVPTDEAR	429.719	2	Positive	6.32	10.32
	P31431-2	Isoform 2 of Syndecan-4	AGSGSQVPTEPK	579.293	2	Positive	8.71	12.71
			ISPVEESEDVSNK	716.844	2	Positive	26.8	30.8
	P61026	Ras-related protein Rab-10	FHTITTSYYR	430.216	3	Positive	20.51	24.51
			NIDEHANEDVER	480.883	3	Positive	9.75	13.75
			AFLTLAEDILR	631.361	2	Positive	55.63	59.63
	Q15836	Vesicle-associated membrane protein 3	ADALQAGASQFETSAAK	833.408	2	Positive	29.13	33.13
	Q9Y490	Talin-1	ASAGPQPLLVQSC[+57.0]K	728.385	2	Positive	21.42	25.42
			LNEAAAGLNQAATELVQASR	1014.03	2	Positive	45.16	49.16
			LAQAAQSSVATITR	708.894	2	Positive	19.23	23.23
	P10909-4	Isoform 4 of Clusterin	ASSIIDELFQDR	697.352	2	Positive	51.89	55.89
			ELDESLQVAER	644.823	2	Positive	24.57	28.57
			VTTVASHTSDSDVPSGVTEVVVK	772.064	3	Positive	25.47	29.47
			LFDSDPITVTVPVEVSR	937.499	2	Positive	45.31	49.31
	O00264	Membrane-associated progesterone receptor component 1	FYGPEGPYGVFAGR	758.865	2	Positive	41.16	45.16
	Q13740-2	Isoform 2 of CD166 antigen	ALFLETEQLK	596.335	2	Positive	35.58	39.58
			SSNTYTLTDVR	628.809	2	Positive	22.42	26.42
			QIGDALPVSC[+57.0]TISASR	837.928	2	Positive	31.7	35.7
	P16070-18	Isoform 18 of CD44 antigen	TEAADLC[+57.0]K	454.213	2	Positive	8.27	12.27
			ALSIGFETC[+57.0]R	577.287	2	Positive	31.1	35.1
			YGFIEGHVVIPR	462.922	3	Positive	32.6	36.6
			LVINSGNGAVEDR	672.349	2	Positive	18.35	22.35
	P14625	Endoplasmin	SGTSEFLNK	491.746	2	Positive	16.09	20.09
			EVEEDEYK	520.725	2	Positive	10.06	14.06
			SILFVPTSAPR	594.343	2	Positive	35.06	39.06
			FQSSHHPTDITSLDQYVER	754.026	3	Positive	29.51	33.51
			SGYLLPDTK	497.266	2	Positive	23.86	27.86
	O43657	Tetraspanin-6	IQNTLHC[+57.0]C[+57.0]GVTDYR	868.896	2	Positive	17.48	21.48
			LEDC[+57.0]TPQR	509.735	2	Positive	7.15	11.15
	Q13636	Ras-related protein Rab-31	FLIWDTAGQER	668.338	2	Positive	42.24	46.24
			NAINIEELFQGISR	802.426	2	Positive	55.84	59.84
	P61019	Ras-related protein Rab-2A	LQIWDTAGQESFR	775.884	2	Positive	39.15	43.15
			DTFNHLTTWLEDAR	573.609	3	Positive	46.92	50.92
			TASNVEEAFINTAK	747.875	2	Positive	32.89	36.89
	P35221	Catenin alpha-1	LIEVANLAC[+57.0]SISNNEEGVK	1030.52	2	Positive	42.16	46.16
			TSVQTEDDQLIAGQSAR	909.945	2	Positive	23.42	27.42
			IAEQVASFQEEK	689.846	2	Positive	21.73	25.73
	Q96PD2	Discoidin, CUB and LCCL domain-containing protein 2	AVDHEETPVR	576.786	2	Positive	5.97	9.97
			ATGNQPPPLVGTYNTLLSR	1000.03	2	Positive	41.9	45.9
			TDSC[+57.0]SSAQAQYDTPK	829.852	2	Positive	12.01	16.01
	P48960-2	Isoform 2 of CD97 antigen	TSSAEVTIQNVIK	695.383	2	Positive	32.32	36.32
			QELLC[+57.0]AFWK	597.802	2	Positive	45.38	49.38
			GGHWATEGC[+57.0]QVLGSK	793.873	2	Positive	20.66	24.66
	P61225	Ras-related protein Rap-2b	YDPTIEDFYR	659.801	2	Positive	39.03	43.03
			ASVDELFAEIVR	674.859	2	Positive	54.82	58.82
	P55290	Cadherin-13	SIVVSPILIPENQR	782.956	2	Positive	39.14	43.14
			INENTGSVSVTR	638.828	2	Positive	13.12	17.12
	Q92597-3	Isoform 3 of Protein NDRG1	TASGSSVTSLDGTR	669.828	2	Positive	14.67	18.67
			SHTSEGAHLDITPNSGAAGNSAGPK	792.711	3	Positive	13.71	17.71
	P61764	Syntaxin-binding protein 1	SQLLILDR	479.29	2	Positive	32.05	36.05
			ISEQTYQLSR	612.815	2	Positive	19.16	23.16
			SSASFSTTAVSAR	636.315	2	Positive	17.22	21.22
	O14672	Disintegrin and metalloproteinase domain-containing protein 10	AIDTIYQTTDFSGIR	850.928	2	Positive	39.81	43.81
			TITLQPGSPC[+57.0]NDFR	803.388	2	Positive	30.54	34.54
	P27701-2	Isoform 2 of CD82 antigen	EDSLQDAWDYVQAQVK	632.299	3	Positive	56.24	60.24
			GEEDNSLSVR	553.26	2	Positive	13.18	17.18
	Q9BZQ8	Protein Niban	VLTSEDEYNLLSDR	827.402	2	Positive	36.85	40.85
			EVNEVSQNFQTTK	762.37	2	Positive	18.04	22.04
	P19367-4	Isoform 4 of Hexokinase-1	ITPELLTR	471.785	2	Positive	24.98	28.98
			SANLVAATLGAILNR	495.291	3	Positive	60.62	64.62
			FLLSESGSGK	512.769	2	Positive	21.92	25.92
	Q13641	Trophoblast glycoprotein	NLFLTGNQLAVLPAGAFAR	987.052	2	Positive	53.55	57.55
			DVLAQLPSLR	556.327	2	Positive	40.32	44.32
	Q9Y6M5	Zinc transporter 1	SSVVPC[+57.0]ELAC[+57.0]R	639.302	2	Positive	23.57	27.57
	Q8NBI5	Solute carrier family 43 member 3	SFWSYAFSR	575.769	2	Positive	46.65	50.65
	P11169	Solute carrier family 2, facilitated glucose transporter member 3	QVTVLELFR	552.824	2	Positive	47.59	51.59
			AFEGQAHGADR	579.768	2	Positive	5.53	9.53
	P18084	Integrin beta-5	TTFQLQVR	496.78	2	Positive	25.64	29.64
	Q04721	Neurogenic locus notch homolog protein 2	ALGTLLHTNLR	403.575	3	Positive	26.15	30.15
			SLPGEQEQEVAGSK	729.857	2	Positive	15.39	19.39
	Q9UIW2	Plexin-A1	NLPQPQSGQR	562.794	2	Positive	9.88	13.88
			FVDDLFETIFSTAHR	599.965	3	Positive	56.04	60.04
	O43854-2	Isoform 2 of EGF-like repeat and discoidin I-like domain-containing protein 3	C[+57.0]SGPLGIEGGIISNQQITASSTHR	828.415	3	Positive	34.73	38.73
			SGHIQDYQITASSIFR	608.308	3	Positive	36.56	40.56
			VNAWTSGHNDQSQWLQVDLLVPTK	912.796	3	Positive	48.06	52.06
			VTGIITQGAK	494.295	2	Positive	13.28	17.28
			DFGHVQFVGSYK	461.895	3	Positive	30.62	34.62
			NVIDPPIYAR	579.319	2	Positive	27.98	31.98
			ILPWSWYGR	589.311	2	Positive	48.13	52.13
	P08133-2	Isoform 2 of Annexin A6	WGTDEAQFIYILGNR	891.944	2	Positive	53.35	57.35
			GLGTDEDTIIDIITHR	590.307	3	Positive	52.06	56.06
			SLEDALSSDTSGHFR	541.253	3	Positive	30.73	34.73
			SLHQAIEGDTSGDFLK	859.423	2	Positive	28.14	32.14
	P26038	Moesin	EVWFFGLQYQDTK	830.904	2	Positive	53.77	57.77
			IGFPWSEIR	552.795	2	Positive	46.11	50.11
			ALTSELANAR	523.285	2	Positive	19.25	23.25
	Q99584	Protein S100-A13	ELVTQQLPHLLK	473.617	3	Positive	33.23	37.23
			SLDVNQDSELK	624.309	2	Positive	18.85	22.85
	Q9NZM1-6	Isoform 6 of Myoferlin	WGTSGLVGR	466.751	2	Positive	24.36	28.36
			VGETIIDLENR	629.836	2	Positive	32.58	36.58
	P27487	Dipeptidyl peptidase 4	IISNEEGYR	540.77	2	Positive	13.06	17.06
			VTC[+57.0]LSC[+57.0]ELNPER	739.342	2	Positive	25.52	29.52
	O60664-4	Perilipin-3	DTVATQLSEAVDATR	788.894	2	Positive	39.19	43.19
			SEEWADNHLPLTDAELAR	689.664	3	Positive	36.83	40.83
			IATSLDGFDVASVQQQR	917.968	2	Positive	37.66	41.66
	P68363	Tubulin alpha-1B chain	TIGGGDDSFNTFFSETGAGK	1004.45	2	Positive	45.21	49.21
			EIIDLVLDR	543.314	2	Positive	44.77	48.77
			IHFPLATYAPVISAEK	586.326	3	Positive	40.9	44.9
			DVNAAIATIK	508.293	2	Positive	26.66	30.66
			SIQFVDWC[+57.0]PTGFK	792.879	2	Positive	47.52	51.52
	P62913-2	Isoform 2 of 60S ribosomal protein L11	VLEQLTGQTPVFSK	773.927	2	Positive	34.44	38.44
			YDGIILPGK	488.279	2	Positive	29.41	33.41
